# Supplementary material for: Selective activation of FZD2 and FZD7 reveals non-redundant function during mesoderm differentiation
Source: Stem Cell Reports. 2025 Jan 16;20(2):102391. doi: 10.1016/j.stemcr.2024.102391 (PMC11864152; doi:10.1016/j.stemcr.2024.102391)
Supplement: Table S1. CRISPR screen [file mmc2.xlsx]

## Sheet: MAGeCK Gene Summary
id	num	neg|score	neg|p-value	neg|fdr	neg|rank	neg|goodsgrna	neg|lfc	pos|score	pos|p-value	pos|fdr	pos|rank	pos|goodsgrna	pos|lfc
MESDC2	4	1.7903e-14	2.7425e-07	0.000619	1	4	-2.5791	1	1	1	18051	0	-2.5791
LRP6	4	9.85e-12	2.7425e-07	0.000619	2	4	-2.7823	1	1	1	18050	0	-2.7823
CASK	4	6.8427e-11	2.7425e-07	0.000619	3	4	-1.5911	1	1	1	18049	0	-1.5911
NF2	4	1.1731e-10	2.7425e-07	0.000619	4	4	-1.1665	0.99999	0.99999	1	18042	0	-1.1665
UBE2Z	4	2.3868e-08	2.7425e-07	0.000619	5	3	-2.9021	0.78248	0.78201	1	13785	0	-2.9021
PAXIP1	4	2.5105e-08	2.7425e-07	0.000619	6	4	-1.8768	1	1	1	18048	0	-1.8768
DVL2	4	2.809e-08	2.7425e-07	0.000619	7	4	-1.4352	1	1	1	18047	0	-1.4352
BCL9L	3	3.8552e-08	2.7425e-07	0.000619	8	3	-1.65	1	1	1	18046	0	-1.65
CTNNB1	4	3.3602e-07	8.2275e-07	0.001485	9	3	-2.1953	0.94366	0.94353	1	16880	0	-2.1953
BAX	4	3.6586e-07	8.2275e-07	0.001485	10	4	-0.49772	1	1	1	18045	0	-0.49772
RBM47	4	3.91e-07	1.3713e-06	0.00225	11	4	-1.3835	0.99997	0.99997	1	18037	0	-1.3835
PKDCC	4	9.1179e-07	3.0168e-06	0.004538	12	4	-1.4826	0.99997	0.99997	1	18036	0	-1.4826
PMAIP1	4	1.0958e-06	3.5653e-06	0.00495	13	3	-0.51916	0.83897	0.8383	1	14835	0	-0.51916
ROR1	4	1.3194e-06	4.1138e-06	0.005304	14	4	-1.3007	0.99968	0.9997	1	18007	0	-1.3007
L3MBTL3	4	1.7825e-06	5.2108e-06	0.006271	15	3	-0.96599	0.99044	0.99052	1	17777	0	-0.96599
TRIP12	4	2.3343e-06	5.7593e-06	0.006498	16	2	-0.87476	0.36678	0.43397	1	7339	1	-0.87476
RALGAPB	4	2.968e-06	1.0147e-05	0.010176	17	4	-1.1971	1	1	1	18044	0	-1.1971
OTUD6B	4	3.0223e-06	1.0147e-05	0.010176	18	4	-1.3873	0.99832	0.99835	1	17958	0	-1.3873
FZD7	4	3.3995e-06	1.1244e-05	0.010608	19	4	-0.79198	0.99989	0.99989	1	18026	0	-0.79198
PDS5B	4	3.6934e-06	1.1793e-05	0.010608	20	4	-1.2731	0.9999	0.9999	1	18027	0	-1.2731
UBE2K	4	4.0775e-06	1.2341e-05	0.010608	21	3	-1.2329	0.99599	0.99608	1	17890	0	-1.2329
DPH7	3	6.1057e-06	2.1666e-05	0.017777	22	3	-1.2107	0.9999	0.99989	1	18028	0	-1.2107
TRIP4	4	7.4016e-06	2.3311e-05	0.018295	23	3	-0.88366	0.99152	0.99164	1	17800	0	-0.88366
USP46	4	9.4368e-06	3.3733e-05	0.024943	24	4	-0.91214	0.99931	0.99933	1	17983	0	-0.91214
SLMAP	4	9.6507e-06	3.483e-05	0.024943	25	4	-0.80137	0.99999	0.99999	1	18043	0	-0.80137
ZNF787	4	1.0545e-05	3.5927e-05	0.024943	26	4	-0.66979	0.99915	0.99914	1	17978	0	-0.66979
HECTD1	4	1.1715e-05	4.1412e-05	0.027686	27	4	-1.4722	0.99982	0.99983	1	18022	0	-1.4722
ROCK1	4	1.4773e-05	5.293e-05	0.034123	28	3	-0.80447	0.49538	0.52044	1	8912	1	-0.80447
RNF146	4	1.6151e-05	5.9512e-05	0.037043	29	3	-0.60317	0.97745	0.97752	1	17527	0	-0.60317
SPAG7	4	1.6719e-05	6.2803e-05	0.037789	30	4	-1.2142	0.99975	0.99975	1	18014	0	-1.2142
UTY	4	2.0495e-05	7.5967e-05	0.044235	31	4	-0.55825	0.99998	0.99998	1	18041	0	-0.55825
AKT2	4	2.1419e-05	7.871e-05	0.0444	32	4	-1.3509	0.99998	0.99998	1	18040	0	-1.3509
RPL11	4	2.2944e-05	8.584e-05	0.045969	33	2	-2.0213	0.17877	0.27978	1	4733	2	-2.0213
TMEM53	4	2.3492e-05	8.8034e-05	0.045969	34	3	-1.4343	0.70831	0.70758	1	12394	0	-1.4343
PPIH	4	2.3827e-05	8.9131e-05	0.045969	35	4	-1.1886	0.99998	0.99998	1	18039	0	-1.1886
TUBB	3	2.8609e-05	9.7359e-05	0.048817	36	2	-4.408	0.8039	0.8038	1	14180	0	-4.408
KDM5C	4	2.9268e-05	0.00010778	0.052582	37	4	-0.63645	0.99997	0.99997	1	18038	0	-0.63645
DYRK1A	4	3.7369e-05	0.00013795	0.06349	38	4	-1.1477	0.99996	0.99996	1	18035	0	-1.1477
BBC3	4	3.7672e-05	0.00013904	0.06349	39	4	-0.50774	0.99996	0.99996	1	18034	0	-0.50774
FZD2	4	3.8004e-05	0.00014069	0.06349	40	4	-0.60277	0.99996	0.99996	1	18033	0	-0.60277
TSSC1	4	4.0109e-05	0.00014892	0.065564	41	3	-1.0828	0.99371	0.99381	1	17853	0	-1.0828
IER3IP1	4	4.1064e-05	0.00015276	0.065653	42	4	-0.79877	0.99996	0.99996	1	18032	0	-0.79877
ZBTB5	4	4.6692e-05	0.00017141	0.071955	43	3	-1.0709	0.98913	0.98925	1	17760	0	-1.0709
ZNF830	4	6.0878e-05	0.00022406	0.090099	44	3	-1.5521	0.7093	0.70856	1	12413	0	-1.5521
YY1	4	6.0983e-05	0.00022461	0.090099	45	3	-1.9672	0.96651	0.96642	1	17294	0	-1.9672
MED23	4	7.8556e-05	0.00029317	0.112597	46	4	-0.83569	0.99992	0.99993	1	18031	0	-0.83569
WLS	4	8.1002e-05	0.0003036	0.114171	47	4	-0.67627	0.99992	0.99992	1	18030	0	-0.67627
ZNF496	4	9.8874e-05	0.00036722	0.133762	48	4	-0.60925	0.9999	0.99991	1	18029	0	-0.60925
MSGN1	4	9.9836e-05	0.00037051	0.133762	49	3	-0.84731	0.97123	0.97118	1	17400	0	-0.84731
SURF4	4	0.00010893	0.00040287	0.142594	50	4	-0.65445	0.99983	0.99984	1	18023	0	-0.65445
ITGB5	4	0.00011566	0.00043414	0.150704	51	3	-0.83102	0.98042	0.98051	1	17583	0	-0.83102
RFWD2	4	0.00012796	0.00048625	0.165608	52	3	-1.402	0.99444	0.99454	1	17866	0	-1.402
MSL2	4	0.00013097	0.0005027	0.167875	53	3	-1.0908	0.99661	0.99667	1	17907	0	-1.0908
UBR1	4	0.000135	0.00051916	0.167875	54	3	-0.84426	0.97781	0.97791	1	17534	0	-0.84426
DET1	4	0.00013535	0.0005208	0.167875	55	4	-0.67843	0.99927	0.99928	1	17982	0	-0.67843
BEND3	4	0.00013929	0.00053013	0.167883	56	4	-1.4432	0.99933	0.99934	1	17985	0	-1.4432
C1GALT1C1	4	0.00014415	0.00054987	0.171133	57	4	-0.60424	0.99986	0.99987	1	18025	0	-0.60424
TCEA1	4	0.00016128	0.0006113	0.184076	58	4	-0.94981	0.99935	0.99937	1	17988	0	-0.94981
DPH1	4	0.00016161	0.00061185	0.184076	59	4	-1.0268	0.99984	0.99985	1	18024	0	-1.0268
TNKS2	4	0.0001843	0.00069632	0.205765	60	4	-0.61954	0.99982	0.99982	1	18021	0	-0.61954
ZNF236	4	0.00018764	0.00070674	0.205765	61	4	-0.97603	0.99923	0.99923	1	17979	0	-0.97603
SLTM	4	0.00019554	0.00073581	0.210319	62	3	-1.0052	0.99371	0.99382	1	17854	0	-1.0052
KIAA0087	4	0.00019848	0.00074569	0.210319	63	2	-0.88313	0.70957	0.70882	1	12418	0	-0.88313
PDIA6	4	0.00020986	0.00078353	0.212801	64	4	-0.82651	0.99979	0.9998	1	18020	0	-0.82651
VHL	4	0.00021553	0.00079889	0.212801	65	3	-1.2182	0.9632	0.96308	1	17230	0	-1.2182
EIF3B	4	0.00021582	0.00079944	0.212801	66	4	-1.5418	0.99978	0.99979	1	18019	0	-1.5418
PYGO2	4	0.00022256	0.00082522	0.212801	67	3	-0.73628	0.95582	0.95568	1	17096	0	-0.73628
EIF4G1	4	0.00022909	0.00085264	0.216776	68	4	-0.90476	0.99977	0.99978	1	18018	0	-0.90476
RAB40C	4	0.00023732	0.00087897	0.219093	69	4	-0.56998	0.99976	0.99977	1	18017	0	-0.56998
PA2G4	4	0.00024219	0.00089323	0.219093	70	4	-1.0216	0.99976	0.99976	1	18016	0	-1.0216
RAB14	4	0.00024412	0.00089817	0.219093	71	3	-0.81798	0.9931	0.99321	1	17833	0	-0.81798
PICALM	4	0.00025134	0.00092176	0.221848	72	4	-0.77151	0.99975	0.99975	1	18015	0	-0.77151
PSMG3	3	0.00027485	0.00082467	0.212801	73	3	-2.0585	0.99973	0.99971	1	18013	0	-2.0585
ZNF423	4	0.00027682	0.0010134	0.237559	74	4	-0.64711	0.99972	0.99973	1	18012	0	-0.64711
HIST1H2BB	1	0.00027972	0.00027727	0.108803	75	1	-3.7085	0.99972	0.99975	1	18011	0	-3.7085
BTF3L4	4	0.00028397	0.001043	0.241368	76	4	-0.89037	0.99972	0.99973	1	18010	0	-0.89037
FTSJ1	4	0.00028947	0.0010594	0.242073	77	4	-1.0706	0.99971	0.99972	1	18009	0	-1.0706
TRAPPC2L	4	0.00029492	0.0010814	0.243998	78	4	-0.84928	0.99971	0.99972	1	18008	0	-0.84928
ID2	4	0.00030835	0.0011203	0.249664	79	3	-0.61566	0.99186	0.992	1	17808	0	-0.61566
CIAO1	4	0.00032111	0.0011658	0.256641	80	3	-2.3136	0.98778	0.98786	1	17732	0	-2.3136
AP1G1	4	0.00032955	0.0011911	0.258663	81	3	-1.4032	0.95175	0.95163	1	17015	0	-1.4032
LETM1	3	0.00033025	0.00099087	0.235344	82	2	-3.4744	0.21792	0.28117	1	5529	1	-3.4744
AGFG1	4	0.00033348	0.0012037	0.258663	83	4	-0.75096	0.99967	0.99969	1	18006	0	-0.75096
TRIM28	4	0.00034986	0.0012629	0.2682	84	3	-1.1672	0.99472	0.99482	1	17870	0	-1.1672
DCLRE1B	4	0.00036196	0.0013074	0.274407	85	4	-1.2276	0.99964	0.99965	1	18005	0	-1.2276
NAT9	4	0.00038918	0.0014055	0.289934	86	3	-0.6194	0.72253	0.72194	1	12664	0	-0.6194
FURIN	4	0.00039608	0.0014324	0.289934	87	2	-1.0427	0.83071	0.83007	1	14672	0	-1.0427
LSR	4	0.00039922	0.0014412	0.289934	88	3	-0.74387	0.5305	0.54669	1	9417	1	-0.74387
WDR24	4	0.00040024	0.0014456	0.289934	89	2	-1.5201	0.76166	0.76119	1	13405	0	-1.5201
TADA2B	4	0.00041943	0.0015147	0.293996	90	4	-0.49962	0.99934	0.99936	1	17986	0	-0.49962
G3BP2	4	0.00043264	0.0015525	0.295363	91	4	-1.0525	0.99902	0.999	1	17973	0	-1.0525
CBX3	2	0.00043592	0.00082083	0.212801	92	2	-0.90885	0.99956	0.99955	1	18004	0	-0.90885
FASTKD5	4	0.00043647	0.0015646	0.295363	93	2	-0.45598	0.95844	0.95836	1	17147	0	-0.45598
C7orf31	4	0.00043965	0.0015772	0.295363	94	4	-0.56416	0.99956	0.99958	1	18003	0	-0.56416
IRS2	4	0.00044631	0.0016035	0.295363	95	3	-2.5297	0.50048	0.52416	1	8983	1	-2.5297
DND1	4	0.00044631	0.0016035	0.295363	96	3	-2.1684	0.96368	0.96359	1	17238	0	-2.1684
RBFA	4	0.0004563	0.0016463	0.298267	97	3	-1.7771	0.33365	0.41376	1	6969	1	-1.7771
MYC	4	0.00045808	0.0016524	0.298267	98	3	-2.4935	0.048634	0.1112	1	1904	1	-2.4935
AAGAB	4	0.00046373	0.001671	0.298647	99	3	-0.98808	0.96751	0.96741	1	17317	0	-0.98808
RBM4	4	0.00047039	0.0017012	0.301058	100	4	-0.77762	0.99953	0.99955	1	18002	0	-0.77762
LZTR1	4	0.00048692	0.0017544	0.307459	101	4	-0.92863	0.99951	0.99954	1	18001	0	-0.92863
EPT1	3	0.00049408	0.0014692	0.290088	102	2	-1.2955	0.96793	0.96815	1	17323	0	-1.2955
FAM163A	4	0.00049667	0.0017922	0.311072	103	4	-0.52623	0.9995	0.99952	1	18000	0	-0.52623
C1orf74	4	0.00050998	0.0018361	0.311924	104	4	-1.2003	0.99949	0.99951	1	17998	0	-1.2003
TLK2	4	0.00050998	0.0018361	0.311924	105	4	-0.97036	0.99949	0.99951	1	17999	0	-0.97036
SPSB1	4	0.00052844	0.0019047	0.311924	106	3	-0.69701	0.95845	0.95837	1	17149	0	-0.69701
SV2C	4	0.00053003	0.0019096	0.311924	107	4	-0.67345	0.99947	0.99949	1	17997	0	-0.67345
PTGES2	4	0.00053062	0.0019107	0.311924	108	3	-0.82613	0.25189	0.36733	1	6162	1	-0.82613
ROCK2	4	0.00053526	0.0019261	0.311924	109	4	-0.51062	0.99946	0.99948	1	17996	0	-0.51062
CD82	4	0.00053972	0.0019376	0.311924	110	4	-0.75461	0.99946	0.99948	1	17995	0	-0.75461
ST6GALNAC4	4	0.00054602	0.0019667	0.311924	111	4	-0.96237	0.99924	0.99925	1	17980	0	-0.96237
NUDT19	4	0.00055057	0.0019848	0.311924	112	4	-0.7243	0.99945	0.99947	1	17994	0	-0.7243
METTL23	4	0.00055284	0.0019908	0.311924	113	3	-0.78346	0.8231	0.82257	1	14526	0	-0.78346
VPS52	4	0.00055495	0.0020001	0.311924	114	4	-1.6347	0.99902	0.999	1	17974	0	-1.6347
MBNL3	4	0.00055553	0.0020045	0.311924	115	4	-0.43651	0.99944	0.99946	1	17993	0	-0.43651
KDM1B	4	0.00056473	0.0020467	0.31415	116	4	-0.67605	0.99944	0.99946	1	17992	0	-0.67605
PAWR	4	0.00056944	0.0020681	0.31415	117	3	-0.40469	0.9034	0.90308	1	16103	0	-0.40469
CUL4B	4	0.0005751	0.0020846	0.31415	118	4	-0.32558	0.99942	0.99945	1	17991	0	-0.32558
YWHAE	4	0.00057591	0.0020884	0.31415	119	2	-0.89295	0.64485	0.64479	1	11270	1	-0.89295
GRIPAP1	4	0.00058431	0.0021197	0.316218	120	4	-0.54242	0.99942	0.99944	1	17990	0	-0.54242
RBM18	4	0.0005989	0.0021696	0.321011	121	4	-0.54692	0.9994	0.99942	1	17989	0	-0.54692
STRN4	4	0.00061482	0.0022343	0.326693	122	3	-0.80983	0.96369	0.9636	1	17239	0	-0.80983
DCAF15	4	0.00061728	0.0022442	0.326693	123	3	-1.2668	0.99705	0.99708	1	17923	0	-1.2668
TGIF1	4	0.00062864	0.002276	0.328673	124	3	-0.71512	0.98726	0.98734	1	17721	0	-0.71512
SUPT16H	4	0.00064836	0.0023533	0.33449	125	3	-2.0758	0.35687	0.4278	1	7224	1	-2.0758
STT3B	4	0.00065856	0.0023912	0.337214	126	4	-0.71187	0.99934	0.99936	1	17987	0	-0.71187
KMT2C	4	0.00066465	0.0024153	0.337977	127	3	-0.94766	0.9916	0.99173	1	17801	0	-0.94766
C10orf55	4	0.00068003	0.002474	0.339671	128	2	-0.53221	0.81527	0.81485	1	14376	0	-0.53221
NOM1	4	0.00068174	0.0024839	0.339671	129	4	-0.95472	0.99932	0.99933	1	17984	0	-0.95472
CDC20	4	0.00068184	0.0024839	0.339671	130	2	-0.66101	0.71042	0.70966	1	12433	0	-0.66101
ATP6V0C	4	0.00069274	0.0025239	0.342552	131	3	-2.079	0.6788	0.67805	1	11856	0	-2.079
HEATR5B	4	0.00071704	0.0026035	0.350709	132	2	-0.66309	0.98954	0.98965	1	17769	0	-0.66309
PGGT1B	4	0.00073144	0.0026572	0.35452	133	4	-1.4497	0.9978	0.99783	1	17942	0	-1.4497
BRF1	4	0.00073478	0.0026737	0.35452	134	4	-1.6886	0.99927	0.99927	1	17981	0	-1.6886
PFN3	4	0.00074035	0.0026907	0.35452	135	3	-0.59213	0.99454	0.99464	1	17868	0	-0.59213
METTL11B	4	0.00078601	0.0028453	0.372184	136	4	-0.61473	0.99904	0.99902	1	17975	0	-0.61473
RPL22	2	0.0007888	0.0014785	0.290088	137	2	-0.78348	0.99769	0.9976	1	17940	0	-0.78348
RPLP2	3	0.00080672	0.002349	0.33449	138	2	-3.102	0.44994	0.45812	1	8332	1	-3.102
PRRC2C	4	0.000842	0.0030494	0.393175	139	3	-1.1617	0.53705	0.55174	1	9513	1	-1.1617
CD200R1L	4	0.00084791	0.0030763	0.393828	140	3	-0.61181	0.8232	0.82268	1	14528	0	-0.61181
ASB7	4	0.00087043	0.0031602	0.401722	141	2	-0.39552	0.72222	0.72162	1	12661	0	-0.39552
CALU	4	0.0008773	0.0031849	0.402029	142	3	-0.76627	0.32088	0.40619	1	6837	1	-0.76627
CCDC36	4	0.00088704	0.00322	0.403637	143	3	-1.0521	0.60392	0.60722	1	10562	1	-1.0521
ZNF16	4	0.00090719	0.0032891	0.409457	144	4	-0.43574	0.99909	0.99908	1	17977	0	-0.43574
DMBX1	4	0.00092167	0.0033522	0.411632	145	4	-0.43719	0.99908	0.99906	1	17976	0	-0.43719
SMC3	4	0.00093057	0.0033832	0.41263	146	3	-1.1337	0.56676	0.57546	1	9972	1	-1.1337
C12orf56	4	0.00094326	0.0034218	0.414546	147	2	-0.6879	0.91079	0.91059	1	16243	0	-0.6879
TFPT	4	0.00096674	0.0034948	0.418759	148	3	-1.9742	0.98662	0.98669	1	17709	0	-1.9742
C21orf91	4	0.00099188	0.003576	0.423045	149	4	-0.53762	0.99901	0.99899	1	17972	0	-0.53762
FAM84A	4	0.0010038	0.0036215	0.423045	150	1	0.15211	0.049451	0.11231	1	1931	2	0.15211
ELP5	4	0.0010127	0.0036533	0.423045	151	4	-1.8404	0.99899	0.99897	1	17971	0	-1.8404
STAG1	4	0.0010141	0.003656	0.423045	152	3	-0.73172	0.78189	0.7814	1	13775	0	-0.73172
TFAP4	3	0.0010264	0.0029655	0.385106	153	3	-2.4864	0.99054	0.99065	1	17780	0	-2.4864
STARD7	4	0.00105	0.0037943	0.434986	154	3	-0.80138	0.92424	0.92408	1	16487	0	-0.80138
HIF1AN	4	0.0010544	0.0038074	0.434986	155	4	-1.2142	0.99895	0.99894	1	17970	0	-1.2142
PDK3	4	0.0010705	0.0038656	0.43885	156	3	-0.44337	0.96707	0.96698	1	17305	0	-0.44337
BRSK1	4	0.0010816	0.0039111	0.43961	157	3	-0.52121	0.80538	0.80498	1	14213	0	-0.52121
DYNLT1	4	0.0010843	0.003921	0.43961	158	3	-1.6364	0.89126	0.89087	1	15864	0	-1.6364
TLK1	4	0.0010983	0.0039725	0.442641	159	3	-0.83914	0.9763	0.97633	1	17503	0	-0.83914
SMU1	3	0.0011518	0.0033242	0.410993	160	2	-2.9529	0.70314	0.70324	1	12306	0	-2.9529
NRSN1	4	0.0011532	0.0041639	0.461125	161	4	-0.64474	0.99885	0.99884	1	17969	0	-0.64474
FGD5	4	0.0012052	0.0043493	0.478719	162	3	-0.73529	0.90058	0.90022	1	16052	0	-0.73529
CBFA2T2	4	0.0012171	0.004396	0.480918	163	3	-0.53235	0.97848	0.97857	1	17545	0	-0.53235
SLC23A1	4	0.0012338	0.0044662	0.485655	164	3	-0.80812	0.98406	0.98412	1	17645	0	-0.80812
DNAJC11	3	0.0012575	0.0036067	0.423045	165	3	-0.6473	0.99874	0.99877	1	17968	0	-0.6473
NR2C1	4	0.0013102	0.0047284	0.510107	166	3	-0.83416	0.98542	0.98548	1	17681	0	-0.83416
ISCA2	4	0.0013147	0.0047475	0.510107	167	3	-1.4597	0.80848	0.80806	1	14272	0	-1.4597
G3BP1	4	0.0013532	0.0048808	0.521325	168	4	-1.0107	0.99865	0.99866	1	17967	0	-1.0107
ZDHHC16	4	0.0013656	0.0049247	0.52192	169	2	-0.34587	0.37553	0.43941	1	7443	1	-0.34587
ZNF396	4	0.0013736	0.0049472	0.52192	170	4	-0.39449	0.99863	0.99864	1	17966	0	-0.39449
ALAS2	4	0.0013813	0.0049779	0.52192	171	3	-0.54009	0.99283	0.99295	1	17824	0	-0.54009
HTT	4	0.001405	0.0050613	0.52478	172	2	-0.1568	0.91837	0.91814	1	16383	0	-0.1568
ANKS1A	4	0.0014212	0.0051172	0.52478	173	4	-0.51856	0.99858	0.99859	1	17965	0	-0.51856
CERS5	4	0.0014259	0.0051386	0.52478	174	4	-0.53987	0.99857	0.99858	1	17964	0	-0.53987
UBE2J1	4	0.0014377	0.0051853	0.52478	175	4	-0.40313	0.99856	0.99858	1	17963	0	-0.40313
SIGLEC10	4	0.0014443	0.0052072	0.52478	176	4	-0.42048	0.99856	0.99857	1	17962	0	-0.42048
SAMD1	4	0.0014535	0.0052379	0.52478	177	3	-0.46459	0.94462	0.94448	1	16892	0	-0.46459
DUSP7	4	0.0014631	0.0052758	0.52478	178	4	-0.66756	0.99854	0.99855	1	17961	0	-0.66756
HYOU1	4	0.0014669	0.0052911	0.52478	179	4	-0.9232	0.99853	0.99855	1	17960	0	-0.9232
ZNF598	4	0.001479	0.0053333	0.526078	180	3	-0.67186	0.054259	0.11877	1	2031	1	-0.67186
RABGGTA	4	0.0015037	0.0054326	0.532958	181	3	-1.3307	0.891	0.89061	1	15858	0	-1.3307
PACS2	4	0.0015198	0.005493	0.534999	182	2	-0.47889	0.68213	0.68142	1	11914	0	-0.47889
RTN4RL1	4	0.0015251	0.0055127	0.534999	183	3	-0.96008	0.74246	0.74194	1	13034	0	-0.96008
LRRC3	4	0.0015575	0.0056213	0.542622	184	2	-0.17085	0.13912	0.22919	1	3899	2	-0.17085
GIMAP2	4	0.0015989	0.0057689	0.553172	185	3	-0.86795	0.94311	0.94297	1	16868	0	-0.86795
GHR	4	0.0016043	0.0057919	0.553172	186	3	-0.80404	0.48174	0.51067	1	8735	1	-0.80404
DNAJB8	4	0.0016358	0.0059038	0.559457	187	2	-1.2238	0.75354	0.75312	1	13245	0	-1.2238
HIAT1	4	0.0016587	0.0059817	0.559457	188	4	-0.62388	0.99834	0.99837	1	17959	0	-0.62388
NSG1	4	0.0016867	0.0060694	0.561266	189	3	-0.73169	0.69732	0.69657	1	12204	0	-0.73169
CNKSR3	4	0.0016961	0.0060985	0.561266	190	2	-0.74921	0.34921	0.42311	1	7143	1	-0.74921
ZNF281	4	0.0017013	0.0061166	0.561266	191	4	-0.91196	0.9983	0.99832	1	17957	0	-0.91196
DDAH1	4	0.0017044	0.0061254	0.561266	192	4	-0.44303	0.9983	0.99832	1	17956	0	-0.44303
CHP1	4	0.0017323	0.0062367	0.568582	193	4	-1.377	0.99827	0.9983	1	17955	0	-1.377
CCL7	3	0.0017536	0.0050021	0.52192	194	3	-0.69674	0.99825	0.99828	1	17954	0	-0.69674
AFTPH	4	0.001783	0.006426	0.577	195	4	-0.57686	0.99822	0.99825	1	17953	0	-0.57686
UFL1	4	0.0017891	0.0064485	0.577	196	3	-1.2712	0.85513	0.85461	1	15167	0	-1.2712
UTP3	4	0.0017965	0.0064704	0.577	197	2	-1.1998	0.4573	0.49346	1	8426	1	-1.1998
LINS	4	0.0018062	0.0065028	0.577	198	2	-0.55681	0.99052	0.99061	1	17779	0	-0.55681
NEK2	2	0.0018066	0.003503	0.418759	199	1	-2.8353	0.88069	0.88045	1	15662	0	-2.8353
KNDC1	4	0.0018123	0.0065209	0.577	200	4	-0.41395	0.99819	0.99823	1	17952	0	-0.41395
FIBCD1	4	0.0018374	0.0066081	0.57904	201	2	-0.3339	0.019059	0.049285	0.959036	909	2	-0.3339
CYP1A2	4	0.0018457	0.006647	0.579638	202	3	-0.5959	0.04215	0.10026	1	1710	1	-0.5959
AP1B1	3	0.0018536	0.0052823	0.52478	203	2	-0.70633	0.97912	0.97928	1	17556	0	-0.70633
BCLAF1	4	0.0018581	0.0066849	0.580136	204	2	-0.41557	0.96913	0.96903	1	17352	0	-0.41557
DMAP1	4	0.0018684	0.0067216	0.580534	205	3	-1.3444	0.97553	0.97551	1	17487	0	-1.3444
CCDC134	4	0.0018818	0.0067584	0.580929	206	2	-0.77222	0.97508	0.97508	1	17478	0	-0.77222
RIT2	4	0.0019268	0.0069322	0.586911	207	4	-0.65013	0.99807	0.99811	1	17951	0	-0.65013
SIRT4	4	0.0019279	0.0069355	0.586911	208	4	-0.44807	0.99807	0.99811	1	17950	0	-0.44807
PODXL	4	0.0019357	0.006958	0.586911	209	3	-0.84509	0.98526	0.98533	1	17676	0	-0.84509
HDAC8	4	0.0019538	0.0070194	0.589339	210	4	-0.90874	0.99805	0.99808	1	17949	0	-0.90874
RASA2	4	0.0019782	0.0071099	0.590302	211	3	-0.79758	0.95008	0.94999	1	16979	0	-0.79758
ADNP	4	0.0019955	0.0071681	0.590302	212	4	-0.91584	0.998	0.99804	1	17948	0	-0.91584
RAB4B	4	0.0020022	0.0071944	0.590302	213	3	-0.70974	0.18927	0.29324	1	4934	1	-0.70974
SMARCE1	4	0.0020273	0.0072811	0.594709	214	2	-1.346	0.67262	0.67199	1	11752	0	-1.346
C16orf71	4	0.0020753	0.0074489	0.601091	215	3	-0.79401	0.37169	0.43702	1	7393	1	-0.79401
NBEAL2	4	0.0020817	0.0074681	0.601091	216	3	-0.65697	0.88261	0.88215	1	15705	0	-0.65697
SYNRG	4	0.0020926	0.0075175	0.601091	217	2	-0.5138	0.85442	0.85388	1	15158	0	-0.5138
FZD8	4	0.0020927	0.007518	0.601091	218	2	-0.32242	0.72768	0.72717	1	12759	0	-0.32242
VGLL4	4	0.0020945	0.0075257	0.601091	219	3	-0.60018	0.99659	0.99665	1	17905	0	-0.60018
RAD1	3	0.002101	0.0059378	0.559457	220	2	-1.7197	0.45964	0.46649	1	8460	1	-1.7197
CCDC132	4	0.0021092	0.0075712	0.602063	221	4	-0.58578	0.99789	0.99793	1	17947	0	-0.58578
BNIPL	3	0.0021158	0.0059729	0.559457	222	3	-0.8333	0.99788	0.99793	1	17946	0	-0.8333
MIOS	4	0.002149	0.0077122	0.607916	223	4	-0.97112	0.99785	0.99789	1	17944	0	-0.97112
NICN1	4	0.002149	0.0077122	0.607916	224	4	-0.66	0.99785	0.99789	1	17945	0	-0.66
RABEPK	4	0.0021723	0.0077934	0.611644	225	4	-0.57375	0.99783	0.99786	1	17943	0	-0.57375
EIF3A	4	0.0022073	0.0079086	0.617998	226	3	-1.0999	0.99697	0.99701	1	17920	0	-1.0999
USB1	4	0.0022356	0.0080139	0.623528	227	3	-0.93794	0.61579	0.61772	1	10769	1	-0.93794
ZIC5	4	0.0022489	0.0080542	0.623975	228	3	-0.77124	0.7792	0.77871	1	13725	0	-0.77124
ALG1	3	0.0023006	0.0064841	0.577	229	2	-0.73893	0.037079	0.073042	0.999158	1554	1	-0.73893
MTMR9	4	0.0023036	0.0082415	0.635758	230	4	-0.39085	0.9977	0.99772	1	17941	0	-0.39085
LAS1L	4	0.0023258	0.0083188	0.636285	231	3	-1.3359	0.25704	0.37018	1	6221	1	-1.3359
BCL9	3	0.0023353	0.0065933	0.57904	232	2	-0.79661	0.90814	0.90821	1	16198	0	-0.79661
PHLPP1	4	0.0023602	0.0084395	0.638134	233	4	-0.43058	0.99764	0.99766	1	17939	0	-0.43058
MAPK8IP3	4	0.0023791	0.0085092	0.638134	234	1	0.19306	0.16838	0.26642	1	4513	1	0.19306
UTP11L	4	0.002419	0.0086622	0.638134	235	2	-1.6225	0.84475	0.84415	1	14964	0	-1.6225
CITED2	4	0.0024545	0.0087779	0.638134	236	3	-0.71701	0.96296	0.96285	1	17228	0	-0.71701
BCL7B	4	0.0024579	0.0087971	0.638134	237	2	-0.39123	0.96143	0.96131	1	17205	0	-0.39123
SETD6	4	0.0024646	0.0088163	0.638134	238	3	-0.62577	0.86159	0.86117	1	15303	0	-0.62577
DYNC1LI2	4	0.0024939	0.008897	0.638134	239	4	-0.5518	0.99751	0.99755	1	17938	0	-0.5518
ABI3BP	4	0.0024987	0.0089112	0.638134	240	2	-0.56105	0.89753	0.89721	1	16000	0	-0.56105
HNRNPM	4	0.002508	0.0089447	0.638134	241	4	-0.31039	0.99749	0.99753	1	17937	0	-0.31039
NR2F6	3	0.002512	0.0070562	0.589682	242	3	-0.73658	0.99749	0.99752	1	17936	0	-0.73658
HSD3B2	4	0.0025189	0.0089781	0.638134	243	4	-0.26555	0.99748	0.99752	1	17935	0	-0.26555
TBL3	4	0.0025312	0.0090204	0.638134	244	3	-1.1243	0.99574	0.99582	1	17883	0	-1.1243
RAD17	4	0.0025312	0.0090204	0.638134	245	3	-1.0858	0.97384	0.97379	1	17459	0	-1.0858
LRRC4	4	0.0025381	0.0090516	0.638134	246	2	-0.42103	0.21014	0.31982	1	5372	2	-0.42103
CLNS1A	3	0.0025407	0.0071401	0.590302	247	3	-1.3834	0.99746	0.99748	1	17934	0	-1.3834
EXOC6	4	0.0025509	0.0090911	0.638134	248	1	-0.36834	0.98078	0.98086	1	17595	0	-0.36834
DNAJC17	4	0.0025543	0.0091021	0.638134	249	3	-0.87518	0.75897	0.75849	1	13349	0	-0.87518
SEL1L	4	0.0025546	0.0091026	0.638134	250	4	-0.68688	0.99745	0.99748	1	17933	0	-0.68688
OR5B12	4	0.0025555	0.0091043	0.638134	251	3	-0.6231	0.98549	0.98555	1	17684	0	-0.6231
HNRNPAB	4	0.0025861	0.009208	0.639509	252	3	-0.73286	0.98074	0.98081	1	17590	0	-0.73286
EMC2	4	0.0025883	0.0092113	0.639509	253	2	-0.73796	0.55799	0.56831	1	9845	1	-0.73796
MROH7	4	0.0026293	0.0093281	0.641154	254	3	-0.66998	0.99029	0.99037	1	17776	0	-0.66998
SNRPA	4	0.0026655	0.0094126	0.641154	255	3	-0.63202	0.99736	0.99739	1	17932	0	-0.63202
PPP1R16A	4	0.0026935	0.0094882	0.643881	256	2	-0.21382	0.17193	0.27106	1	4591	1	-0.21382
SAP30	4	0.0027197	0.0095563	0.644211	257	3	-0.75483	0.83359	0.83299	1	14736	0	-0.75483
CSNK2A2	4	0.0027227	0.0095645	0.644211	258	2	-0.55148	0.40358	0.45747	1	7737	1	-0.55148
NOVA2	4	0.0027541	0.0096446	0.64719	259	2	-0.51126	0.28421	0.38516	1	6463	1	-0.51126
MLK4	4	0.0027721	0.0096945	0.647346	260	3	-0.6905	0.97233	0.97229	1	17429	0	-0.6905
UBE2T	4	0.0028192	0.00983	0.650473	261	3	-1.2166	0.75502	0.75456	1	13270	0	-1.2166
SIN3A	4	0.0028225	0.0098376	0.650473	262	2	-0.86817	0.024586	0.061821	0.999158	1083	1	-0.86817
ZRANB1	4	0.0028498	0.00991	0.650567	263	3	-1.2786	0.81745	0.81699	1	14417	0	-1.2786
TFAM	4	0.0028505	0.0099111	0.650567	264	3	-1.151	0.28524	0.38574	1	6471	1	-1.151
MAGEB1	4	0.0028748	0.0099709	0.65212	265	3	-0.56473	0.84076	0.84009	1	14873	0	-0.56473
BMP1	4	0.0029544	0.010165	0.657402	266	3	-0.50061	0.95339	0.95325	1	17049	0	-0.50061
ISG20L2	3	0.0029592	0.0082903	0.636285	267	2	-1.3825	0.55501	0.55527	1	9793	1	-1.3825
PAGR1	4	0.0029712	0.010207	0.657402	268	2	-0.78494	0.92225	0.92208	1	16451	0	-0.78494
LRRC3B	4	0.0029879	0.010246	0.657402	269	2	-0.67342	0.95098	0.95086	1	16998	0	-0.67342
OR2A12	4	0.0029916	0.010257	0.657402	270	2	-0.44533	0.074943	0.14615	1	2447	1	-0.44533
DNMT3B	4	0.0030159	0.010313	0.657402	271	3	-0.72743	0.92322	0.92309	1	16469	0	-0.72743
NAPA	3	0.0030308	0.0084839	0.638134	272	2	-1.3627	0.94148	0.94162	1	16827	0	-1.3627
NFX1	4	0.0030742	0.010454	0.657402	273	3	-0.70174	0.98909	0.98922	1	17757	0	-0.70174
TPI1	4	0.0030818	0.010472	0.657402	274	2	0.081047	0.023629	0.059662	0.996747	1051	2	0.081047
MXRA7	4	0.0030875	0.010487	0.657402	275	3	-0.50675	0.90715	0.9069	1	16176	0	-0.50675
RNF214	4	0.0031083	0.010534	0.657402	276	3	-0.76206	0.96933	0.96924	1	17357	0	-0.76206
SEPSECS	3	0.0031167	0.0087198	0.638134	277	2	-0.51474	0.44651	0.45516	1	8292	1	-0.51474
AGR2	4	0.0031193	0.010561	0.657402	278	3	-0.66445	0.32977	0.41146	1	6927	1	-0.66445
CACNA1G	4	0.0031235	0.010574	0.657402	279	2	-0.32457	0.64705	0.64687	1	11312	1	-0.32457
IPO9	4	0.0031235	0.010574	0.657402	280	2	-0.65573	0.85853	0.85811	1	15239	0	-0.65573
EREG	4	0.0031388	0.01061	0.657402	281	3	-0.6459	0.92976	0.9295	1	16590	0	-0.6459
P4HTM	4	0.0031485	0.010635	0.657402	282	3	-0.80499	0.62794	0.62895	1	10975	1	-0.80499
WISP1	4	0.0031578	0.010663	0.657402	283	3	-0.81853	0.21967	0.33195	1	5560	1	-0.81853
MIXL1	4	0.0031597	0.010671	0.657402	284	3	-0.87886	0.9475	0.94741	1	16937	0	-0.87886
NAA20	3	0.0031759	0.0088805	0.638134	285	3	-1.1255	0.99682	0.99686	1	17915	0	-1.1255
SKI	4	0.0031807	0.010717	0.657849	286	2	-0.2268	0.64516	0.64507	1	11276	1	-0.2268
PSIP1	4	0.0032004	0.010767	0.657849	287	3	-0.64574	0.86799	0.86753	1	15413	0	-0.64574
NTHL1	4	0.0032155	0.01081	0.657849	288	2	-0.30048	0.62776	0.62878	1	10970	1	-0.30048
PARVB	4	0.0032193	0.010824	0.657849	289	3	-0.59741	0.35054	0.42395	1	7161	1	-0.59741
TAF1D	4	0.003238	0.010875	0.658731	290	1	-0.15954	0.25656	0.36992	1	6214	1	-0.15954
TM2D1	3	0.0032703	0.0091207	0.638134	291	3	-0.50147	0.99673	0.99677	1	17912	0	-0.50147
FOSB	4	0.0032958	0.011023	0.662354	292	3	-0.66151	0.88926	0.88884	1	15822	0	-0.66151
MTOR	3	0.0033314	0.0092815	0.641154	293	2	-1.4522	0.60538	0.60578	1	10581	0	-1.4522
MAP2K6	4	0.0033362	0.011125	0.662354	294	3	-0.624	0.81547	0.81504	1	14379	0	-0.624
CBL	4	0.0033464	0.011149	0.662354	295	3	-0.95913	0.97704	0.97711	1	17518	0	-0.95913
OR1K1	4	0.0033524	0.011166	0.662354	296	2	-0.12685	0.30876	0.39918	1	6720	1	-0.12685
ACCSL	4	0.0033748	0.011226	0.662354	297	3	-0.66597	0.97361	0.97357	1	17455	0	-0.66597
ATP5H	3	0.0033789	0.0094076	0.641154	298	2	-1.8481	0.97354	0.9737	1	17452	0	-1.8481
EFTUD2	4	0.0034034	0.011286	0.662354	299	3	-1.3909	0.82798	0.82735	1	14622	0	-1.3909
HBB	4	0.0034077	0.011298	0.662354	300	3	-0.4558	0.92276	0.92262	1	16461	0	-0.4558
PNPLA5	4	0.0034097	0.011302	0.662354	301	1	-0.030524	0.7831	0.78264	1	13800	0	-0.030524
PRKCZ	4	0.0034298	0.011351	0.663094	302	3	-0.67412	0.87045	0.87001	1	15465	0	-0.67412
DMP1	4	0.0035341	0.01161	0.676062	303	3	-0.54315	0.063197	0.13057	1	2190	1	-0.54315
GNB2L1	2	0.003549	0.0068324	0.58451	304	2	-1.8456	0.99645	0.99634	1	17899	0	-1.8456
BCL2L15	4	0.0035517	0.011653	0.676371	305	2	-0.42147	0.96005	0.95992	1	17176	0	-0.42147
VEGFA	4	0.0035961	0.011758	0.678091	306	3	-0.61747	0.25497	0.36907	1	6195	1	-0.61747
METTL1	3	0.003632	0.010087	0.657344	307	1	-0.058933	0.55877	0.55899	1	9856	1	-0.058933
RNPS1	4	0.0037238	0.012091	0.695103	308	2	-1.3419	0.34362	0.41968	1	7077	1	-1.3419
MMP27	4	0.0037471	0.012146	0.696008	309	3	-0.49501	0.81049	0.81003	1	14300	0	-0.49501
RYR2	4	0.0037653	0.012192	0.696364	310	3	-0.54577	0.63816	0.63837	1	11158	1	-0.54577
EID3	4	0.00378	0.012229	0.696364	311	3	-0.48706	0.90195	0.90157	1	16079	0	-0.48706
SLC52A3	4	0.0038102	0.012304	0.698409	312	2	-0.32072	0.87933	0.87882	1	15636	0	-0.32072
ATCAY	4	0.0038575	0.012417	0.702181	313	3	-0.64652	0.69516	0.69441	1	12167	0	-0.64652
HAX1	4	0.0038701	0.012448	0.702181	314	3	-0.66599	0.50415	0.52684	1	9038	1	-0.66599
STXBP1	4	0.003904	0.012523	0.704116	315	2	-0.42714	0.26359	0.37374	1	6279	1	-0.42714
GPR56	4	0.0039247	0.012566	0.704116	316	1	0.043753	0.11704	0.20072	1	3396	1	0.043753
FZD5	4	0.0039408	0.012615	0.704116	317	3	-0.62115	0.98261	0.98268	1	17622	0	-0.62115
ASB11	4	0.0039507	0.012638	0.704116	318	2	-0.45257	0.91929	0.9191	1	16392	0	-0.45257
MMP3	3	0.003997	0.011094	0.662354	319	2	-0.69019	0.98241	0.98255	1	17619	0	-0.69019
OR51Q1	4	0.0040845	0.01297	0.720381	320	3	-0.84343	0.98518	0.98524	1	17674	0	-0.84343
TMEM135	4	0.0042107	0.013282	0.735422	321	2	-0.31248	0.47841	0.5083	1	8691	1	-0.31248
PARL	3	0.0042329	0.011705	0.677218	322	1	-0.062311	0.62426	0.6246	1	10909	0	-0.062311
THEM6	4	0.0042635	0.013412	0.738119	323	2	-0.3669	0.22977	0.3446	1	5791	1	-0.3669
GPR115	4	0.0042909	0.013479	0.738119	324	3	-0.49072	0.97731	0.97737	1	17525	0	-0.49072
PRDM4	4	0.0042978	0.013494	0.738119	325	3	-0.40668	0.99682	0.99686	1	17914	0	-0.40668
XRCC3	4	0.0043479	0.013615	0.738169	326	3	-1.2871	0.57267	0.58033	1	10053	1	-1.2871
NELFCD	4	0.0043672	0.013658	0.738169	327	3	-1.1148	0.74506	0.74453	1	13090	0	-1.1148
CENPN	4	0.004377	0.01368	0.738169	328	2	-1.3371	0.98434	0.9844	1	17653	0	-1.3371
CDCA8	4	0.0043882	0.01371	0.738169	329	2	-0.57925	0.21063	0.32047	1	5379	1	-0.57925
PRUNE	4	0.0044016	0.01374	0.738169	330	2	-0.85006	0.48531	0.51323	1	8781	1	-0.85006
DCAF6	4	0.0044966	0.013971	0.748318	331	1	0.011279	0.24378	0.36218	1	6076	1	0.011279
INO80D	4	0.0045481	0.014106	0.750526	332	3	-1.5379	0.72828	0.72776	1	12772	0	-1.5379
SNRPN	4	0.0045538	0.014118	0.750526	333	1	-0.0010235	0.70093	0.70015	1	12265	0	-0.0010235
HAPLN4	4	0.004611	0.014262	0.750526	334	1	0.063659	0.077646	0.14971	1	2510	1	0.063659
E2F2	4	0.0046443	0.014344	0.750526	335	3	-0.52917	0.962	0.96188	1	17212	0	-0.52917
TCHP	4	0.0046569	0.014375	0.750526	336	3	-0.53577	0.22404	0.33739	1	5654	1	-0.53577
PTPMT1	4	0.0046682	0.014403	0.750526	337	1	0.54596	0.032562	0.079437	0.999158	1390	2	0.54596
ANKRD11	4	0.0046843	0.014451	0.750526	338	2	-0.45939	0.49922	0.52323	1	8970	1	-0.45939
PDZK1IP1	4	0.004711	0.014533	0.750526	339	3	-0.59424	0.93119	0.93091	1	16622	0	-0.59424
PBDC1	4	0.0047219	0.014566	0.750526	340	3	-0.41158	0.94298	0.94284	1	16866	0	-0.41158
TLCD1	4	0.0047254	0.014576	0.750526	341	2	-0.61554	0.71535	0.71464	1	12532	0	-0.61554
CTDSP1	4	0.0047455	0.014623	0.750526	342	3	-0.46728	0.45288	0.49037	1	8375	1	-0.46728
SERPINF2	4	0.0047493	0.01463	0.750526	343	2	-0.53685	0.46926	0.50177	1	8584	1	-0.53685
FUT3	4	0.0047564	0.014648	0.750526	344	3	-0.73541	0.95617	0.95605	1	17101	0	-0.73541
FEN1	2	0.0047568	0.0091175	0.638134	345	1	-2.056	0.15385	0.17947	1	4200	1	-2.056
COL11A2	4	0.004768	0.014677	0.750526	346	2	-0.2936	0.4096	0.4613	1	7821	1	-0.2936
FOLR2	4	0.0047825	0.014723	0.750727	347	1	-0.060116	0.83216	0.83153	1	14704	0	-0.060116
VPS37A	4	0.004874	0.014939	0.752682	348	3	-0.83068	0.77681	0.77628	1	13673	0	-0.83068
RNF40	4	0.0048759	0.01495	0.752682	349	2	-1.0538	0.98715	0.98723	1	17719	0	-1.0538
KCTD9	3	0.0048764	0.01348	0.738119	350	2	-0.39241	0.81491	0.81476	1	14371	0	-0.39241
C1QL2	4	0.004887	0.014979	0.752682	351	3	-0.69908	0.94138	0.94125	1	16825	0	-0.69908
USP50	4	0.0048969	0.015002	0.752682	352	1	0.34258	0.06478	0.13271	1	2223	2	0.34258
PELO	4	0.0048995	0.015011	0.752682	353	2	-1.5368	0.75239	0.75201	1	13219	0	-1.5368
ZNF259	4	0.0048995	0.015011	0.752682	354	2	-1.3185	0.37068	0.4364	1	7385	1	-1.3185
FBXL5	4	0.0049279	0.015079	0.75397	355	3	-0.64111	0.99371	0.99381	1	17852	0	-0.64111
SFI1	4	0.0049945	0.015231	0.759253	356	2	-0.45754	0.65771	0.65714	1	11499	1	-0.45754
NUMA1	4	0.0050103	0.015268	0.759253	357	3	-0.75598	0.91541	0.91522	1	16334	0	-0.75598
GPN2	2	0.0050573	0.0097186	0.647346	358	2	-2.5433	0.95657	0.95657	1	17112	0	-2.5433
BRWD1	4	0.0050684	0.015413	0.762553	359	1	-0.24163	0.97653	0.97656	1	17507	0	-0.24163
ZNF526	4	0.0050709	0.015419	0.762553	360	3	-0.41949	0.92556	0.92534	1	16521	0	-0.41949
CRCP	4	0.0051166	0.015534	0.765142	361	3	-0.67861	0.98618	0.98624	1	17701	0	-0.67861
NDST1	4	0.0051261	0.015556	0.765142	362	3	-0.77573	0.99118	0.99129	1	17795	0	-0.77573
MSR1	4	0.0051483	0.015603	0.765376	363	3	-0.69047	0.85013	0.84952	1	15077	0	-0.69047
KDELC1	4	0.0051722	0.01567	0.765922	364	3	-0.51912	0.88585	0.88541	1	15766	0	-0.51912
ADPRHL2	4	0.0052107	0.015767	0.76714	365	3	-0.77456	0.98324	0.98332	1	17630	0	-0.77456
SLC35G3	3	0.0052195	0.014407	0.750526	366	2	-0.75796	0.87043	0.87045	1	15464	0	-0.75796
RBM17	3	0.0052381	0.014462	0.750526	367	2	-2.2591	0.039218	0.076392	0.999158	1613	1	-2.2591
TNF	4	0.005265	0.0159	0.771519	368	3	-0.46911	0.9697	0.96962	1	17366	0	-0.46911
TET3	4	0.0052825	0.015946	0.771707	369	3	-0.69203	0.72136	0.72075	1	12643	0	-0.69203
PDIA3	4	0.0053236	0.016038	0.772845	370	3	-0.61164	0.97765	0.97772	1	17531	0	-0.61164
TPRG1	4	0.0053289	0.016055	0.772845	371	2	-0.55575	0.59978	0.60357	1	10499	1	-0.55575
GALNT8	4	0.0053585	0.016128	0.773645	372	2	-0.52966	0.5549	0.5658	1	9790	1	-0.52966
TRIT1	4	0.0054179	0.016275	0.773645	373	3	-1.312	0.9147	0.91451	1	16319	0	-1.312
SLC35G1	4	0.0054221	0.016286	0.773645	374	3	-0.52205	0.016055	0.042331	0.948996	789	1	-0.52205
KRT16	4	0.005497	0.016476	0.780606	375	1	0.15588	0.12875	0.21577	1	3659	2	0.15588
CREBRF	4	0.0055732	0.016662	0.7834	376	3	-0.66165	0.88116	0.88063	1	15669	0	-0.66165
DPH2	4	0.0055828	0.016686	0.7834	377	3	-1.2184	0.8927	0.89231	1	15898	0	-1.2184
SAE1	4	0.0055923	0.016709	0.7834	378	3	-1.0585	0.33246	0.41307	1	6958	1	-1.0585
PISD	4	0.0056593	0.016877	0.789245	379	3	-0.62862	0.059859	0.12617	1	2123	1	-0.62862
RGS17	3	0.0057148	0.015699	0.765922	380	3	-0.73879	0.99429	0.99438	1	17863	0	-0.73879
LRRC73	4	0.0057639	0.01715	0.799921	381	3	-0.61892	0.97145	0.97142	1	17406	0	-0.61892
SLC39A5	4	0.0058113	0.017267	0.801255	382	2	-0.1051	0.51907	0.53799	1	9260	1	-0.1051
CSF2	4	0.0058423	0.017344	0.802755	383	2	-0.15174	0.58026	0.58677	1	10180	1	-0.15174
RPL10A	2	0.0058727	0.011256	0.662354	384	2	-2.5157	0.95162	0.95154	1	17012	0	-2.5157
TMEM214	4	0.0058927	0.017473	0.804028	385	3	-0.78867	0.80393	0.80349	1	14181	0	-0.78867
EVA1A	3	0.0059055	0.016193	0.773645	386	1	-0.27381	0.8526	0.8525	1	15126	0	-0.27381
TMEM252	3	0.0059204	0.016241	0.773645	387	2	-0.68927	0.75132	0.75151	1	13197	0	-0.68927
ATXN7L3	4	0.0059249	0.017548	0.804028	388	3	-0.43799	0.98916	0.98928	1	17761	0	-0.43799
MYBL1	4	0.0059255	0.01755	0.804028	389	2	-0.18218	0.18401	0.28656	1	4838	1	-0.18218
SLC27A3	4	0.0059873	0.017688	0.806371	390	3	-0.406	0.99369	0.9938	1	17849	0	-0.406
PPL	4	0.0060042	0.017727	0.806371	391	3	-0.47094	0.50834	0.52996	1	9107	1	-0.47094
DUS1L	4	0.0060446	0.017827	0.806484	392	2	-0.36016	0.68477	0.68412	1	11973	0	-0.36016
C1QL4	3	0.0060556	0.016585	0.7834	393	1	-0.041057	0.13417	0.21743	1	3777	1	-0.041057
SERPINA12	4	0.0061337	0.018051	0.812805	394	2	-0.3074	0.89317	0.89278	1	15908	0	-0.3074
MAP3K4	4	0.006145	0.018084	0.812805	395	3	-0.35217	0.79481	0.79439	1	14002	0	-0.35217
CCL27	4	0.006154	0.018101	0.812805	396	1	0.084986	0.27316	0.37902	1	6366	1	0.084986
RNF223	4	0.006298	0.018433	0.825664	397	2	-0.40346	0.2408	0.35844	1	6004	2	-0.40346
SLC27A5	3	0.0063048	0.017257	0.801255	398	3	-0.64626	0.9937	0.99382	1	17850	0	-0.64626
PVRL4	4	0.0063539	0.018576	0.826003	399	1	0.080867	0.74312	0.7426	1	13052	0	0.080867
ADD2	4	0.0063539	0.018576	0.826003	400	1	-0.073702	0.17727	0.27785	1	4702	2	-0.073702
CSN2	4	0.0063557	0.018582	0.826003	401	3	-0.43221	0.87752	0.87704	1	15603	0	-0.43221
TTI1	4	0.0063728	0.018624	0.826003	402	2	-0.5268	0.49378	0.51927	1	8894	1	-0.5268
N6AMT1	3	0.0063904	0.017494	0.804028	403	3	-0.72297	0.99361	0.99373	1	17844	0	-0.72297
PVRL2	4	0.0064158	0.018731	0.826684	404	2	-0.49173	0.98815	0.98824	1	17742	0	-0.49173
CNNM3	4	0.0064395	0.018795	0.826974	405	3	-0.98466	0.98458	0.98466	1	17660	0	-0.98466
TRMT11	4	0.0064706	0.018877	0.827056	406	3	-0.57998	0.84357	0.84295	1	14930	0	-0.57998
CDH5	4	0.006505	0.018956	0.827056	407	3	-0.44383	0.9249	0.92469	1	16507	0	-0.44383
CIB3	3	0.0065055	0.017779	0.806371	408	1	-0.14916	0.87533	0.87539	1	15565	0	-0.14916
DDX10	3	0.0065055	0.017779	0.806371	409	2	-0.77703	0.45811	0.46519	1	8436	1	-0.77703
TMF1	4	0.0065464	0.01906	0.829047	410	3	-0.6427	0.71347	0.71272	1	12493	0	-0.6427
NF1	4	0.0065912	0.019174	0.83141	411	3	-0.82102	0.69507	0.69432	1	12166	0	-0.82102
ANKRD44	4	0.0066025	0.019207	0.83141	412	3	-0.4759	0.81399	0.81356	1	14357	0	-0.4759
SLC39A10	4	0.0067039	0.019447	0.832849	413	2	-0.51841	0.78818	0.78777	1	13900	0	-0.51841
LDB1	4	0.006725	0.019497	0.832849	414	2	-0.48705	0.86218	0.86178	1	15316	0	-0.48705
CEACAM6	4	0.0067423	0.019548	0.832849	415	2	-0.15703	0.087921	0.16298	1	2730	2	-0.15703
SIPA1L1	4	0.0067681	0.019615	0.832849	416	3	-0.38098	0.58878	0.59397	1	10329	1	-0.38098
CCR4	4	0.0067865	0.019643	0.832849	417	2	-0.44907	0.96447	0.96439	1	17252	0	-0.44907
ZSWIM6	4	0.006792	0.019656	0.832849	418	3	-0.67	0.97735	0.97742	1	17526	0	-0.67
ANO1	4	0.0068392	0.019759	0.832849	419	2	-0.11656	0.7312	0.73067	1	12826	0	-0.11656
CPO	3	0.0068469	0.018698	0.826684	420	3	-0.48327	0.99315	0.99329	1	17834	0	-0.48327
ERGIC3	4	0.006864	0.019822	0.832849	421	2	-0.29873	0.90386	0.90352	1	16115	0	-0.29873
SLC10A6	4	0.0068911	0.019881	0.832849	422	3	-0.77523	0.90913	0.90889	1	16215	0	-0.77523
GLTSCR2	3	0.0068911	0.018829	0.826974	423	1	-0.11257	0.53661	0.53724	1	9508	1	-0.11257
NOSIP	4	0.0068918	0.019883	0.832849	424	2	-0.72604	0.9204	0.92019	1	16415	0	-0.72604
CAPRIN1	4	0.0069108	0.019928	0.832849	425	3	-0.93641	0.99447	0.99458	1	17867	0	-0.93641
LATS2	4	0.00692	0.019947	0.832849	426	3	-0.40409	0.29848	0.39323	1	6612	1	-0.40409
MYADML2	4	0.0069252	0.019964	0.832849	427	3	-0.61302	0.56923	0.5775	1	10005	1	-0.61302
FAR1	3	0.0069436	0.018969	0.827056	428	3	-0.44235	0.99306	0.99319	1	17832	0	-0.44235
TAP1	4	0.0069758	0.020089	0.832849	429	3	-0.51624	0.92359	0.92345	1	16476	0	-0.51624
UBA6	4	0.0070104	0.020167	0.832849	430	2	-0.54854	0.72053	0.71989	1	12627	0	-0.54854
TXN2	4	0.0070176	0.020183	0.832849	431	2	-0.91869	0.59562	0.59992	1	10433	1	-0.91869
COLCA2	4	0.0070372	0.020231	0.832849	432	2	-0.37096	0.4335	0.47727	1	8134	1	-0.37096
TRIM26	4	0.0070541	0.020275	0.832849	433	2	-0.231	0.88245	0.88197	1	15699	0	-0.231
AGPS	3	0.007091	0.019335	0.832849	434	2	-0.43908	0.74877	0.74896	1	13150	0	-0.43908
GDI2	4	0.0071001	0.020379	0.832849	435	3	-0.46965	0.029084	0.071795	0.999158	1246	1	-0.46965
TMEM242	4	0.0071076	0.0204	0.832849	436	2	-1.0956	0.9221	0.92191	1	16448	0	-1.0956
NCR2	4	0.0071246	0.020442	0.832849	437	2	-0.00035526	0.46676	0.50003	1	8548	1	-0.00035526
PRPF38A	2	0.0071309	0.013565	0.738169	438	1	-1.7004	0.36824	0.36943	1	7356	1	-1.7004
TDP1	4	0.0071816	0.020586	0.832849	439	2	-0.53909	0.99408	0.9942	1	17861	0	-0.53909
KCMF1	4	0.0071889	0.020607	0.832849	440	3	-0.85908	0.9917	0.99182	1	17804	0	-0.85908
C12orf71	4	0.0072353	0.020718	0.832849	441	3	-0.89489	0.55752	0.56794	1	9834	1	-0.89489
PPIP5K1	4	0.0072712	0.020805	0.832849	442	3	-0.57565	0.58313	0.58919	1	10229	1	-0.57565
ATE1	4	0.0072958	0.020863	0.832849	443	2	-0.59247	0.98889	0.98902	1	17754	0	-0.59247
GPHN	4	0.0073119	0.0209	0.832849	444	3	-0.66465	0.95739	0.9573	1	17128	0	-0.66465
SHQ1	3	0.0073234	0.019943	0.832849	445	2	-1.5287	0.75189	0.75208	1	13212	0	-1.5287
ZNF416	4	0.007348	0.020988	0.832849	446	3	-0.64677	0.99206	0.99219	1	17810	0	-0.64677
VSIG1	4	0.0073553	0.021009	0.832849	447	2	-0.54108	0.62552	0.62675	1	10925	1	-0.54108
MDGA2	3	0.0073849	0.020083	0.832849	448	3	-0.39285	0.99262	0.99272	1	17821	0	-0.39285
CIB4	4	0.0074099	0.021152	0.832849	449	1	0.2421	0.013244	0.03562	0.921545	687	2	0.2421
MMS19	4	0.0074157	0.021168	0.832849	450	3	-0.65104	0.72006	0.7194	1	12615	0	-0.65104
NME1	4	0.0074206	0.021182	0.832849	451	3	-0.35671	0.7665	0.76601	1	13489	0	-0.35671
GALNT11	4	0.0074474	0.021251	0.832849	452	2	-0.2278	0.8601	0.85964	1	15271	0	-0.2278
CST9L	3	0.0074479	0.020246	0.832849	453	1	-0.011131	0.20508	0.27253	1	5271	1	-0.011131
UBR4	4	0.007467	0.021296	0.832849	454	3	-0.53063	0.99284	0.99296	1	17825	0	-0.53063
CHTOP	4	0.007474	0.021312	0.832849	455	3	-0.65992	0.89612	0.89578	1	15974	0	-0.65992
SPRED1	4	0.0074879	0.021349	0.832849	456	2	-0.43214	0.86091	0.86044	1	15286	0	-0.43214
CLDN9	4	0.0074936	0.021362	0.832849	457	2	-0.0059213	0.15511	0.24963	1	4223	2	-0.0059213
KLF16	4	0.0075572	0.021527	0.833665	458	3	-0.69618	0.316	0.40338	1	6781	1	-0.69618
SNRPD1	3	0.0075763	0.020584	0.832849	459	1	0.26486	0.40684	0.42196	1	7786	1	0.26486
RPS19BP1	3	0.0075763	0.020584	0.832849	460	1	0.24411	0.34351	0.37161	1	7075	1	0.24411
EMC1	4	0.0075811	0.021588	0.833665	461	3	-0.69003	0.99651	0.99656	1	17902	0	-0.69003
ANKRA2	4	0.0076683	0.021788	0.833665	462	2	-0.52799	0.55864	0.56882	1	9854	1	-0.52799
INTS2	4	0.00768	0.021814	0.833665	463	2	-0.85207	0.89467	0.89431	1	15940	0	-0.85207
PRRC2B	4	0.0077028	0.021867	0.833665	464	3	-0.79317	0.49469	0.51993	1	8904	1	-0.79317
CHML	4	0.0077165	0.021906	0.833665	465	3	-0.49107	0.98309	0.98318	1	17625	0	-0.49107
SPAG9	4	0.0077211	0.021918	0.833665	466	2	-0.67255	0.9797	0.97979	1	17564	0	-0.67255
ATP5J	4	0.0077237	0.021923	0.833665	467	1	-0.0063683	0.69422	0.6935	1	12149	0	-0.0063683
LETMD1	4	0.0077237	0.021923	0.833665	468	2	-0.46833	0.79122	0.79079	1	13945	0	-0.46833
TSEN2	4	0.0077593	0.022013	0.833665	469	2	-1.0129	0.84241	0.84177	1	14908	0	-1.0129
FANCL	4	0.0077593	0.022013	0.833665	470	2	-0.68255	0.23916	0.35641	1	5970	1	-0.68255
RTTN	4	0.0077593	0.022013	0.833665	471	3	-1.4029	0.67534	0.67461	1	11802	0	-1.4029
DDX24	3	0.0077651	0.021078	0.832849	472	2	-0.94661	0.81402	0.81386	1	14358	0	-0.94661
NCAPD2	4	0.0077651	0.02203	0.833665	473	3	-1.0949	0.98784	0.98793	1	17733	0	-1.0949
SPRY2	4	0.0078076	0.022121	0.83536	474	3	-0.53549	0.98739	0.98747	1	17726	0	-0.53549
SETD8	3	0.0078437	0.021303	0.832849	475	3	-0.71559	0.99216	0.99226	1	17812	0	-0.71559
PDF	4	0.007883	0.022306	0.83898	476	3	-0.61543	0.98835	0.98843	1	17748	0	-0.61543
OTUD4	4	0.0078982	0.022342	0.83898	477	3	-1.2066	0.8343	0.83373	1	14747	0	-1.2066
VPS26A	4	0.0079042	0.022356	0.83898	478	2	-0.46269	0.88926	0.88884	1	15823	0	-0.46269
GPR101	4	0.0079804	0.022543	0.841942	479	1	0.023843	0.50317	0.52614	1	9022	1	0.023843
S100A5	4	0.0079815	0.022546	0.841942	480	2	-0.068045	0.088627	0.16392	1	2746	2	-0.068045
TMUB1	4	0.0079919	0.022575	0.841942	481	3	-0.50684	0.97432	0.97427	1	17466	0	-0.50684
PRKRIR	3	0.0080472	0.021834	0.833665	482	1	0.0035994	0.8718	0.87183	1	15491	0	0.0035994
SGSM1	4	0.0080533	0.022708	0.842814	483	2	-0.29007	0.13944	0.22959	1	3908	2	-0.29007
MRPS18B	4	0.0080659	0.022738	0.842814	484	2	-0.44388	0.81408	0.81365	1	14360	0	-0.44388
CRLS1	4	0.0081515	0.022946	0.84368	485	1	0.027829	0.675	0.67428	1	11794	0	0.027829
ATP12A	4	0.0081725	0.023002	0.84368	486	3	-0.5537	0.81647	0.81603	1	14395	0	-0.5537
MGARP	4	0.0081996	0.023065	0.84368	487	3	-0.6327	0.99485	0.99495	1	17871	0	-0.6327
RAB11FIP4	4	0.0082085	0.023086	0.84368	488	1	0.35325	0.013449	0.036117	0.921545	693	2	0.35325
VPS4A	4	0.0082333	0.023144	0.84368	489	3	-0.91959	0.93571	0.93551	1	16718	0	-0.91959
PRDM14	4	0.00824	0.02316	0.84368	490	3	-1.3268	0.90156	0.9012	1	16070	0	-1.3268
ZCCHC9	4	0.0082655	0.023218	0.84368	491	1	-0.25541	0.9778	0.9779	1	17533	0	-0.25541
FUBP1	4	0.008293	0.023283	0.84368	492	3	-0.64499	0.99635	0.99642	1	17896	0	-0.64499
YWHAB	4	0.0083225	0.02335	0.84368	493	2	-0.31467	0.73544	0.73489	1	12898	0	-0.31467
GRAMD2	4	0.0083426	0.023403	0.84368	494	3	-0.68027	0.88641	0.88602	1	15775	0	-0.68027
CEP350	4	0.0083796	0.023484	0.84368	495	3	-0.44849	0.97697	0.97703	1	17515	0	-0.44849
WASF1	4	0.0083806	0.023485	0.84368	496	3	-0.70152	0.86445	0.86405	1	15352	0	-0.70152
CHCHD4	3	0.0083896	0.022702	0.842814	497	2	-1.4187	0.11618	0.19135	1	3380	1	-1.4187
BARHL1	4	0.0083897	0.02351	0.84368	498	3	-0.47971	0.24749	0.36497	1	6122	1	-0.47971
TFF1	4	0.0084366	0.023619	0.844203	499	2	-0.414	0.95435	0.95421	1	17070	0	-0.414
ZSWIM4	4	0.0084533	0.023665	0.844203	500	2	-0.32003	0.43701	0.47963	1	8182	1	-0.32003
KLHL20	4	0.0085163	0.023818	0.844203	501	3	-0.57468	0.92948	0.92923	1	16585	0	-0.57468
SPPL3	4	0.0085506	0.023905	0.844203	502	2	-0.060922	0.057337	0.12281	1	2080	2	-0.060922
CEP95	3	0.0085608	0.023132	0.84368	503	2	-0.96188	0.91134	0.91142	1	16256	0	-0.96188
IRF2	4	0.0085701	0.023962	0.844203	504	2	-0.39089	0.13295	0.22115	1	3746	1	-0.39089
TIMM17A	3	0.0086101	0.023249	0.84368	505	2	-1.157	0.8878	0.88779	1	15798	0	-1.157
VPS35	3	0.0086145	0.023261	0.84368	506	3	-0.58216	0.98911	0.98922	1	17758	0	-0.58216
TRNAU1AP	4	0.0086646	0.024197	0.844203	507	1	-0.21074	0.54631	0.55894	1	9652	1	-0.21074
STX18	4	0.008666	0.024199	0.844203	508	2	-0.57371	0.68232	0.68161	1	11922	0	-0.57371
SRCAP	4	0.008666	0.024199	0.844203	509	3	-1.3969	0.45481	0.49172	1	8403	1	-1.3969
VPS41	4	0.0086949	0.024263	0.844203	510	3	-0.64323	0.95185	0.95173	1	17020	0	-0.64323
SLC25A41	4	0.0087084	0.024301	0.844203	511	3	-0.51421	0.99337	0.99348	1	17841	0	-0.51421
RAB5A	4	0.0087595	0.024429	0.844203	512	3	-0.35691	0.70777	0.70705	1	12388	0	-0.35691
GPRC5D	4	0.0087786	0.024485	0.844203	513	2	-0.23283	0.7044	0.70363	1	12328	0	-0.23283
NUFIP1	4	0.0088339	0.024611	0.844203	514	3	-0.8848	0.83787	0.83725	1	14813	0	-0.8848
PKP4	4	0.0088356	0.024615	0.844203	515	1	-0.2528	0.092301	0.16867	1	2831	1	-0.2528
NEIL2	4	0.0088499	0.024653	0.844203	516	2	-0.38639	0.8925	0.8921	1	15892	0	-0.38639
TMEM145	4	0.0088569	0.024673	0.844203	517	3	-0.56123	0.88248	0.88201	1	15701	0	-0.56123
ZNF185	4	0.0088624	0.02469	0.844203	518	2	-0.28595	0.79576	0.79534	1	14025	0	-0.28595
RAPGEF3	4	0.0088926	0.024759	0.844203	519	1	0.40622	0.032979	0.080368	0.999158	1410	3	0.40622
FAM90A1	3	0.0089198	0.024028	0.844203	520	3	-0.32961	0.99108	0.99117	1	17793	0	-0.32961
USP25	4	0.0089441	0.024868	0.844203	521	3	-0.41631	0.44499	0.48502	1	8277	1	-0.41631
COL5A2	4	0.0089578	0.024903	0.844203	522	3	-0.64894	0.75786	0.7574	1	13322	0	-0.64894
HFE2	4	0.0089756	0.024948	0.844203	523	2	-0.85713	0.84509	0.84448	1	14973	0	-0.85713
C7orf50	4	0.0089882	0.024974	0.844203	524	2	-0.65111	0.2868	0.38664	1	6487	1	-0.65111
ZFHX4	4	0.0090009	0.025006	0.844203	525	3	-0.57242	0.778	0.77745	1	13696	0	-0.57242
SPAG17	3	0.009023	0.024303	0.844203	526	3	-0.43042	0.99098	0.99107	1	17791	0	-0.43042
HSP90B1	3	0.0090314	0.024325	0.844203	527	2	-0.70812	0.98042	0.98054	1	17582	0	-0.70812
OR4S1	4	0.0090374	0.025095	0.844203	528	3	-0.4834	0.78118	0.78069	1	13761	0	-0.4834
CXCR3	4	0.0090401	0.025101	0.844203	529	3	-0.39231	0.9879	0.98799	1	17734	0	-0.39231
LSM3	4	0.0090636	0.025163	0.844203	530	2	-0.2768	0.075511	0.14689	1	2463	1	-0.2768
CLDN15	4	0.0090759	0.025193	0.844203	531	3	-0.48417	0.94899	0.94889	1	16960	0	-0.48417
SLC43A3	4	0.0090831	0.025207	0.844203	532	2	-0.37994	0.68315	0.68247	1	11940	0	-0.37994
WDR82	4	0.0090883	0.025219	0.844203	533	3	-1.0303	0.99133	0.99144	1	17798	0	-1.0303
NAP1L2	4	0.0091118	0.025273	0.844203	534	3	-0.39028	0.99684	0.99688	1	17916	0	-0.39028
NPHP3	4	0.0091229	0.025297	0.844203	535	3	-0.67158	0.97252	0.97247	1	17433	0	-0.67158
LRP8	4	0.0091276	0.02531	0.844203	536	2	-0.31132	0.82511	0.82451	1	14571	0	-0.31132
SFRP4	4	0.0091594	0.025389	0.844203	537	2	-0.54072	0.34454	0.42026	1	7090	1	-0.54072
CXCR5	4	0.0092313	0.02557	0.844203	538	3	-0.82747	0.90339	0.90307	1	16102	0	-0.82747
KIAA0319	4	0.0092359	0.025583	0.844203	539	2	-0.80593	0.8137	0.81328	1	14352	0	-0.80593
NACC1	4	0.0092423	0.025597	0.844203	540	2	-0.69842	0.97706	0.97713	1	17519	0	-0.69842
TGFBRAP1	4	0.0092452	0.025604	0.844203	541	3	-0.69614	0.99729	0.99732	1	17930	0	-0.69614
AKR7A2	4	0.0092871	0.025711	0.844203	542	3	-0.8211	0.60993	0.61242	1	10666	1	-0.8211
MPZL1	4	0.0092915	0.025722	0.844203	543	1	0.12986	0.12421	0.20993	1	3559	2	0.12986
NTNG1	3	0.0093199	0.02507	0.844203	544	3	-0.52685	0.99068	0.99078	1	17786	0	-0.52685
S100A10	4	0.0093384	0.025838	0.846023	545	2	-0.4551	0.98895	0.98909	1	17756	0	-0.4551
VMAC	4	0.0093485	0.025871	0.846023	546	1	0.10952	0.77242	0.77195	1	13595	0	0.10952
MRGPRX1	3	0.0093524	0.025158	0.844203	547	3	-0.84523	0.99065	0.99074	1	17785	0	-0.84523
SPAG8	4	0.0093742	0.025937	0.846624	548	3	-0.42861	0.2333	0.34903	1	5855	1	-0.42861
SLC29A2	4	0.0094286	0.026062	0.848087	549	2	-0.6121	0.081097	0.15423	1	2578	1	-0.6121
ZNF777	1	0.0094317	0.0093539	0.641154	550	1	-0.79	0.99057	0.9906	1	17782	0	-0.79
AZIN1	4	0.0094348	0.026075	0.848087	551	3	-0.59527	0.94129	0.94116	1	16820	0	-0.59527
NAT10	3	0.0094666	0.025426	0.844203	552	2	-0.69103	0.54162	0.54213	1	9582	1	-0.69103
POP7	4	0.0094909	0.026205	0.850764	553	2	-0.44653	0.022952	0.05806	0.990094	1031	1	-0.44653
KLHDC7B	4	0.0095127	0.026253	0.850801	554	2	-0.31941	0.47047	0.50258	1	8600	1	-0.31941
DNAJB6	3	0.0095446	0.025629	0.844203	555	1	-0.17049	0.4652	0.47135	1	8528	1	-0.17049
GALR2	4	0.0095451	0.026341	0.852133	556	2	-0.52795	0.68392	0.68328	1	11953	0	-0.52795
OTUD5	4	0.0096334	0.026554	0.856524	557	1	0.090154	0.033454	0.081432	1	1425	1	0.090154
GJA10	4	0.0096729	0.026653	0.856524	558	3	-0.72302	0.83439	0.83382	1	14749	0	-0.72302
PANX2	4	0.0096903	0.0267	0.856524	559	2	-0.19761	0.51867	0.5377	1	9253	1	-0.19761
IGSF8	4	0.009695	0.02671	0.856524	560	2	-0.082613	0.13609	0.22523	1	3829	2	-0.082613
PCTP	4	0.0096959	0.026714	0.856524	561	3	-0.65637	0.97716	0.97724	1	17522	0	-0.65637
CPA2	4	0.009767	0.026894	0.860763	562	2	-0.34622	0.81585	0.81544	1	14383	0	-0.34622
CCDC13	4	0.0098612	0.027124	0.863831	563	3	-0.51874	0.9886	0.98873	1	17750	0	-0.51874
RUNX2	4	0.0098928	0.027199	0.863831	564	3	-0.50968	0.87083	0.87041	1	15473	0	-0.50968
FBXL14	4	0.0099185	0.027267	0.863831	565	3	-0.70006	0.99211	0.99223	1	17811	0	-0.70006
RNF17	4	0.009919	0.02727	0.863831	566	3	-0.38204	0.99217	0.99229	1	17813	0	-0.38204
C20orf24	4	0.0099251	0.027284	0.863831	567	2	-0.41482	0.057776	0.1234	1	2087	1	-0.41482
SRD5A1	4	0.0099834	0.027421	0.863831	568	3	-0.5349	0.86685	0.86641	1	15395	0	-0.5349
ETV1	4	0.01005	0.027571	0.865545	569	3	-0.50875	0.85855	0.85812	1	15240	0	-0.50875
RPRD1A	3	0.010097	0.027053	0.863831	570	2	-0.83533	0.83859	0.83848	1	14824	0	-0.83533
ANKRD28	4	0.010108	0.027698	0.866071	571	3	-0.55006	0.57074	0.57875	1	10025	1	-0.55006
RCSD1	4	0.010122	0.027732	0.866071	572	3	-0.41765	0.99661	0.99667	1	17908	0	-0.41765
ROMO1	3	0.010224	0.027377	0.863831	573	2	-1.3507	0.15258	0.23782	1	4172	1	-1.3507
RPS11	3	0.010224	0.027377	0.863831	574	2	-1.9412	0.50443	0.50682	1	9045	1	-1.9412
PTGDR2	4	0.01026	0.028074	0.873737	575	2	-0.19319	0.24888	0.36572	1	6131	1	-0.19319
SLC25A39	4	0.010317	0.028209	0.875941	576	3	-0.41785	0.97641	0.97643	1	17505	0	-0.41785
FAM96B	3	0.010357	0.027722	0.866071	577	1	-0.27958	0.94272	0.9429	1	16857	0	-0.27958
TWIST2	4	0.010366	0.028325	0.875941	578	3	-0.27674	0.17823	0.27909	1	4723	1	-0.27674
MOV10	4	0.010374	0.028339	0.875941	579	1	0.054229	0.45927	0.49485	1	8453	1	0.054229
SUGP1	3	0.010428	0.027904	0.869945	580	3	-0.61756	0.98957	0.98966	1	17770	0	-0.61756
GPR144	4	0.010487	0.028618	0.880896	581	3	-0.77019	0.95692	0.95682	1	17121	0	-0.77019
ZPLD1	4	0.01052	0.02869	0.880896	582	3	-0.52564	0.94005	0.93995	1	16794	0	-0.52564
METTL13	4	0.010522	0.028695	0.880896	583	3	-0.78931	0.9954	0.99549	1	17878	0	-0.78931
VGLL2	4	0.010544	0.028745	0.880896	584	1	-0.035614	0.84394	0.84331	1	14939	0	-0.035614
SETDB1	4	0.01059	0.028854	0.880896	585	2	-0.72066	0.42733	0.47306	1	8057	1	-0.72066
THAP4	4	0.010601	0.028878	0.880896	586	3	-0.6704	0.47261	0.50415	1	8626	1	-0.6704
BEND5	4	0.01061	0.028903	0.880896	587	3	-0.55581	0.23949	0.35681	1	5978	1	-0.55581
LEPREL1	4	0.010623	0.028939	0.880896	588	3	-0.45687	0.86877	0.86831	1	15427	0	-0.45687
HCN1	4	0.010679	0.029062	0.881938	589	2	-0.39255	0.64436	0.64432	1	11258	1	-0.39255
TP63	4	0.010718	0.029147	0.881938	590	3	-0.6396	0.9834	0.98348	1	17636	0	-0.6396
PDGFA	4	0.010726	0.029167	0.881938	591	2	-0.5564	0.35901	0.42916	1	7252	1	-0.5564
C1orf61	4	0.010727	0.029171	0.881938	592	3	-0.4111	0.9849	0.98497	1	17669	0	-0.4111
SPNS1	4	0.010788	0.029324	0.881938	593	3	-0.48225	0.98214	0.98221	1	17613	0	-0.48225
VDAC3	4	0.010801	0.029357	0.881938	594	3	-0.57442	0.99582	0.9959	1	17886	0	-0.57442
HIST1H2BM	4	0.010802	0.029358	0.881938	595	3	-0.34783	0.4674	0.50048	1	8557	1	-0.34783
CENPI	4	0.010804	0.029364	0.881938	596	3	-1.0081	0.96592	0.96582	1	17279	0	-1.0081
L3MBTL1	4	0.010857	0.029489	0.882784	597	2	-0.34174	0.44653	0.4861	1	8293	1	-0.34174
SMAP1	4	0.010871	0.029517	0.882784	598	2	-0.51128	0.95645	0.95634	1	17109	0	-0.51128
ZFAND5	4	0.010886	0.029554	0.882784	599	1	0.72601	0.015204	0.040317	0.945697	755	2	0.72601
KDM2B	4	0.0109	0.029588	0.882784	600	3	-0.40401	0.97134	0.9713	1	17403	0	-0.40401
CDS1	4	0.010943	0.029688	0.884333	601	2	-0.27895	0.92597	0.92576	1	16527	0	-0.27895
PLA2G4A	4	0.01105	0.02995	0.887296	602	3	-0.59027	0.80006	0.79968	1	14112	0	-0.59027
PTPN14	4	0.011057	0.029968	0.887296	603	2	-0.24217	0.98728	0.98737	1	17723	0	-0.24217
CST1	4	0.011065	0.029981	0.887296	604	2	-0.6368	0.5501	0.56197	1	9719	1	-0.6368
GDF3	4	0.011109	0.030099	0.887296	605	3	-0.62845	0.31323	0.40179	1	6758	1	-0.62845
PGBD4	4	0.011147	0.030193	0.887296	606	3	-0.42343	0.61169	0.614	1	10701	1	-0.42343
AKIRIN1	4	0.011149	0.030198	0.887296	607	2	-0.59631	0.9717	0.97164	1	17414	0	-0.59631
MTHFSD	4	0.011163	0.030227	0.887296	608	3	-0.33856	0.98573	0.98579	1	17687	0	-0.33856
WARS2	4	0.01117	0.030247	0.887296	609	1	0.83534	0.029012	0.071641	0.999158	1243	2	0.83534
C14orf28	4	0.01117	0.030247	0.887296	610	1	-0.26632	0.35004	0.42364	1	7155	1	-0.26632
RRS1	2	0.011172	0.02116	0.832849	611	1	-0.49468	0.37253	0.3736	1	7404	1	-0.49468
RB1	4	0.011216	0.03036	0.887296	612	3	-0.51934	0.20764	0.31664	1	5332	1	-0.51934
DIEXF	4	0.011235	0.030395	0.887296	613	3	-1.0727	0.99654	0.99659	1	17904	0	-1.0727
DDX41	4	0.011254	0.030438	0.887296	614	2	-0.71283	0.88434	0.88388	1	15739	0	-0.71283
CETN3	4	0.01127	0.030476	0.887296	615	3	-0.59088	0.9972	0.99723	1	17929	0	-0.59088
PTPN23	4	0.011341	0.030648	0.889426	616	1	0.29828	0.034334	0.083395	1	1455	2	0.29828
ARIH1	4	0.011435	0.030876	0.893699	617	3	-0.64159	0.85403	0.85351	1	15149	0	-0.64159
CYP2F1	4	0.011444	0.030894	0.893699	618	2	-0.22246	0.8319	0.83126	1	14700	0	-0.22246
CDIPT	3	0.011446	0.030448	0.887296	619	2	-0.70945	0.39191	0.40976	1	7616	1	-0.70945
RPL12	3	0.011479	0.030528	0.887382	620	2	-1.38	0.9725	0.97269	1	17432	0	-1.38
CECR2	4	0.011493	0.031004	0.895438	621	3	-0.40904	0.9844	0.98447	1	17656	0	-0.40904
DAZAP1	4	0.011664	0.031406	0.898	622	2	-0.52588	0.77624	0.77571	1	13666	0	-0.52588
WDR44	4	0.01167	0.031419	0.898	623	3	-0.64063	0.98236	0.98243	1	17616	0	-0.64063
ELL3	4	0.011711	0.031518	0.898	624	1	-0.21509	0.65265	0.65217	1	11411	1	-0.21509
FAM129C	4	0.011711	0.031518	0.898	625	2	-0.22673	0.24205	0.35998	1	6027	1	-0.22673
SLMO2	4	0.011711	0.031518	0.898	626	2	-0.6253	0.98731	0.98739	1	17724	0	-0.6253
UQCRH	4	0.011711	0.031518	0.898	627	1	0.034732	0.79477	0.79435	1	14001	0	0.034732
NOP16	4	0.011711	0.031518	0.898	628	3	-0.67146	0.97169	0.97163	1	17413	0	-0.67146
MAP6D1	4	0.011722	0.03154	0.898	629	3	-0.48679	0.55258	0.56396	1	9755	1	-0.48679
ARF4	4	0.011828	0.031795	0.899827	630	3	-0.49374	0.77919	0.77869	1	13724	0	-0.49374
LGALS14	4	0.011915	0.031997	0.899827	631	3	-0.405	0.97877	0.97885	1	17549	0	-0.405
LHX3	4	0.011924	0.032016	0.899827	632	3	-0.46718	0.29155	0.38928	1	6536	1	-0.46718
PSMD13	4	0.012023	0.032255	0.899827	633	2	-0.78425	0.33066	0.41198	1	6936	1	-0.78425
ZNF816	4	0.012026	0.032266	0.899827	634	3	-0.37454	0.9708	0.97073	1	17392	0	-0.37454
ERP44	4	0.012066	0.032342	0.899827	635	3	-0.54829	0.25539	0.36929	1	6199	1	-0.54829
LRRN4CL	3	0.012075	0.031505	0.898	636	2	-0.51857	0.47968	0.48424	1	8705	1	-0.51857
ZEB1	4	0.012081	0.032374	0.899827	637	3	-0.491	0.92306	0.92293	1	16466	0	-0.491
PDILT	4	0.012137	0.03251	0.899827	638	1	0.020719	0.58687	0.59234	1	10294	1	0.020719
CRKL	4	0.012149	0.032535	0.899827	639	3	-0.77422	0.58666	0.59217	1	10291	1	-0.77422
ACOX3	4	0.012153	0.032545	0.899827	640	2	-0.2252	0.57675	0.58378	1	10119	1	-0.2252
STAT2	4	0.012194	0.03264	0.899827	641	1	-0.077697	0.82455	0.82398	1	14562	0	-0.077697
ESCO1	4	0.012205	0.032673	0.899827	642	3	-0.82664	0.81266	0.81224	1	14333	0	-0.82664
TMED10	4	0.012284	0.032856	0.899827	643	2	-0.25804	0.46972	0.50207	1	8587	1	-0.25804
ATF6	4	0.012292	0.03287	0.899827	644	2	-0.35043	0.51081	0.53175	1	9138	1	-0.35043
ARPP21	4	0.012336	0.032984	0.899827	645	3	-0.33973	0.88088	0.88035	1	15665	0	-0.33973
WDR26	3	0.012364	0.031967	0.899827	646	1	0.55605	0.096647	0.16286	1	2939	2	0.55605
GBF1	4	0.012365	0.033056	0.899827	647	1	-0.3519	0.7738	0.77326	1	13621	0	-0.3519
USP7	3	0.012371	0.03198	0.899827	648	2	-1.5045	0.94974	0.94994	1	16973	0	-1.5045
ABCC11	4	0.01238	0.033078	0.899827	649	2	-0.50157	0.76807	0.7676	1	13519	0	-0.50157
AKT1	4	0.012422	0.033179	0.899827	650	1	0.3153	0.18979	0.29392	1	4947	2	0.3153
NCOA3	4	0.012425	0.033187	0.899827	651	3	-0.43064	0.93029	0.93002	1	16606	0	-0.43064
CCL24	4	0.01246	0.033276	0.899827	652	3	-0.57997	0.81368	0.81326	1	14351	0	-0.57997
PKMYT1	4	0.01246	0.033276	0.899827	653	2	-0.42566	0.32872	0.41083	1	6916	1	-0.42566
BPNT1	4	0.012478	0.033311	0.899827	654	3	-0.87147	0.48908	0.51592	1	8830	1	-0.87147
ZBTB11	4	0.012521	0.033415	0.899827	655	3	-0.83325	0.6999	0.69917	1	12245	0	-0.83325
EGLN2	4	0.012527	0.033423	0.899827	656	3	-0.6577	0.18268	0.28482	1	4804	1	-0.6577
KBTBD6	4	0.012535	0.033441	0.899827	657	1	0.040401	0.067233	0.13598	1	2287	1	0.040401
HYDIN	4	0.012538	0.03345	0.899827	658	3	-0.56877	0.7084	0.70768	1	12396	0	-0.56877
SNX22	4	0.012571	0.033536	0.899827	659	2	-0.551	0.85691	0.85644	1	15205	0	-0.551
ARHGAP30	4	0.012592	0.03359	0.899827	660	2	-0.43439	0.13244	0.2205	1	3737	1	-0.43439
MBNL2	4	0.012613	0.033644	0.899827	661	3	-0.48859	0.40362	0.45749	1	7738	1	-0.48859
PABPC4	4	0.01264	0.033705	0.899827	662	3	-0.80707	0.96962	0.96954	1	17363	0	-0.80707
RPP21	3	0.012641	0.032387	0.899827	663	2	-1.4253	0.16086	0.2432	1	4352	1	-1.4253
WDR59	4	0.01265	0.03373	0.899827	664	3	-0.59621	0.90437	0.90404	1	16122	0	-0.59621
COX5B	3	0.012661	0.032419	0.899827	665	2	-1.3758	0.94044	0.9406	1	16802	0	-1.3758
PTDSS2	4	0.012683	0.033805	0.899827	666	3	-0.58919	0.25947	0.3715	1	6243	1	-0.58919
PEBP4	4	0.012706	0.033859	0.899827	667	2	-0.15295	0.78393	0.78349	1	13820	0	-0.15295
TFB2M	4	0.012706	0.033859	0.899827	668	1	-0.37671	0.96958	0.96949	1	17361	0	-0.37671
NOL4	4	0.01271	0.03387	0.899827	669	3	-0.54364	0.39531	0.45215	1	7643	1	-0.54364
BCL7C	4	0.012722	0.0339	0.899827	670	3	-0.5468	0.83421	0.83364	1	14745	0	-0.5468
LDLRAD1	3	0.012736	0.032553	0.899827	671	2	-0.67471	0.93438	0.93454	1	16687	0	-0.67471
ATAD1	4	0.012818	0.034129	0.899827	672	3	-0.48521	0.20504	0.31328	1	5268	1	-0.48521
GMFB	4	0.012819	0.034133	0.899827	673	1	-0.05098	0.56876	0.57712	1	10002	1	-0.05098
TAF5L	4	0.012835	0.034174	0.899827	674	3	-0.3842	0.99605	0.99614	1	17892	0	-0.3842
ATP2B4	4	0.012853	0.03422	0.899827	675	2	-0.82984	0.8164	0.81598	1	14394	0	-0.82984
MAGOHB	4	0.012876	0.034269	0.899827	676	1	0.0039802	0.54583	0.55858	1	9649	1	0.0039802
HMG20A	4	0.012897	0.034319	0.899827	677	3	-0.90443	0.95968	0.95956	1	17169	0	-0.90443
PNKD	4	0.012933	0.034407	0.899827	678	1	-0.13117	0.44745	0.48671	1	8303	1	-0.13117
PTGER3	4	0.012935	0.034414	0.899827	679	2	-0.424	0.56814	0.57658	1	9995	1	-0.424
SLURP1	4	0.01295	0.034449	0.899827	680	2	-0.35999	0.77355	0.77304	1	13615	0	-0.35999
YLPM1	4	0.012987	0.034544	0.899827	681	3	-0.79784	0.28198	0.38395	1	6445	1	-0.79784
TPX2	4	0.012988	0.034545	0.899827	682	2	-0.64296	0.16247	0.25896	1	4388	1	-0.64296
ENSA	4	0.01299	0.034553	0.899827	683	1	0.050115	0.63061	0.63143	1	11027	1	0.050115
CEP57	4	0.01299	0.034554	0.899827	684	3	-1.1322	0.76961	0.76912	1	13546	0	-1.1322
RBAK-RBAKDN	4	0.01301	0.034595	0.899827	685	2	-0.48851	0.68818	0.6875	1	12034	0	-0.48851
RBM12B	4	0.013104	0.034827	0.902612	686	2	-0.24022	0.15086	0.24417	1	4136	1	-0.24022
FAM175A	4	0.013133	0.034886	0.902612	687	3	-0.77979	0.15142	0.2449	1	4147	1	-0.77979
TOMM20L	4	0.013161	0.034943	0.902612	688	3	-0.70964	0.91244	0.91227	1	16284	0	-0.70964
P4HB	4	0.013164	0.034952	0.902612	689	3	-0.43117	0.99172	0.99184	1	17805	0	-0.43117
ARMCX4	4	0.013251	0.03517	0.904139	690	2	-0.22146	0.83306	0.83245	1	14728	0	-0.22146
COL4A6	4	0.013269	0.035216	0.904139	691	3	-0.52862	0.78744	0.78704	1	13887	0	-0.52862
SLC16A1	4	0.013308	0.035318	0.904139	692	3	-0.53515	0.99694	0.99698	1	17918	0	-0.53515
POM121L12	4	0.013331	0.035373	0.904139	693	1	-0.14147	0.87561	0.87514	1	15574	0	-0.14147
RBMS3	4	0.013336	0.035386	0.904139	694	3	-0.6142	0.28862	0.38764	1	6512	1	-0.6142
ZFYVE16	4	0.013347	0.035419	0.904139	695	3	-0.39093	0.67342	0.67276	1	11768	0	-0.39093
SLC35F3	4	0.013352	0.03543	0.904139	696	3	-0.83669	0.86388	0.86347	1	15340	0	-0.83669
TNRC6A	4	0.013352	0.03543	0.904139	697	3	-0.62133	0.96214	0.96203	1	17213	0	-0.62133
DPF1	4	0.013388	0.035512	0.904139	698	1	0.16889	0.3261	0.40924	1	6887	1	0.16889
PRAF2	4	0.013446	0.035644	0.904938	699	3	-0.56693	0.7715	0.77104	1	13585	0	-0.56693
TRMT5	3	0.013482	0.033769	0.899827	700	2	-1.397	0.90849	0.90858	1	16204	0	-1.397
ZC3HAV1	3	0.013501	0.033794	0.899827	701	2	-0.65391	0.032035	0.0652	0.999158	1367	1	-0.65391
VANGL2	4	0.01351	0.035796	0.905989	702	2	-0.39057	0.84085	0.84018	1	14876	0	-0.39057
RCL1	2	0.01351	0.025453	0.844203	703	1	-1.9057	0.74884	0.74824	1	13152	0	-1.9057
GRHL1	4	0.013513	0.035809	0.905989	704	3	-0.5418	0.21144	0.32155	1	5394	1	-0.5418
UBAP2L	4	0.013525	0.035836	0.905989	705	2	-0.4165	0.42702	0.47284	1	8053	1	-0.4165
SMIM2	4	0.013558	0.035914	0.906702	706	1	0.23219	0.56642	0.5752	1	9963	1	0.23219
ABHD16A	4	0.013588	0.035987	0.907261	707	3	-0.34244	0.87302	0.8726	1	15517	0	-0.34244
HOXC12	4	0.013663	0.036166	0.908996	708	2	-0.54516	0.91043	0.91019	1	16236	0	-0.54516
TRPM5	4	0.013701	0.036261	0.908996	709	2	-0.30755	0.4664	0.4998	1	8546	1	-0.30755
KNSTRN	4	0.013713	0.036288	0.908996	710	3	-0.51262	0.97326	0.97322	1	17447	0	-0.51262
PDS5A	4	0.013781	0.036441	0.908996	711	3	-0.44005	0.58274	0.58887	1	10224	1	-0.44005
C3orf38	4	0.013785	0.036449	0.908996	712	2	-0.3023	0.95544	0.95529	1	17089	0	-0.3023
ODF3B	4	0.013794	0.03647	0.908996	713	2	-0.30532	0.10899	0.19045	1	3208	1	-0.30532
FSIP1	4	0.013813	0.036524	0.908996	714	3	-0.73716	0.99711	0.99714	1	17927	0	-0.73716
CRP	4	0.013882	0.036697	0.908996	715	3	-0.59093	0.97833	0.97841	1	17543	0	-0.59093
DPM2	4	0.0139	0.036741	0.908996	716	3	-0.47595	0.25332	0.36815	1	6174	1	-0.47595
KRTAP16-1	4	0.014042	0.037067	0.908996	717	3	-0.38753	0.18482	0.28761	1	4852	1	-0.38753
ADHFE1	4	0.014067	0.037131	0.908996	718	3	-0.44181	0.95629	0.95617	1	17104	0	-0.44181
TSFM	4	0.014069	0.037139	0.908996	719	2	-0.91405	0.96717	0.96707	1	17308	0	-0.91405
RBM12	4	0.014096	0.037211	0.908996	720	2	-0.62449	0.88933	0.8889	1	15826	0	-0.62449
ZNF208	4	0.014126	0.037288	0.908996	721	1	-0.13381	0.94714	0.94705	1	16930	0	-0.13381
OR1A1	4	0.014135	0.037307	0.908996	722	3	-0.62135	0.8996	0.89928	1	16039	0	-0.62135
ACAA1	4	0.01417	0.037385	0.908996	723	3	-0.53536	0.97666	0.97669	1	17510	0	-0.53536
HRH1	4	0.014203	0.037467	0.908996	724	3	-0.34322	0.898	0.89771	1	16010	0	-0.34322
ZNF622	4	0.014211	0.037488	0.908996	725	2	0.10212	0.03808	0.091534	1	1582	2	0.10212
LDLRAD3	4	0.014221	0.037511	0.908996	726	2	-0.30533	0.97397	0.97391	1	17461	0	-0.30533
UTP14C	4	0.01426	0.037612	0.908996	727	2	-0.28948	0.2892	0.38799	1	6519	1	-0.28948
FER	4	0.014268	0.037628	0.908996	728	2	-0.47806	0.68681	0.68616	1	12008	0	-0.47806
RFPL3S	4	0.014276	0.037654	0.908996	729	3	-0.47644	0.99097	0.99108	1	17790	0	-0.47644
MIER3	4	0.014335	0.037801	0.908996	730	3	-0.42609	0.96072	0.9606	1	17189	0	-0.42609
ZNF296	4	0.014338	0.037808	0.908996	731	2	-0.3974	0.51711	0.53654	1	9226	1	-0.3974
RPGR	4	0.01435	0.037832	0.908996	732	3	-0.38026	0.9928	0.99292	1	17823	0	-0.38026
SLC3A2	4	0.014353	0.037841	0.908996	733	1	0.019201	0.63943	0.63961	1	11175	1	0.019201
PLEKHH2	4	0.014393	0.037937	0.908996	734	2	-0.67009	0.98147	0.98155	1	17607	0	-0.67009
HOXA6	4	0.014402	0.037963	0.908996	735	3	-0.30604	0.98414	0.98421	1	17648	0	-0.30604
NCBP1	4	0.014417	0.038002	0.908996	736	2	0.22758	0.052569	0.1165	1	2002	2	0.22758
ZNF263	4	0.014435	0.038047	0.908996	737	3	-0.38002	0.69	0.68931	1	12070	0	-0.38002
TOE1	4	0.01445	0.038083	0.908996	738	3	-0.6234	0.99306	0.99317	1	17831	0	-0.6234
ARAP3	4	0.014465	0.038117	0.908996	739	3	-0.53794	0.98564	0.98571	1	17686	0	-0.53794
CYP8B1	4	0.014466	0.038124	0.908996	740	3	-0.45213	0.99649	0.99654	1	17900	0	-0.45213
AMH	4	0.014495	0.038204	0.908996	741	2	-0.48268	0.43106	0.47561	1	8107	1	-0.48268
GPKOW	4	0.014518	0.038257	0.908996	742	3	-0.80386	0.43079	0.47543	1	8103	1	-0.80386
VWA3A	4	0.014519	0.03826	0.908996	743	2	-0.39351	0.90752	0.90726	1	16185	0	-0.39351
GEM	4	0.014523	0.038271	0.908996	744	1	0.0070186	0.73904	0.73849	1	12965	0	0.0070186
PFN4	3	0.014526	0.035466	0.904139	745	2	-0.73453	0.63749	0.63787	1	11144	0	-0.73453
PRR18	4	0.01458	0.038404	0.91082	746	2	-0.3495	0.40712	0.45972	1	7791	1	-0.3495
CCT5	3	0.014582	0.035569	0.904316	747	1	0.13373	0.50095	0.50358	1	8986	1	0.13373
RAB21	4	0.014626	0.038509	0.91082	748	3	-0.45633	0.57636	0.58348	1	10112	1	-0.45633
PRLH	2	0.014649	0.027502	0.864862	749	1	-1.8899	0.78638	0.78572	1	13862	0	-1.8899
HLA-G	4	0.014668	0.0386	0.91082	750	3	-0.48455	0.077538	0.14957	1	2508	1	-0.48455
ASNA1	4	0.014693	0.038659	0.911014	751	2	-0.33393	0.021993	0.055892	0.986168	1002	1	-0.33393
C15orf48	4	0.014767	0.038827	0.912141	752	3	-0.48172	0.94519	0.94504	1	16903	0	-0.48172
ERO1L	4	0.014778	0.038853	0.912141	753	3	-0.5409	0.9323	0.932	1	16636	0	-0.5409
CXCL16	4	0.014807	0.038925	0.912141	754	1	0.036994	0.89192	0.89156	1	15878	0	0.036994
HEMGN	4	0.01482	0.03896	0.912141	755	3	-0.30514	0.91275	0.91257	1	16289	0	-0.30514
SIRT6	4	0.014864	0.039081	0.912141	756	1	-0.18505	0.8259	0.82527	1	14587	0	-0.18505
C1orf50	4	0.01492	0.039227	0.912141	757	1	0.18864	0.10356	0.18323	1	3081	1	0.18864
ZFYVE28	4	0.01495	0.039298	0.912141	758	3	-0.62652	0.89011	0.88971	1	15841	0	-0.62652
MICALL1	4	0.014977	0.039365	0.912141	759	2	-0.35827	0.083411	0.15724	1	2636	1	-0.35827
PRRC2A	4	0.015016	0.039463	0.912141	760	3	-0.73464	0.9575	0.95741	1	17131	0	-0.73464
TLX1NB	4	0.015034	0.039502	0.912141	761	2	-0.14409	0.1203	0.20492	1	3476	1	-0.14409
WNT8B	4	0.015085	0.039628	0.912141	762	3	-0.5149	0.98611	0.98619	1	17699	0	-0.5149
UBE2E3	4	0.015091	0.039639	0.912141	763	1	-0.2047	0.90135	0.901	1	16065	0	-0.2047
SSBP3	3	0.015093	0.03638	0.908996	764	1	0.03346	0.57098	0.57117	1	10029	0	0.03346
BLVRB	4	0.015111	0.039684	0.912141	765	3	-0.53072	0.92157	0.92137	1	16438	0	-0.53072
LSM10	4	0.015125	0.039715	0.912141	766	3	-0.99266	0.99557	0.99566	1	17881	0	-0.99266
IFRD2	3	0.015136	0.036451	0.908996	767	2	-0.32881	0.71373	0.71382	1	12502	0	-0.32881
CHCHD6	4	0.015138	0.039743	0.912141	768	3	-0.5487	0.69083	0.69015	1	12086	0	-0.5487
PARP3	4	0.015178	0.039823	0.912141	769	3	-0.90905	0.70529	0.70454	1	12341	0	-0.90905
ERCC4	4	0.015232	0.039942	0.912141	770	2	-0.30277	0.30147	0.39495	1	6638	1	-0.30277
CNPY2	4	0.015232	0.039942	0.912141	771	2	-0.88053	0.8001	0.79971	1	14113	0	-0.88053
PSMA2	4	0.015232	0.039942	0.912141	772	1	-0.15762	0.91396	0.91376	1	16305	0	-0.15762
PWWP2A	4	0.015262	0.040008	0.912141	773	2	-0.65426	0.97178	0.97172	1	17416	0	-0.65426
ZMYM4	4	0.015311	0.040134	0.912141	774	3	-0.62927	0.97493	0.97493	1	17476	0	-0.62927
NUP50	2	0.015316	0.028721	0.880896	775	2	-0.86061	0.98468	0.98455	1	17662	0	-0.86061
MMADHC	4	0.015318	0.040153	0.912141	776	3	-0.4516	0.99092	0.99103	1	17789	0	-0.4516
EIF3H	4	0.015327	0.040167	0.912141	777	2	-0.96076	0.93413	0.9339	1	16684	0	-0.96076
LRIG1	4	0.015343	0.040204	0.912141	778	2	-0.64682	0.52743	0.54438	1	9373	1	-0.64682
GNA13	4	0.015374	0.040272	0.912141	779	1	-0.21759	0.55615	0.56677	1	9810	1	-0.21759
PARVG	4	0.015431	0.040407	0.912141	780	3	-0.32154	0.88397	0.88351	1	15731	0	-0.32154
WNT9B	4	0.01544	0.040429	0.912141	781	2	-0.66269	0.56202	0.5716	1	9898	1	-0.66269
NNAT	4	0.015448	0.040443	0.912141	782	2	-0.34087	0.90616	0.90586	1	16154	0	-0.34087
RNMT	4	0.015516	0.040611	0.912141	783	2	-0.13976	0.28586	0.38611	1	6478	1	-0.13976
COPS3	4	0.015521	0.040623	0.912141	784	3	-0.71377	0.99258	0.9927	1	17820	0	-0.71377
GAB3	4	0.015542	0.040678	0.912141	785	3	-0.45992	0.97911	0.97921	1	17555	0	-0.45992
HOXA10	4	0.015546	0.040691	0.912141	786	2	-0.27158	0.66853	0.66791	1	11685	0	-0.27158
MED26	4	0.01564	0.04091	0.912141	787	3	-0.62586	0.99701	0.99705	1	17922	0	-0.62586
EML1	4	0.015652	0.040943	0.912141	788	3	-0.69404	0.86867	0.86821	1	15425	0	-0.69404
KLHL33	4	0.015658	0.04095	0.912141	789	1	-0.10044	0.20296	0.31066	1	5217	1	-0.10044
PNCK	4	0.015679	0.041003	0.912141	790	3	-0.28807	0.84364	0.84302	1	14932	0	-0.28807
IZUMO1	4	0.015717	0.041093	0.912141	791	2	-0.45139	0.68042	0.6797	1	11883	0	-0.45139
CALD1	4	0.015726	0.041112	0.912141	792	2	-0.46991	0.94484	0.94468	1	16897	0	-0.46991
BGN	4	0.015757	0.041177	0.912141	793	3	-0.56044	0.99661	0.99667	1	17909	0	-0.56044
C9orf89	4	0.01577	0.041205	0.912141	794	3	-0.45082	0.86898	0.86853	1	15432	0	-0.45082
MRGPRX2	4	0.015791	0.041248	0.912141	795	2	-0.59859	0.98524	0.98531	1	17675	0	-0.59859
PRSS57	4	0.015828	0.041335	0.912141	796	1	0.5998	0.011585	0.031729	0.898173	631	2	0.5998
ATP5D	4	0.015828	0.041335	0.912141	797	1	-0.0082206	0.66075	0.66012	1	11553	1	-0.0082206
PIN4	4	0.015828	0.041335	0.912141	798	1	-0.057835	0.93782	0.93771	1	16764	0	-0.057835
UGGT1	3	0.015829	0.037563	0.908996	799	2	-0.42675	0.94333	0.94353	1	16872	0	-0.42675
RORC	4	0.015839	0.04136	0.912141	800	3	-0.49447	0.48069	0.50993	1	8721	1	-0.49447
PTCHD1	4	0.015857	0.04141	0.912141	801	2	-0.36237	0.97109	0.97103	1	17396	0	-0.36237
WBP4	4	0.015874	0.04145	0.912141	802	3	-0.648	0.76669	0.76622	1	13497	0	-0.648
CNTD1	4	0.01589	0.041484	0.912141	803	2	-0.31249	0.41199	0.46286	1	7854	1	-0.31249
NEDD9	4	0.01591	0.041528	0.912141	804	3	-0.58466	0.1927	0.29763	1	5016	1	-0.58466
FAM60A	4	0.015923	0.041565	0.912141	805	2	-0.29065	0.90612	0.90583	1	16153	0	-0.29065
RPL35A	3	0.015987	0.037811	0.908996	806	2	-0.62884	0.94639	0.94659	1	16916	0	-0.62884
SASH1	4	0.015997	0.04175	0.912141	807	3	-0.61197	0.98718	0.98726	1	17720	0	-0.61197
GPR108	4	0.015998	0.041751	0.912141	808	1	0.30544	0.20499	0.31323	1	5267	2	0.30544
CLCN1	4	0.016018	0.041798	0.912141	809	3	-0.60368	0.90537	0.90505	1	16140	0	-0.60368
RNF121	4	0.016047	0.041874	0.912141	810	2	-0.46371	0.96816	0.96804	1	17328	0	-0.46371
KLHL35	4	0.016088	0.041979	0.912141	811	2	-0.45525	0.74053	0.74	1	12999	0	-0.45525
INO80E	4	0.016109	0.042019	0.912141	812	2	-0.76502	0.70364	0.70286	1	12316	0	-0.76502
OSBPL5	4	0.016125	0.042055	0.912141	813	2	-0.39951	0.22777	0.34206	1	5744	2	-0.39951
ORC5	4	0.016137	0.04208	0.912141	814	3	-0.67611	0.95077	0.95067	1	16992	0	-0.67611
ANTXR1	4	0.016168	0.042152	0.912141	815	1	0.16229	0.28995	0.3884	1	6525	1	0.16229
MYBBP1A	4	0.016175	0.042169	0.912141	816	3	-0.94123	0.15729	0.25239	1	4276	1	-0.94123
DEFB135	4	0.016179	0.042176	0.912141	817	2	-0.56362	0.87578	0.8753	1	15578	0	-0.56362
SAV1	4	0.016208	0.042255	0.912141	818	3	-0.4403	0.99733	0.99736	1	17931	0	-0.4403
ZNF521	4	0.016225	0.042296	0.912141	819	2	-0.50003	0.98467	0.98474	1	17661	0	-0.50003
BOLA1	4	0.016303	0.042488	0.912141	820	3	-0.48844	0.96526	0.96515	1	17269	0	-0.48844
RNF26	4	0.016338	0.042557	0.912141	821	1	0.24184	0.048634	0.1112	1	1910	2	0.24184
VTI1B	4	0.016371	0.042629	0.912141	822	3	-0.79717	0.90789	0.90762	1	16192	0	-0.79717
PCDHB13	4	0.016393	0.042676	0.912141	823	3	-0.53039	0.94025	0.94013	1	16798	0	-0.53039
ARL15	4	0.016412	0.042725	0.912141	824	3	-0.49749	0.98697	0.98706	1	17715	0	-0.49749
DIABLO	3	0.016413	0.038514	0.91082	825	1	-0.42716	0.98421	0.98436	1	17649	0	-0.42716
MMEL1	4	0.016421	0.04274	0.912141	826	3	-0.57221	0.67346	0.6728	1	11770	0	-0.57221
YBX2	4	0.016437	0.042786	0.912141	827	2	0.088063	0.60859	0.61124	1	10641	1	0.088063
THEG	4	0.01645	0.04281	0.912141	828	2	-0.42648	0.92502	0.9248	1	16513	0	-0.42648
SYPL1	4	0.016451	0.042813	0.912141	829	1	-0.27609	0.99051	0.9906	1	17778	0	-0.27609
B3GNT4	3	0.016456	0.038589	0.91082	830	1	-0.099018	0.58454	0.58469	1	10257	0	-0.099018
LAMTOR5	4	0.016475	0.042876	0.912141	831	3	-0.60865	0.99344	0.99355	1	17843	0	-0.60865
ARL16	4	0.016496	0.042919	0.912141	832	3	-0.54518	0.64534	0.64523	1	11280	1	-0.54518
FAM169B	4	0.016529	0.042987	0.912141	833	2	-0.4103	0.75757	0.75709	1	13318	0	-0.4103
TIA1	4	0.016641	0.043248	0.912141	834	3	-0.45724	0.99564	0.99573	1	17882	0	-0.45724
GMFG	4	0.016678	0.043332	0.912141	835	1	-0.19115	0.79756	0.79716	1	14062	0	-0.19115
FOS	4	0.016706	0.043395	0.912141	836	3	-0.48193	0.41641	0.46583	1	7918	1	-0.48193
TAGLN2	4	0.016745	0.043483	0.912141	837	3	-0.6027	0.91401	0.91381	1	16307	0	-0.6027
PRSS8	4	0.01679	0.043585	0.912141	838	3	-0.38314	0.13697	0.22638	1	3848	1	-0.38314
IRX2	4	0.016799	0.043607	0.912141	839	2	-0.49092	0.45808	0.49402	1	8435	1	-0.49092
DTL	4	0.016816	0.04365	0.912141	840	3	-1.2448	0.19167	0.29633	1	4995	1	-1.2448
UBASH3A	4	0.01682	0.043655	0.912141	841	1	0.067762	0.65872	0.65813	1	11518	1	0.067762
MED18	4	0.01682	0.043655	0.912141	842	1	0.2389	0.018744	0.048527	0.954853	898	1	0.2389
METTL16	4	0.01682	0.043655	0.912141	843	2	-0.28228	0.3261	0.40924	1	6891	1	-0.28228
ATP1A1	4	0.01682	0.043655	0.912141	844	3	-0.28498	0.61157	0.61389	1	10697	1	-0.28498
INTS6	3	0.016835	0.039191	0.912141	845	2	-1.3775	0.065231	0.11617	1	2233	1	-1.3775
SNRPA1	3	0.016839	0.039197	0.912141	846	2	-0.30955	0.95352	0.95383	1	17051	0	-0.30955
SRGAP3	4	0.016858	0.043748	0.912141	847	2	-0.40783	0.924	0.92384	1	16484	0	-0.40783
KL	4	0.016934	0.043936	0.912141	848	3	-0.46632	0.9586	0.95852	1	17153	0	-0.46632
UFC1	4	0.016945	0.04396	0.912141	849	3	-0.55398	0.99631	0.99638	1	17895	0	-0.55398
SGK2	4	0.016961	0.043997	0.912141	850	1	-0.23749	0.90056	0.90019	1	16051	0	-0.23749
SLC17A6	4	0.017018	0.044137	0.912141	851	1	-0.099693	0.34132	0.41832	1	7055	1	-0.099693
SLC35C2	4	0.017021	0.04414	0.912141	852	3	-0.62993	0.89121	0.89083	1	15863	0	-0.62993
RUVBL1	4	0.017023	0.04415	0.912141	853	2	-0.37296	0.060916	0.12753	1	2149	2	-0.37296
RNPC3	4	0.017023	0.04415	0.912141	854	2	-0.61583	0.12639	0.21271	1	3605	2	-0.61583
HNRNPF	4	0.017091	0.044302	0.912141	855	3	-0.90462	0.57732	0.58424	1	10129	1	-0.90462
DSCR4	4	0.017095	0.044311	0.912141	856	3	-0.36766	0.56951	0.57772	1	10010	1	-0.36766
SLC30A10	4	0.017121	0.044378	0.912141	857	3	-0.53536	0.55553	0.5663	1	9802	1	-0.53536
CEP128	4	0.017138	0.04442	0.912141	858	2	-0.12834	0.19702	0.30314	1	5094	2	-0.12834
MSX2	4	0.017188	0.044524	0.912141	859	1	0.14007	0.16047	0.25643	1	4346	2	0.14007
GDPD1	4	0.017202	0.044557	0.912141	860	3	-0.38539	0.90791	0.90764	1	16193	0	-0.38539
ZNF177	4	0.017244	0.044663	0.912141	861	1	-0.14395	0.94353	0.94338	1	16877	0	-0.14395
RGS16	4	0.017256	0.044692	0.912141	862	3	-0.57613	0.80405	0.80361	1	14185	0	-0.57613
DDX47	4	0.017349	0.044907	0.912141	863	3	-0.71329	0.59744	0.60152	1	10462	1	-0.71329
MTMR10	4	0.017376	0.044964	0.912141	864	3	-0.48124	0.96129	0.96117	1	17201	0	-0.48124
EMP2	4	0.017386	0.044986	0.912141	865	1	-0.10867	0.56984	0.57801	1	10017	1	-0.10867
B3GAT2	4	0.017386	0.044986	0.912141	866	1	-0.15008	0.62238	0.62379	1	10883	1	-0.15008
UBE2F	4	0.017386	0.044986	0.912141	867	1	0.12375	0.79081	0.79039	1	13937	0	0.12375
DHX33	4	0.017386	0.044986	0.912141	868	1	-0.12528	0.75889	0.7584	1	13347	0	-0.12528
C3orf58	4	0.017395	0.045007	0.912141	869	3	-0.52993	0.96698	0.96689	1	17303	0	-0.52993
RAB11A	4	0.017446	0.04511	0.912141	870	2	-0.31757	0.23921	0.35647	1	5971	1	-0.31757
BLOC1S5	4	0.017447	0.045116	0.912141	871	3	-0.35912	0.35699	0.42788	1	7226	1	-0.35912
GIT2	4	0.017468	0.04516	0.912141	872	3	-0.50949	0.62103	0.62253	1	10861	1	-0.50949
FBXO25	4	0.017489	0.045207	0.912141	873	2	-0.36892	0.15055	0.24379	1	4131	1	-0.36892
SS18L1	4	0.017489	0.045207	0.912141	874	3	-0.47859	0.94396	0.94382	1	16885	0	-0.47859
PTAR1	4	0.017528	0.045303	0.912141	875	1	0.66303	0.0034671	0.012128	0.616664	350	2	0.66303
ANKRD55	4	0.017541	0.045332	0.912141	876	2	-0.36303	0.66773	0.66711	1	11669	0	-0.36303
ST3GAL4	4	0.017566	0.045393	0.912141	877	2	-0.50299	0.99425	0.99436	1	17862	0	-0.50299
NIP7	4	0.017579	0.045428	0.912141	878	3	-0.66046	0.31918	0.40521	1	6812	1	-0.66046
LZTS2	4	0.017641	0.045562	0.912221	879	1	0.39431	0.0072182	0.021271	0.774584	490	3	0.39431
NUP85	4	0.017696	0.045682	0.912221	880	2	-0.17456	0.066435	0.13489	1	2270	2	-0.17456
SBSN	4	0.017697	0.045685	0.912221	881	1	0.13078	0.62291	0.6243	1	10889	1	0.13078
SH3GLB2	4	0.017739	0.045789	0.912221	882	3	-0.82998	0.26254	0.37317	1	6270	1	-0.82998
PGRMC2	4	0.017754	0.045822	0.912221	883	2	-0.56534	0.99381	0.99391	1	17857	0	-0.56534
DNAJC13	4	0.017758	0.045831	0.912221	884	3	-0.56009	0.85751	0.85706	1	15220	0	-0.56009
SDR9C7	3	0.017801	0.040781	0.912141	885	2	-0.59945	0.47226	0.4777	1	8619	1	-0.59945
RASA1	4	0.017811	0.045966	0.912221	886	2	-0.31523	0.75292	0.75253	1	13231	0	-0.31523
RHOA	4	0.01783	0.046015	0.912221	887	3	-0.47113	0.588	0.59332	1	10317	1	-0.47113
MLNR	4	0.017843	0.046043	0.912221	888	2	-0.58185	0.55596	0.56664	1	9807	1	-0.58185
LY86	4	0.017851	0.046056	0.912221	889	3	-0.36098	0.98371	0.98377	1	17640	0	-0.36098
KRCC1	4	0.017867	0.046089	0.912221	890	1	0.21337	0.17769	0.27839	1	4713	1	0.21337
ZACN	4	0.017931	0.046238	0.914182	891	3	-0.61293	0.82419	0.82365	1	14554	0	-0.61293
ZNF618	4	0.018035	0.046476	0.916999	892	2	-0.4619	0.87514	0.87466	1	15562	0	-0.4619
SSTR5	4	0.018037	0.046482	0.916999	893	1	0.018432	0.18618	0.28934	1	4880	1	0.018432
PAIP2	4	0.01815	0.046752	0.920301	894	1	0.47694	0.080221	0.15309	1	2557	2	0.47694
SMIM8	2	0.018177	0.033864	0.899827	895	1	-0.88801	0.87547	0.87526	1	15571	0	-0.88801
PDXK	4	0.018183	0.046831	0.920851	896	2	-0.41551	0.39197	0.44996	1	7619	1	-0.41551
AUP1	4	0.018297	0.047106	0.921983	897	3	-0.63374	0.94344	0.9433	1	16876	0	-0.63374
SNRPF	2	0.018305	0.034082	0.899827	898	1	-1.6304	0.32909	0.33245	1	6919	1	-1.6304
PLXNB2	4	0.018333	0.047192	0.921983	899	3	-0.46992	0.92657	0.92633	1	16535	0	-0.46992
STAMBPL1	4	0.018341	0.047206	0.921983	900	2	-0.42573	0.78789	0.78748	1	13893	0	-0.42573
PHF14	4	0.018355	0.047234	0.921983	901	3	-0.48763	0.99059	0.99068	1	17784	0	-0.48763
SEC11A	4	0.018368	0.047262	0.921983	902	2	-0.58958	0.93547	0.93527	1	16712	0	-0.58958
KCNG2	4	0.018377	0.047284	0.921983	903	1	-0.11551	0.64791	0.64771	1	11324	1	-0.11551
RCOR1	4	0.018403	0.047349	0.921983	904	2	-0.40272	0.83882	0.83816	1	14829	0	-0.40272
ABHD13	4	0.01842	0.047383	0.921983	905	3	-0.50375	0.47597	0.50652	1	8664	1	-0.50375
MNAT1	3	0.018462	0.041829	0.912141	906	2	-1.3561	0.8707	0.87072	1	15470	0	-1.3561
SAR1A	4	0.018509	0.047595	0.921983	907	2	-0.54756	0.86007	0.85963	1	15270	0	-0.54756
MAPKAPK5	4	0.018546	0.047675	0.921983	908	2	-0.44056	0.95396	0.95382	1	17064	0	-0.44056
APOF	4	0.018571	0.047734	0.921983	909	3	-0.71787	0.36016	0.42987	1	7263	1	-0.71787
DDX27	4	0.018584	0.047764	0.921983	910	2	-0.4082	0.34617	0.42126	1	7110	1	-0.4082
GOLPH3	4	0.018603	0.047803	0.921983	911	2	-0.18284	0.91759	0.9174	1	16370	0	-0.18284
FAM3A	4	0.018606	0.047811	0.921983	912	2	-0.40163	0.78692	0.78653	1	13877	0	-0.40163
SMEK1	4	0.01866	0.04794	0.921983	913	1	-0.12801	0.32949	0.4113	1	6924	1	-0.12801
ABCF1	4	0.018693	0.048018	0.921983	914	3	-0.71578	0.41056	0.4619	1	7834	1	-0.71578
MAF1	4	0.018716	0.048076	0.921983	915	2	-0.15951	0.32734	0.41	1	6905	1	-0.15951
NR1D2	4	0.01875	0.048155	0.921983	916	3	-0.36252	0.84478	0.84418	1	14965	0	-0.36252
PPAN	4	0.018754	0.048167	0.921983	917	3	-0.34497	0.71374	0.713	1	12503	0	-0.34497
ZDHHC3	4	0.018773	0.048207	0.921983	918	2	-0.19024	0.2055	0.31385	1	5278	1	-0.19024
C19orf66	4	0.018776	0.048211	0.921983	919	3	-0.36124	0.98895	0.98908	1	17755	0	-0.36124
STAP2	4	0.018801	0.048274	0.921983	920	2	-0.38855	0.21523	0.32631	1	5475	1	-0.38855
HTR7	4	0.018846	0.048389	0.921983	921	3	-0.66714	0.39284	0.45054	1	7623	1	-0.66714
USP30	4	0.018881	0.048476	0.921983	922	3	-0.3178	0.99615	0.99623	1	17894	0	-0.3178
DERL2	4	0.01889	0.048493	0.921983	923	2	-0.47985	0.929	0.92876	1	16570	0	-0.47985
PPP1CC	4	0.018894	0.048504	0.921983	924	3	-0.69755	0.95739	0.9573	1	17127	0	-0.69755
KLF14	4	0.018899	0.048514	0.921983	925	3	-0.72055	0.23024	0.3452	1	5802	1	-0.72055
MLF2	4	0.018899	0.048514	0.921983	926	2	-0.098636	0.057941	0.12364	1	2089	1	-0.098636
GFM2	4	0.018942	0.048625	0.921983	927	2	-0.46614	0.99121	0.99132	1	17796	0	-0.46614
WDR36	4	0.018942	0.048625	0.921983	928	1	-0.10267	0.77034	0.76986	1	13560	0	-0.10267
C9orf78	4	0.018942	0.048625	0.921983	929	1	0.40838	0.22218	0.33508	1	5614	2	0.40838
FGR	4	0.018943	0.048625	0.921983	930	3	-0.69571	0.41905	0.46754	1	7953	1	-0.69571
TEPP	4	0.018991	0.048734	0.922353	931	3	-0.32615	0.99693	0.99697	1	17917	0	-0.32615
TPSG1	4	0.019022	0.048813	0.922353	932	3	-0.50549	0.9476	0.94752	1	16939	0	-0.50549
COL9A2	4	0.019066	0.048924	0.922353	933	3	-0.42791	0.95795	0.95787	1	17139	0	-0.42791
RPS9	3	0.019092	0.042865	0.912141	934	1	0.73171	0.18204	0.25722	1	4793	1	0.73171
SPATA7	4	0.019095	0.048989	0.922353	935	2	-0.44694	0.94551	0.94538	1	16907	0	-0.44694
PPP2R5C	4	0.019112	0.049024	0.922353	936	2	-0.33968	0.65574	0.65517	1	11470	1	-0.33968
PAXBP1	4	0.019123	0.049048	0.922353	937	3	-0.85389	0.27411	0.37955	1	6382	1	-0.85389
KCTD3	4	0.01913	0.049061	0.922353	938	3	-0.92644	0.97571	0.97569	1	17491	0	-0.92644
SLC35A3	4	0.01915	0.049104	0.922353	939	3	-0.6119	0.90031	0.89995	1	16048	0	-0.6119
LENG8	4	0.019185	0.049181	0.922835	940	3	-0.46153	0.95521	0.95505	1	17083	0	-0.46153
BEST3	4	0.019221	0.049271	0.923373	941	2	-0.28776	0.50696	0.52895	1	9085	1	-0.28776
SEMA5B	3	0.019291	0.043168	0.912141	942	2	-0.50306	0.87312	0.87317	1	15519	0	-0.50306
MCFD2	4	0.019347	0.049581	0.923373	943	2	-0.48994	0.22845	0.34287	1	5759	1	-0.48994
DHX15	4	0.019395	0.049699	0.923373	944	1	0.075786	0.16438	0.26137	1	4421	2	0.075786
AP001816.1	4	0.019395	0.049699	0.923373	945	2	-0.62055	0.95125	0.95114	1	17004	0	-0.62055
HPS1	4	0.019395	0.049699	0.923373	946	2	-0.13279	0.085237	0.15956	1	2677	1	-0.13279
SERINC5	4	0.019428	0.049772	0.923373	947	2	-0.52608	0.62602	0.62718	1	10935	1	-0.52608
CDK17	4	0.019448	0.049821	0.923373	948	3	-0.42221	0.99711	0.99714	1	17926	0	-0.42221
KMT2D	4	0.019484	0.049911	0.923373	949	3	-0.51979	0.49397	0.51941	1	8896	1	-0.51979
KIF3B	4	0.019487	0.049914	0.923373	950	2	-0.1725	0.17436	0.27415	1	4636	2	-0.1725
AIPL1	4	0.019493	0.049936	0.923373	951	3	-0.42384	0.52218	0.54041	1	9306	1	-0.42384
GABRA6	4	0.019502	0.049949	0.923373	952	3	-0.26981	0.97289	0.97286	1	17442	0	-0.26981
TTLL12	4	0.019524	0.049997	0.923373	953	3	-0.31239	0.51224	0.53282	1	9159	1	-0.31239
PTCD3	4	0.019545	0.05004	0.923373	954	2	-0.78451	0.021993	0.055892	0.986168	1003	1	-0.78451
MTA1	4	0.019555	0.050059	0.923373	955	3	-0.45477	0.95282	0.95267	1	17041	0	-0.45477
C16orf86	4	0.019564	0.050077	0.923373	956	1	-0.25004	0.8734	0.87295	1	15526	0	-0.25004
SYT4	4	0.019591	0.050131	0.923373	957	3	-0.52352	0.67013	0.6695	1	11715	0	-0.52352
MCM2	3	0.019623	0.043691	0.912141	958	2	-0.54171	0.86416	0.86412	1	15346	0	-0.54171
ANAPC2	3	0.019623	0.043691	0.912141	959	1	-0.065455	0.11863	0.19491	1	3430	1	-0.065455
MIS12	4	0.01964	0.050243	0.924501	960	2	-0.34181	0.92808	0.92781	1	16556	0	-0.34181
ALYREF	4	0.01967	0.050296	0.924528	961	3	-0.89414	0.78598	0.78552	1	13851	0	-0.89414
EIF3D	4	0.019734	0.050455	0.926518	962	2	-0.5769	0.83116	0.83053	1	14682	0	-0.5769
TIAL1	4	0.019772	0.050531	0.926965	963	3	-0.70422	0.84505	0.84444	1	14971	0	-0.70422
COL3A1	4	0.019863	0.050748	0.92982	964	2	-0.27095	0.73738	0.73685	1	12932	0	-0.27095
CHRM5	4	0.019891	0.050822	0.92982	965	2	-0.76146	0.84915	0.84856	1	15059	0	-0.76146
RPAIN	4	0.019925	0.0509	0.92982	966	3	-0.91245	0.86542	0.86501	1	15368	0	-0.91245
DNAJA2	4	0.01995	0.050957	0.92982	967	2	-0.54594	0.63464	0.63508	1	11091	1	-0.54594
XKR6	4	0.01996	0.050981	0.92982	968	3	-0.46604	0.88849	0.8881	1	15811	0	-0.46604
POLR3B	2	0.019968	0.037058	0.908996	969	1	-1.0119	0.17909	0.20039	1	4739	1	-1.0119
FAM76B	4	0.020009	0.051083	0.92982	970	2	-0.37364	0.94584	0.94572	1	16910	0	-0.37364
NECAB3	4	0.020016	0.051099	0.92982	971	3	-0.36035	0.79867	0.79832	1	14081	0	-0.36035
NUDT16	4	0.020119	0.051361	0.933128	972	2	0.03066	0.41966	0.46796	1	7962	1	0.03066
ZKSCAN7	4	0.020128	0.051384	0.933128	973	2	-0.41659	0.63329	0.63386	1	11073	1	-0.41659
NTAN1	4	0.020186	0.051503	0.93435	974	2	-0.17602	0.48781	0.51502	1	8814	1	-0.17602
TMEM206	3	0.020196	0.044669	0.912141	975	1	-0.33459	0.96807	0.96829	1	17327	0	-0.33459
NTN4	4	0.02022	0.051582	0.934853	976	3	-0.31168	0.99654	0.99659	1	17903	0	-0.31168
BTN3A2	2	0.020223	0.037535	0.908996	977	1	-0.40494	0.80203	0.8014	1	14143	0	-0.40494
MTA2	4	0.020243	0.051636	0.934879	978	2	-0.39074	0.98992	0.99001	1	17772	0	-0.39074
SLC41A1	4	0.020285	0.051726	0.935579	979	2	-0.14834	0.23073	0.34583	1	5808	2	-0.14834
S100A13	4	0.020318	0.05179	0.935792	980	3	-0.35977	0.90826	0.90799	1	16199	0	-0.35977
MRPS24	3	0.020324	0.044887	0.912141	981	1	0.55716	0.0064198	0.017572	0.714306	466	2	0.55716
DNMBP	4	0.020424	0.052053	0.935913	982	3	-0.31027	0.97425	0.9742	1	17465	0	-0.31027
MARS2	3	0.02043	0.045072	0.912141	983	2	-1.316	0.060368	0.10889	1	2134	1	-1.316
TXNRD1	4	0.020441	0.052097	0.935913	984	2	-0.46005	0.80829	0.80786	1	14269	0	-0.46005
ALDH3A1	4	0.020465	0.052147	0.935913	985	3	-0.5167	0.97521	0.97518	1	17480	0	-0.5167
WNT7B	4	0.020469	0.052159	0.935913	986	2	-0.36007	0.84426	0.84363	1	14948	0	-0.36007
NPAS4	4	0.02052	0.05228	0.935913	987	3	-0.30406	0.97808	0.97817	1	17538	0	-0.30406
TMEM159	4	0.020525	0.052292	0.935913	988	1	-0.027065	0.71365	0.71291	1	12499	0	-0.027065
ZNF474	4	0.020544	0.052333	0.935913	989	3	-0.43506	0.90969	0.90945	1	16223	0	-0.43506
ZBTB47	4	0.020551	0.052347	0.935913	990	3	-0.48747	0.89812	0.89784	1	16013	0	-0.48747
NKX6-1	4	0.02056	0.052367	0.935913	991	3	-0.60453	0.7184	0.71773	1	12587	0	-0.60453
HARS2	3	0.020564	0.045298	0.912141	992	2	-0.85026	0.12613	0.2057	1	3597	1	-0.85026
OR4A15	4	0.020627	0.05252	0.936298	993	3	-0.48581	0.99496	0.99506	1	17873	0	-0.48581
CHRNA2	4	0.020638	0.052544	0.936298	994	1	-0.013726	0.79861	0.79826	1	14079	0	-0.013726
CXXC11	4	0.020695	0.052667	0.936506	995	2	-0.13106	0.14199	0.23281	1	3966	1	-0.13106
RIMKLB	4	0.020751	0.052778	0.936763	996	1	-0.10373	0.54233	0.55586	1	9592	1	-0.10373
RDH12	4	0.020808	0.052891	0.936975	997	2	-0.412	0.51781	0.53706	1	9237	1	-0.412
TTC39C	4	0.020808	0.052893	0.936975	998	3	-0.53663	0.88358	0.88311	1	15722	0	-0.53663
CCDC69	4	0.020878	0.05306	0.937331	999	3	-0.42188	0.87729	0.87682	1	15598	0	-0.42188
GLYATL1	4	0.020883	0.053068	0.937331	1000	3	-0.39721	0.81912	0.81864	1	14457	0	-0.39721
GEMIN8	3	0.020918	0.045891	0.912221	1001	2	-0.4617	0.14642	0.23381	1	4053	1	-0.4617
ACER2	4	0.020921	0.053143	0.937331	1002	1	-0.20806	0.26659	0.3754	1	6307	1	-0.20806
KNTC1	4	0.020921	0.053143	0.937331	1003	2	-0.50594	0.52059	0.53916	1	9281	1	-0.50594
LIN28B	4	0.020944	0.05319	0.937331	1004	3	-0.51191	0.70056	0.69979	1	12259	0	-0.51191
MGP	4	0.020981	0.053266	0.937331	1005	3	-0.46968	0.87438	0.87393	1	15550	0	-0.46968
C1GALT1	4	0.021009	0.053329	0.937331	1006	3	-0.53939	0.9627	0.96259	1	17222	0	-0.53939
HAUS1	3	0.021013	0.04605	0.912221	1007	2	-1.2655	0.19762	0.26758	1	5103	1	-1.2655
GEN1	4	0.021089	0.05352	0.939586	1008	3	-0.46252	0.5879	0.59323	1	10315	1	-0.46252
MFAP1	4	0.021136	0.05364	0.939586	1009	3	-0.7098	0.096562	0.17419	1	2936	1	-0.7098
PCDH11X	4	0.021177	0.053734	0.939586	1010	2	-0.2207	0.32546	0.40888	1	6881	1	-0.2207
ZCCHC14	4	0.021181	0.053747	0.939586	1011	3	-0.50985	0.78388	0.78343	1	13819	0	-0.50985
DNAJA1	4	0.0212	0.053797	0.939586	1012	2	-0.76746	0.20197	0.30942	1	5192	1	-0.76746
IQGAP3	4	0.021243	0.053884	0.939586	1013	2	-0.66956	0.1542	0.24846	1	4207	1	-0.66956
CCNL1	4	0.021259	0.053926	0.939586	1014	1	-0.089132	0.41847	0.46716	1	7945	1	-0.089132
NCOA6	4	0.021259	0.053926	0.939586	1015	2	-0.61464	0.98516	0.98522	1	17673	0	-0.61464
PPIL1	4	0.02129	0.053998	0.93994	1016	2	-0.42799	0.37291	0.43779	1	7408	1	-0.42799
CAPN9	4	0.021325	0.054068	0.940255	1017	3	-0.39917	0.99706	0.99709	1	17924	0	-0.39917
TMED2	4	0.021444	0.054333	0.943367	1018	3	-0.56479	0.61635	0.61823	1	10781	1	-0.56479
TBC1D9	4	0.021463	0.054378	0.943367	1019	3	-0.59165	0.75582	0.75535	1	13289	0	-0.59165
RABGEF1	4	0.021485	0.05443	0.943367	1020	2	-0.70103	0.956	0.95587	1	17099	0	-0.70103
E2F7	4	0.021542	0.054566	0.943367	1021	2	-0.16012	0.74021	0.73967	1	12993	0	-0.16012
OR10C1	4	0.021544	0.054574	0.943367	1022	3	-0.56634	0.72909	0.72858	1	12787	0	-0.56634
HNRNPA2B1	4	0.021573	0.054647	0.943367	1023	2	-0.48682	0.75182	0.75142	1	13211	0	-0.48682
SPATA21	4	0.021598	0.05471	0.943367	1024	1	0.057299	0.53974	0.55387	1	9553	1	0.057299
NHLH1	4	0.021629	0.054768	0.943367	1025	3	-0.42598	0.97914	0.97924	1	17557	0	-0.42598
APOBEC2	4	0.021648	0.054806	0.943367	1026	2	-0.54224	0.839	0.83833	1	14836	0	-0.54224
RSRC1	4	0.021655	0.054822	0.943367	1027	1	-0.029393	0.87059	0.87016	1	15468	0	-0.029393
NCOR1	4	0.021739	0.055032	0.943367	1028	2	-0.12156	0.81801	0.81755	1	14426	0	-0.12156
TIMM13	4	0.021743	0.055043	0.943367	1029	2	-0.87924	0.97887	0.97895	1	17552	0	-0.87924
PFKL	4	0.021772	0.055111	0.943367	1030	3	-0.37075	0.27344	0.37918	1	6371	1	-0.37075
DYNC1I2	3	0.021785	0.04729	0.921983	1031	2	-1.5895	0.022741	0.050711	0.960318	1026	1	-1.5895
THOC7	4	0.0218	0.055173	0.943367	1032	2	-0.59297	0.91033	0.9101	1	16234	0	-0.59297
MRPL23	4	0.02184	0.055249	0.943367	1033	3	-0.42333	0.25138	0.36703	1	6159	1	-0.42333
STOML2	4	0.021852	0.055276	0.943367	1034	3	-0.51664	0.93033	0.93006	1	16608	0	-0.51664
ALDOA	3	0.021893	0.047471	0.921983	1035	1	-0.55497	0.61986	0.62016	1	10840	0	-0.55497
ANKRD16	4	0.021937	0.055455	0.943367	1036	2	0.067311	0.05154	0.11511	1	1974	2	0.067311
ENOPH1	4	0.021943	0.055469	0.943367	1037	2	-0.57194	0.17023	0.26885	1	4553	2	-0.57194
PIP4K2B	4	0.021965	0.055513	0.943367	1038	3	-0.53152	0.7746	0.77408	1	13637	0	-0.53152
RGS19	4	0.021993	0.055578	0.943367	1039	1	-0.10326	0.66946	0.66883	1	11703	0	-0.10326
ARL14EP	4	0.022014	0.055633	0.943367	1040	3	-0.46098	0.95804	0.95796	1	17140	0	-0.46098
TPRA1	4	0.02204	0.055686	0.943367	1041	3	-0.44962	0.92363	0.92349	1	16479	0	-0.44962
SMARCC2	4	0.02205	0.055704	0.943367	1042	1	-0.087994	0.57762	0.5845	1	10134	1	-0.087994
SCNN1D	4	0.022052	0.05571	0.943367	1043	3	-0.53865	0.92254	0.92237	1	16458	0	-0.53865
TMEM246	4	0.022096	0.055811	0.94397	1044	3	-0.41829	0.9911	0.99121	1	17794	0	-0.41829
POFUT2	4	0.022125	0.05588	0.94397	1045	2	-0.098364	0.57903	0.5857	1	10154	1	-0.098364
ATP6V1G3	4	0.022134	0.055903	0.94397	1046	2	-0.49824	0.18819	0.29185	1	4919	1	-0.49824
C14orf1	4	0.022168	0.055988	0.944522	1047	3	-0.55453	0.97211	0.97206	1	17424	0	-0.55453
RNF187	4	0.022201	0.056072	0.944626	1048	2	-0.26593	0.75384	0.75343	1	13253	0	-0.26593
ARCN1	4	0.022211	0.056099	0.944626	1049	2	-0.30332	0.0031235	0.011084	0.586829	335	2	-0.30332
AQP4	4	0.022256	0.056198	0.945254	1050	3	-0.51861	0.72213	0.72151	1	12658	0	-0.51861
NKPD1	4	0.022275	0.056241	0.945254	1051	1	-0.070983	0.61019	0.61263	1	10675	1	-0.070983
DHH	4	0.022439	0.056585	0.948722	1052	3	-0.52179	0.83138	0.83076	1	14687	0	-0.52179
DLEU7	4	0.022445	0.056602	0.948722	1053	1	-0.21518	0.95065	0.95056	1	16990	0	-0.21518
IBA57	4	0.022501	0.056744	0.948722	1054	2	-0.48371	0.84573	0.84511	1	14988	0	-0.48371
FAM49A	4	0.022534	0.05682	0.948722	1055	3	-0.59996	0.96996	0.96988	1	17373	0	-0.59996
PEG10	4	0.022614	0.057002	0.948722	1056	2	-0.40606	0.18332	0.28565	1	4820	1	-0.40606
PABPC3	4	0.022664	0.057113	0.948722	1057	2	-0.354	0.80807	0.80764	1	14263	0	-0.354
ST14	4	0.022677	0.057145	0.948722	1058	3	-0.44453	0.96713	0.96704	1	17307	0	-0.44453
MCM6	3	0.022704	0.048773	0.922353	1059	2	-1.2235	0.6916	0.69156	1	12097	0	-1.2235
LRFN5	4	0.02277	0.057363	0.948722	1060	3	-0.39662	0.90843	0.90816	1	16202	0	-0.39662
MRPS22	4	0.022799	0.057427	0.948722	1061	2	-0.74385	0.3095	0.39963	1	6726	1	-0.74385
ARAF	4	0.022809	0.057449	0.948722	1062	2	-0.19368	0.89299	0.89261	1	15903	0	-0.19368
ALG12	4	0.022829	0.0575	0.948722	1063	3	-0.51344	0.82599	0.82536	1	14590	0	-0.51344
STK38	4	0.022839	0.057515	0.948722	1064	1	0.091322	0.62695	0.62803	1	10958	1	0.091322
PTCHD3	4	0.022844	0.057526	0.948722	1065	3	-0.48386	0.9773	0.97737	1	17524	0	-0.48386
NCAPG2	4	0.022871	0.057592	0.948722	1066	3	-0.81744	0.50181	0.52516	1	8998	1	-0.81744
WRAP73	4	0.022894	0.057641	0.948722	1067	3	-0.44224	0.99368	0.99378	1	17848	0	-0.44224
IKZF4	4	0.022936	0.057728	0.948722	1068	2	-0.29755	0.85833	0.85789	1	15233	0	-0.29755
NAB2	4	0.022952	0.057761	0.948722	1069	1	-0.050611	0.78397	0.78353	1	13822	0	-0.050611
CMTM1	4	0.022965	0.057795	0.948722	1070	3	-0.60982	0.68544	0.6848	1	11981	0	-0.60982
VAMP4	4	0.022973	0.05781	0.948722	1071	3	-0.43938	0.75294	0.75255	1	13232	0	-0.43938
PPIG	4	0.023009	0.057902	0.948722	1072	1	-0.26468	0.7553	0.75485	1	13278	0	-0.26468
BICD2	4	0.023013	0.057916	0.948722	1073	3	-0.41279	0.43098	0.47556	1	8106	1	-0.41279
CLEC9A	4	0.023023	0.057934	0.948722	1074	3	-0.41621	0.23278	0.34838	1	5850	1	-0.41621
SLC38A7	4	0.023037	0.057971	0.948722	1075	3	-0.53378	0.4372	0.47975	1	8184	1	-0.53378
VPS8	4	0.023082	0.058066	0.949414	1076	2	-0.63313	0.89274	0.89235	1	15899	0	-0.63313
IL17RA	4	0.02314	0.058207	0.949998	1077	2	-0.30895	0.74146	0.74092	1	13014	0	-0.30895
INF2	4	0.023199	0.058364	0.951053	1078	2	-0.14229	0.089733	0.16533	1	2766	2	-0.14229
ZNF169	4	0.023234	0.058448	0.951053	1079	2	-0.22579	0.15718	0.25227	1	4272	1	-0.22579
ZNHIT1	4	0.023249	0.058483	0.951053	1080	3	-0.78541	0.45257	0.49017	1	8369	1	-0.78541
PLEKHM1	4	0.023249	0.058483	0.951053	1081	3	-0.67381	0.46436	0.49835	1	8517	1	-0.67381
KAL1	4	0.02329	0.05858	0.951774	1082	2	-0.13767	0.21543	0.32657	1	5478	2	-0.13767
HNRNPUL1	4	0.023322	0.058656	0.952165	1083	3	-0.32378	0.80919	0.80876	1	14282	0	-0.32378
HMGN4	4	0.023356	0.05874	0.952506	1084	2	-0.20885	0.78442	0.78396	1	13828	0	-0.20885
CUEDC1	4	0.023403	0.058857	0.952506	1085	2	-0.32803	0.91827	0.91805	1	16382	0	-0.32803
SIX2	3	0.023419	0.049907	0.923373	1086	1	-0.010494	0.38506	0.40428	1	7542	1	-0.010494
RSPH9	4	0.023422	0.058888	0.952506	1087	3	-0.48443	0.18903	0.2929	1	4932	1	-0.48443
C16orf97	4	0.023447	0.058941	0.952506	1088	3	-0.37091	0.7653	0.7648	1	13467	0	-0.37091
DPYS	4	0.023462	0.058974	0.952506	1089	3	-0.53881	0.78582	0.78535	1	13848	0	-0.53881
ATP4A	4	0.02351	0.059075	0.952506	1090	3	-0.52121	0.83065	0.83	1	14670	0	-0.52121
PTDSS1	4	0.023516	0.059092	0.952506	1091	1	0.41667	0.60815	0.61085	1	10632	1	0.41667
CLASRP	3	0.023537	0.050081	0.923373	1092	2	-1.2463	0.3382	0.36757	1	7014	1	-1.2463
PYDC1	4	0.023588	0.059261	0.954262	1093	3	-0.35512	0.084593	0.15874	1	2661	1	-0.35512
RSBN1	4	0.023629	0.059369	0.954872	1094	1	-0.049548	0.81272	0.81231	1	14334	0	-0.049548
KIAA0907	4	0.02369	0.059508	0.954872	1095	2	-0.22445	0.88556	0.88511	1	15760	0	-0.22445
PPP1R3D	4	0.023691	0.059514	0.954872	1096	3	-0.45027	0.69998	0.69925	1	12247	0	-0.45027
OR6C65	4	0.023709	0.059548	0.954872	1097	3	-0.457	0.98981	0.98989	1	17771	0	-0.457
ARHGAP35	4	0.023755	0.059643	0.954872	1098	3	-0.42411	0.98313	0.98322	1	17626	0	-0.42411
CREBBP	4	0.023775	0.059688	0.954872	1099	3	-0.40108	0.96804	0.96793	1	17326	0	-0.40108
ANHX	4	0.023798	0.059735	0.954872	1100	2	-0.36064	0.69753	0.69677	1	12207	0	-0.36064
PINK1	4	0.023902	0.059976	0.954872	1101	3	-0.8027	0.98338	0.98346	1	17634	0	-0.8027
ALOX12B	4	0.023907	0.059988	0.954872	1102	3	-0.35202	0.60959	0.61213	1	10659	1	-0.35202
C19orf60	4	0.023908	0.05999	0.954872	1103	2	-0.30792	0.053904	0.11831	1	2025	2	-0.30792
C6orf89	4	0.023932	0.06005	0.954872	1104	3	-0.56802	0.75528	0.75483	1	13277	0	-0.56802
CHD3	4	0.023938	0.060062	0.954872	1105	2	-0.49774	0.84259	0.84196	1	14913	0	-0.49774
PSMD2	4	0.023995	0.060194	0.954872	1106	1	0.14078	0.19942	0.30613	1	5143	1	0.14078
ANKRD1	4	0.023995	0.060194	0.954872	1107	2	-0.20375	0.48733	0.51467	1	8809	1	-0.20375
ZSCAN31	4	0.024004	0.060215	0.954872	1108	3	-0.43985	0.66056	0.65994	1	11550	1	-0.43985
SNAI1	4	0.024019	0.060251	0.954872	1109	3	-0.33824	0.70382	0.70306	1	12322	0	-0.33824
ST6GAL2	4	0.024136	0.06052	0.957182	1110	2	-0.44586	0.7835	0.78306	1	13811	0	-0.44586
CDRT1	3	0.024139	0.05108	0.92982	1111	1	-0.30601	0.52074	0.52206	1	9285	1	-0.30601
KRT72	4	0.024172	0.060611	0.957182	1112	3	-0.43768	0.22186	0.33465	1	5608	1	-0.43768
ZNF346	4	0.024192	0.060651	0.957182	1113	1	0.12012	0.11743	0.20119	1	3408	2	0.12012
SNX16	4	0.024264	0.060816	0.957182	1114	3	-0.44641	0.99518	0.99526	1	17876	0	-0.44641
BEND7	4	0.024276	0.060843	0.957182	1115	2	-0.0042072	0.064068	0.13173	1	2207	2	-0.0042072
S100A6	4	0.024352	0.061005	0.957182	1116	3	-0.58451	0.86969	0.86926	1	15450	0	-0.58451
AP1S2	4	0.024361	0.061036	0.957182	1117	2	-0.084399	0.78835	0.78795	1	13902	0	-0.084399
SERPINB10	4	0.024417	0.061162	0.957182	1118	1	0.16639	0.13183	0.21974	1	3725	2	0.16639
HTR6	4	0.024426	0.06118	0.957182	1119	2	-0.55542	0.74572	0.7452	1	13099	0	-0.55542
MOBP	4	0.024501	0.061336	0.957182	1120	3	-0.50368	0.66326	0.66257	1	11597	1	-0.50368
ABR	4	0.024506	0.061352	0.957182	1121	2	-0.43594	0.61949	0.62117	1	10833	1	-0.43594
DNAH8	4	0.024511	0.061369	0.957182	1122	3	-0.48784	0.95378	0.95364	1	17061	0	-0.48784
GIGYF1	4	0.02453	0.061414	0.957182	1123	2	-0.39915	0.86556	0.86513	1	15372	0	-0.39915
ITK	4	0.024586	0.061544	0.957182	1124	3	-0.45562	0.088239	0.1634	1	2738	1	-0.45562
DHCR24	4	0.02462	0.061628	0.957182	1125	3	-0.53139	0.98606	0.98614	1	17695	0	-0.53139
TBX15	4	0.024626	0.061646	0.957182	1126	2	-0.32479	0.20795	0.31705	1	5337	2	-0.32479
NPEPL1	4	0.024643	0.061681	0.957182	1127	2	-0.5704	0.97973	0.97982	1	17566	0	-0.5704
ZNF703	4	0.024699	0.061808	0.957182	1128	2	-0.12359	0.062995	0.1303	1	2185	2	-0.12359
IGFL3	4	0.024703	0.061816	0.957182	1129	3	-0.26835	0.65857	0.65798	1	11515	1	-0.26835
TIMM10	3	0.024708	0.051992	0.935913	1130	2	-0.783	0.72448	0.72463	1	12704	0	-0.783
KCNRG	4	0.024755	0.061944	0.957182	1131	2	-0.46595	0.96829	0.96819	1	17332	0	-0.46595
TMEM57	4	0.024823	0.062083	0.957182	1132	3	-0.3783	0.92429	0.92412	1	16488	0	-0.3783
OR5AN1	4	0.024828	0.062094	0.957182	1133	3	-0.41774	0.91867	0.91847	1	16384	0	-0.41774
DOPEY1	4	0.024848	0.062142	0.957182	1134	2	-0.25099	0.69403	0.69332	1	12145	0	-0.25099
NUPR1	4	0.024868	0.062188	0.957182	1135	2	-0.5446	0.46915	0.5017	1	8581	1	-0.5446
CAP1	4	0.024914	0.062298	0.957182	1136	3	-0.506	0.55936	0.5694	1	9866	1	-0.506
UBQLN4	4	0.024914	0.062298	0.957182	1137	3	-0.93556	0.84126	0.84059	1	14881	0	-0.93556
CXorf61	4	0.024924	0.062325	0.957182	1138	1	0.0084639	0.68427	0.68364	1	11963	0	0.0084639
TCHHL1	4	0.024969	0.062427	0.957182	1139	2	-0.33479	0.72345	0.7229	1	12680	0	-0.33479
SF3B3	3	0.024985	0.05246	0.936298	1140	1	-0.14732	0.81543	0.81528	1	14378	0	-0.14732
GLB1L	4	0.025036	0.06257	0.957182	1141	3	-0.50235	0.93118	0.9309	1	16621	0	-0.50235
INSR	4	0.025037	0.062571	0.957182	1142	1	0.028966	0.82992	0.82926	1	14657	0	0.028966
MOB4	4	0.02505	0.06259	0.957182	1143	2	-0.88833	0.99676	0.99681	1	17913	0	-0.88833
MRPL50	4	0.02505	0.06259	0.957182	1144	2	-0.73028	0.60331	0.60669	1	10551	1	-0.73028
PDLIM2	4	0.025057	0.062608	0.957182	1145	3	-0.50903	0.70582	0.70505	1	12351	0	-0.50903
ATP2A2	3	0.02507	0.052602	0.9364	1146	2	-0.7088	0.84591	0.84589	1	14993	0	-0.7088
XPA	4	0.025093	0.062697	0.957182	1147	1	0.37919	0.2396	0.35694	1	5980	2	0.37919
CAPN10	4	0.025102	0.062721	0.957182	1148	3	-0.64706	0.71227	0.71149	1	12471	0	-0.64706
R3HCC1	4	0.025121	0.062766	0.957182	1149	2	-0.4342	0.62607	0.62724	1	10937	1	-0.4342
PDLIM4	4	0.025141	0.062817	0.957182	1150	3	-0.38654	0.85886	0.85843	1	15250	0	-0.38654
SSU72	3	0.025141	0.052711	0.936506	1151	2	-1.2295	0.41771	0.43099	1	7935	1	-1.2295
GTF2H1	4	0.025149	0.062832	0.957182	1152	2	-0.73028	0.9607	0.96058	1	17188	0	-0.73028
PDCD7	4	0.025162	0.06286	0.957182	1153	2	-0.30523	0.0044966	0.014623	0.669963	387	1	-0.30523
RRN3	4	0.025192	0.062922	0.957182	1154	2	-0.48991	0.84254	0.84191	1	14911	0	-0.48991
KCNT1	4	0.025206	0.062944	0.957182	1155	1	0.007143	0.21142	0.32154	1	5393	2	0.007143
RFX1	4	0.025262	0.063078	0.957182	1156	3	-0.32703	0.85537	0.85486	1	15176	0	-0.32703
RTN1	4	0.025262	0.063078	0.957182	1157	3	-0.377	0.26918	0.3768	1	6328	1	-0.377
KLRC4	2	0.025319	0.04671	0.920301	1158	2	-0.59964	0.97468	0.97464	1	17471	0	-0.59964
POLH	4	0.025375	0.063336	0.957182	1159	1	0.016728	0.24461	0.36323	1	6098	1	0.016728
ACTR1A	4	0.025375	0.063336	0.957182	1160	2	-0.089129	0.87226	0.87186	1	15499	0	-0.089129
HOGA1	4	0.025395	0.063381	0.957182	1161	2	-0.4374	0.072613	0.1431	1	2393	1	-0.4374
CCDC83	4	0.025399	0.063386	0.957182	1162	3	-0.40564	0.9356	0.9354	1	16717	0	-0.40564
CDKN1B	4	0.025404	0.063403	0.957182	1163	3	-0.51913	0.65024	0.64991	1	11366	1	-0.51913
BRS3	4	0.025426	0.063452	0.957182	1164	2	-0.3128	0.19343	0.29855	1	5030	1	-0.3128
SPRTN	4	0.025428	0.063457	0.957182	1165	3	-0.65428	0.99462	0.99472	1	17869	0	-0.65428
AMER3	4	0.025456	0.063511	0.957182	1166	2	-0.56522	0.98121	0.98128	1	17601	0	-0.56522
PSD4	4	0.025484	0.063567	0.957182	1167	3	-0.34542	0.99179	0.99191	1	17806	0	-0.34542
PYROXD1	3	0.025496	0.053281	0.937331	1168	2	-1.2306	0.98337	0.98349	1	17633	0	-1.2306
STX8	4	0.025497	0.063603	0.957182	1169	2	-0.32122	0.76789	0.76743	1	13514	0	-0.32122
MCTS1	4	0.025589	0.063791	0.957182	1170	3	-0.4362	0.99302	0.99314	1	17828	0	-0.4362
GRK7	4	0.0256	0.063824	0.957182	1171	1	0.12165	0.1081	0.18927	1	3187	1	0.12165
RBMXL3	4	0.025606	0.063833	0.957182	1172	3	-0.40446	0.25571	0.36946	1	6201	1	-0.40446
ANKRD17	4	0.02562	0.063863	0.957182	1173	2	-0.67549	0.32889	0.41094	1	6918	1	-0.67549
MSLN	4	0.025632	0.0639	0.957182	1174	3	-0.68677	0.9933	0.99341	1	17839	0	-0.68677
ZBTB2	4	0.025656	0.063966	0.957182	1175	2	-0.39333	0.3261	0.40924	1	6890	1	-0.39333
TTYH1	4	0.025675	0.063999	0.957182	1176	3	-0.45772	0.99375	0.99386	1	17855	0	-0.45772
AURKC	4	0.025712	0.064075	0.957182	1177	2	-0.23181	0.28831	0.38748	1	6507	1	-0.23181
CFB	4	0.025722	0.064097	0.957182	1178	2	-0.49558	0.62938	0.63028	1	11002	1	-0.49558
MRPS23	3	0.025747	0.053656	0.939586	1179	1	-0.33623	0.90651	0.90658	1	16161	0	-0.33623
RSPH3	4	0.025753	0.064167	0.957258	1180	2	-0.35342	0.78548	0.78501	1	13843	0	-0.35342
UTP20	4	0.025814	0.064304	0.957503	1181	2	-0.64258	0.89915	0.89884	1	16034	0	-0.64258
CHD6	4	0.025825	0.064334	0.957503	1182	1	-0.1419	0.76082	0.76035	1	13389	0	-0.1419
TRAPPC4	4	0.025866	0.064417	0.957503	1183	2	-0.76015	0.98456	0.98464	1	17659	0	-0.76015
IFNW1	4	0.025909	0.064518	0.957503	1184	3	-0.44567	0.48594	0.51368	1	8790	1	-0.44567
CEBPA	4	0.025936	0.064579	0.957503	1185	3	-0.54067	0.99504	0.99513	1	17874	0	-0.54067
MED17	4	0.025999	0.064716	0.957503	1186	2	-0.79624	0.77126	0.77079	1	13581	0	-0.79624
CTSF	4	0.026035	0.064789	0.957503	1187	3	-0.47206	0.81823	0.81776	1	14431	0	-0.47206
LPCAT4	4	0.026054	0.064831	0.957503	1188	3	-0.38098	0.39815	0.45395	1	7671	1	-0.38098
OR9I1	4	0.026072	0.06487	0.957503	1189	2	-0.38402	0.62078	0.62233	1	10857	1	-0.38402
NEU4	4	0.026078	0.064882	0.957503	1190	1	-0.13612	0.84732	0.84672	1	15017	0	-0.13612
GET4	4	0.026078	0.064882	0.957503	1191	3	-0.6267	0.95222	0.95209	1	17030	0	-0.6267
ECD	4	0.026078	0.064882	0.957503	1192	1	0.69212	0.012475	0.033793	0.913316	660	2	0.69212
ERCC1	4	0.026078	0.064882	0.957503	1193	1	0.97827	0.0032231	0.011439	0.592914	340	3	0.97827
SPSB2	4	0.026133	0.064991	0.957503	1194	2	-0.1341	0.83216	0.83153	1	14705	0	-0.1341
TNFSF10	4	0.026166	0.065075	0.957503	1195	3	-0.35341	0.9766	0.97664	1	17509	0	-0.35341
EPS8L2	4	0.026172	0.065085	0.957503	1196	3	-0.40677	0.95534	0.95518	1	17086	0	-0.40677
KLK5	4	0.026216	0.065193	0.958304	1197	2	-0.30589	0.20982	0.31943	1	5367	2	-0.30589
CDKN2AIP	4	0.026306	0.06539	0.95962	1198	3	-0.57305	0.17342	0.27296	1	4620	1	-0.57305
ZSCAN5A	4	0.026331	0.065442	0.95962	1199	2	-0.36911	0.73317	0.7327	1	12858	0	-0.36911
THNSL1	4	0.026377	0.065549	0.959999	1200	3	-0.4698	0.98413	0.98419	1	17647	0	-0.4698
ALG9	4	0.026387	0.065574	0.959999	1201	1	-0.10835	0.89908	0.89876	1	16032	0	-0.10835
KLHDC4	4	0.0265	0.0658	0.961966	1202	1	-0.05266	0.78304	0.78258	1	13798	0	-0.05266
IL8	4	0.026512	0.065823	0.961966	1203	3	-0.40986	0.93641	0.93623	1	16731	0	-0.40986
ZNF366	4	0.026542	0.065891	0.961966	1204	3	-0.42266	0.98009	0.98018	1	17572	0	-0.42266
HPS6	4	0.026556	0.065928	0.961966	1205	2	-0.4144	0.56765	0.57618	1	9990	1	-0.4144
RRP9	4	0.026612	0.066053	0.961966	1206	1	-0.25524	0.96238	0.96228	1	17218	0	-0.25524
C10orf11	4	0.026615	0.066062	0.961966	1207	3	-0.48156	0.93391	0.93368	1	16676	0	-0.48156
LAMB1	4	0.026652	0.066141	0.961966	1208	2	-0.23284	0.96219	0.96208	1	17215	0	-0.23284
COX10	3	0.026656	0.055106	0.943367	1209	2	-1.1048	0.52161	0.52288	1	9299	1	-1.1048
OTUD1	4	0.026668	0.06617	0.961966	1210	1	0.12178	0.24457	0.36318	1	6097	2	0.12178
VEGFB	4	0.026718	0.066296	0.961966	1211	3	-0.42413	0.87648	0.876	1	15587	0	-0.42413
JPH3	4	0.026756	0.066362	0.961966	1212	2	-0.50837	0.59665	0.60083	1	10453	1	-0.50837
NDUFB6	4	0.026837	0.066548	0.961966	1213	1	0.10717	0.32519	0.40872	1	6877	1	0.10717
HIPK4	4	0.026837	0.066548	0.961966	1214	1	0.23909	0.17206	0.27123	1	4596	2	0.23909
SPIDR	4	0.026837	0.066548	0.961966	1215	1	-0.087542	0.73845	0.73791	1	12956	0	-0.087542
UPK3A	4	0.026888	0.066666	0.961966	1216	3	-0.57745	0.92952	0.92927	1	16586	0	-0.57745
SRRT	4	0.026891	0.066674	0.961966	1217	2	-0.67279	0.0051827	0.016341	0.705659	409	1	-0.67279
ACOT6	3	0.026912	0.055504	0.943367	1218	2	-0.68541	0.96031	0.9606	1	17181	0	-0.68541
TBCEL	4	0.026926	0.066741	0.961966	1219	3	-0.40159	0.26895	0.37668	1	6324	1	-0.40159
FAM195A	4	0.026986	0.066876	0.961966	1220	3	-0.49642	0.91702	0.91683	1	16362	0	-0.49642
GNB1	4	0.027062	0.067042	0.961966	1221	2	-0.17444	0.9136	0.91339	1	16302	0	-0.17444
APBB1	4	0.027174	0.067305	0.961966	1222	2	-0.40222	0.5725	0.58019	1	10050	1	-0.40222
C2orf76	4	0.027231	0.067441	0.961966	1223	2	-0.59672	0.89847	0.89815	1	16019	0	-0.59672
LMX1B	4	0.027287	0.067571	0.961966	1224	1	0.13122	0.095551	0.17289	1	2914	2	0.13122
PDE4C	4	0.027342	0.067686	0.961966	1225	2	-0.5041	0.95067	0.95059	1	16991	0	-0.5041
IL17A	4	0.027343	0.067687	0.961966	1226	2	-0.81888	0.59184	0.59663	1	10383	1	-0.81888
INTS12	4	0.027374	0.067768	0.961966	1227	2	-0.38006	0.10335	0.18297	1	3075	1	-0.38006
OR5AU1	4	0.027405	0.067837	0.961966	1228	3	-0.557	0.70735	0.70662	1	12381	0	-0.557
KIAA1841	4	0.027416	0.067862	0.961966	1229	2	-0.36534	0.63626	0.63656	1	11121	1	-0.36534
SRA1	4	0.02743	0.06789	0.961966	1230	3	-0.45432	0.95243	0.95229	1	17033	0	-0.45432
SNRNP48	4	0.027432	0.067896	0.961966	1231	2	-0.33692	0.65232	0.65185	1	11403	1	-0.33692
ARNT2	4	0.027455	0.067944	0.961966	1232	2	-0.2478	0.70144	0.70065	1	12276	0	-0.2478
TSPEAR	4	0.027501	0.068045	0.961966	1233	2	-0.10426	0.80461	0.8042	1	14194	0	-0.10426
CYB5B	4	0.027512	0.068069	0.961966	1234	2	-0.29803	0.75945	0.75898	1	13360	0	-0.29803
CABIN1	4	0.027555	0.068181	0.961966	1235	3	-0.45515	0.95347	0.95334	1	17050	0	-0.45515
ADAM22	4	0.027564	0.068199	0.961966	1236	2	-0.1935	0.74887	0.74838	1	13153	0	-0.1935
ARX	4	0.027568	0.068209	0.961966	1237	1	-0.11558	0.96895	0.96885	1	17350	0	-0.11558
TSHZ2	4	0.027588	0.068249	0.961966	1238	3	-0.43622	0.44605	0.48575	1	8288	1	-0.43622
TROAP	4	0.027621	0.068334	0.961966	1239	3	-0.41712	0.91215	0.91199	1	16279	0	-0.41712
C8orf17	4	0.027624	0.068345	0.961966	1240	1	0.084516	0.7295	0.72897	1	12794	0	0.084516
LONRF3	4	0.027632	0.068361	0.961966	1241	3	-0.33631	0.96895	0.96885	1	17349	0	-0.33631
FUK	4	0.027638	0.068373	0.961966	1242	2	-0.58964	0.10451	0.18449	1	3102	1	-0.58964
C19orf26	4	0.027659	0.068417	0.961966	1243	2	-0.4417	0.88258	0.88211	1	15704	0	-0.4417
SPI1	4	0.02768	0.068465	0.961966	1244	1	0.30456	0.15248	0.24627	1	4170	1	0.30456
RPL36A	4	0.027733	0.06858	0.961966	1245	2	-0.15152	0.63577	0.63612	1	11111	1	-0.15152
LRRC46	4	0.027744	0.068601	0.961966	1246	2	-0.15439	0.59285	0.59751	1	10396	1	-0.15439
ZMAT2	4	0.027833	0.068801	0.961966	1247	3	-0.55553	0.7949	0.79448	1	14004	0	-0.55553
EMC6	4	0.027839	0.068815	0.961966	1248	3	-0.62089	0.21771	0.32945	1	5521	1	-0.62089
IL1F10	4	0.027849	0.068845	0.961966	1249	1	-0.33049	0.27821	0.38182	1	6412	1	-0.33049
MZT2B	3	0.027855	0.056973	0.948722	1250	2	-0.75656	0.96749	0.96771	1	17314	0	-0.75656
EPS8L1	4	0.027871	0.068894	0.961966	1251	2	-0.30448	0.95275	0.9526	1	17039	0	-0.30448
NKX6-2	4	0.027882	0.068914	0.961966	1252	2	-0.3551	0.7414	0.74086	1	13011	0	-0.3551
GLYATL3	4	0.027889	0.068923	0.961966	1253	3	-0.72878	0.74221	0.7417	1	13029	0	-0.72878
SEC24D	4	0.027905	0.068958	0.961966	1254	1	-0.09299	0.65292	0.65243	1	11417	1	-0.09299
PPP2CB	4	0.027925	0.069001	0.961966	1255	3	-0.35222	0.94641	0.94629	1	16917	0	-0.35222
OPRK1	4	0.027956	0.069068	0.961966	1256	2	-0.36304	0.95565	0.9555	1	17092	0	-0.36304
LZTS1	4	0.027988	0.069135	0.961966	1257	2	-0.41323	0.14549	0.23736	1	4042	2	-0.41323
GRB14	4	0.027999	0.069161	0.961966	1258	2	-0.27281	0.86053	0.86006	1	15280	0	-0.27281
MS4A6E	4	0.028017	0.069207	0.961966	1259	1	0.090302	0.84494	0.84435	1	14969	0	0.090302
C6orf118	4	0.028025	0.069228	0.961966	1260	2	-0.58978	0.92493	0.92472	1	16508	0	-0.58978
SMPDL3B	4	0.028051	0.069272	0.961966	1261	3	-0.64996	0.60076	0.60446	1	10515	1	-0.64996
MTRR	4	0.028063	0.069295	0.961966	1262	3	-0.5038	0.53487	0.55006	1	9476	1	-0.5038
EHD2	4	0.028084	0.069357	0.961966	1263	2	-0.52117	0.91009	0.90986	1	16227	0	-0.52117
RABEP1	4	0.02813	0.069448	0.961966	1264	2	-0.16893	0.74588	0.74537	1	13102	0	-0.16893
SNX32	4	0.028148	0.069482	0.961966	1265	2	-0.52225	0.84159	0.84093	1	14887	0	-0.52225
FMO1	3	0.028156	0.057433	0.948722	1266	1	-0.23438	0.62658	0.62689	1	10949	0	-0.23438
GNAT3	4	0.028158	0.069504	0.961966	1267	3	-0.35986	0.14674	0.23896	1	4058	1	-0.35986
CD40	4	0.028186	0.069563	0.961966	1268	1	-0.14205	0.8977	0.89739	1	16003	0	-0.14205
KPNB1	4	0.028297	0.069793	0.961966	1269	2	0.092413	0.011958	0.032606	0.900287	647	2	0.092413
ZNF592	4	0.028298	0.069794	0.961966	1270	1	-0.055757	0.04786	0.11024	1	1891	1	-0.055757
UBE2D2	4	0.028305	0.069811	0.961966	1271	3	-0.53099	0.86177	0.86138	1	15307	0	-0.53099
G0S2	3	0.028305	0.057678	0.948722	1272	2	-0.44161	0.86406	0.86401	1	15343	0	-0.44161
DSC1	4	0.028319	0.069847	0.961966	1273	2	-0.37425	0.74762	0.74712	1	13128	0	-0.37425
C12orf76	4	0.028354	0.069945	0.961966	1274	1	-0.058597	0.61783	0.6196	1	10808	1	-0.058597
TAS2R46	1	0.028367	0.028285	0.875941	1275	1	-0.62638	0.97163	0.97176	1	17410	0	-0.62638
GGCX	4	0.028384	0.070008	0.961966	1276	3	-0.46265	0.99367	0.99377	1	17846	0	-0.46265
CASC10	4	0.02841	0.07008	0.961966	1277	2	-0.46889	0.17242	0.2717	1	4605	1	-0.46889
DHRS13	4	0.028446	0.070156	0.961966	1278	3	-0.41529	0.96928	0.96918	1	17353	0	-0.41529
FBXO17	4	0.028467	0.070192	0.961966	1279	2	-0.38	0.96067	0.96055	1	17187	0	-0.38
CCDC70	4	0.028503	0.070266	0.961966	1280	3	-0.60896	0.15091	0.24424	1	4137	1	-0.60896
MAGEA4	4	0.028523	0.070315	0.961966	1281	1	0.02467	0.58681	0.59229	1	10292	1	0.02467
RERGL	4	0.028579	0.070446	0.961966	1282	3	-0.40777	0.92868	0.92844	1	16566	0	-0.40777
MAGEA11	4	0.028619	0.070539	0.961966	1283	2	-0.5367	0.62785	0.62887	1	10972	1	-0.5367
KANSL1	4	0.028635	0.070576	0.961966	1284	1	-0.18839	0.48946	0.51617	1	8836	1	-0.18839
SEC13	4	0.028635	0.070576	0.961966	1285	1	0.010917	0.76873	0.76824	1	13530	0	0.010917
SLC6A4	4	0.028635	0.070576	0.961966	1286	1	-0.36191	0.93613	0.93594	1	16724	0	-0.36191
ANKS4B	4	0.028726	0.070788	0.961966	1287	2	-0.35355	0.87807	0.87759	1	15616	0	-0.35355
C15orf27	4	0.028816	0.070995	0.961966	1288	3	-0.48007	0.99367	0.99377	1	17847	0	-0.48007
SMAD6	4	0.028899	0.071174	0.961966	1289	2	-0.42298	0.88604	0.88562	1	15767	0	-0.42298
FAXC	4	0.028953	0.071302	0.961966	1290	2	-0.17758	0.54817	0.56045	1	9688	1	-0.17758
HK3	4	0.028964	0.071325	0.961966	1291	3	-0.31662	0.73887	0.73832	1	12963	0	-0.31662
COL4A5	4	0.028974	0.071347	0.961966	1292	2	-0.1357	0.69313	0.69241	1	12127	0	-0.1357
DLX3	4	0.028987	0.071384	0.961966	1293	3	-0.43126	0.97988	0.97996	1	17568	0	-0.43126
ZNF599	4	0.029018	0.071444	0.961966	1294	2	-0.38279	0.85311	0.85253	1	15134	0	-0.38279
MON1A	4	0.029084	0.07159	0.961966	1295	1	-0.14509	0.68302	0.68235	1	11937	0	-0.14509
BOC	4	0.029084	0.07159	0.961966	1296	1	0.36409	0.011289	0.031034	0.890625	624	2	0.36409
NONO	4	0.029084	0.07159	0.961966	1297	1	1.6083	0.00031491	0.0011455	0.140668	147	3	1.6083
TMEM204	4	0.029084	0.07159	0.961966	1298	2	-0.090863	0.050401	0.1136	1	1949	1	-0.090863
NPR2	4	0.029084	0.07159	0.961966	1299	2	-0.22649	0.2074	0.31634	1	5325	1	-0.22649
C12orf65	4	0.029084	0.07159	0.961966	1300	2	-0.066428	0.025149	0.063099	0.999158	1100	1	-0.066428
GPR34	4	0.029093	0.071616	0.961966	1301	2	-0.51863	0.93722	0.93708	1	16749	0	-0.51863
NARS2	4	0.029115	0.07166	0.961966	1302	2	-0.36128	0.11004	0.19186	1	3232	1	-0.36128
NPC1	4	0.02918	0.071798	0.961966	1303	2	-0.45448	0.83831	0.83767	1	14819	0	-0.45448
AKAP11	4	0.029188	0.071822	0.961966	1304	3	-0.47636	0.69704	0.69627	1	12199	0	-0.47636
LYRM9	4	0.029191	0.071824	0.961966	1305	2	-0.32587	0.97269	0.97266	1	17436	0	-0.32587
KRTAP5-1	4	0.0292	0.071841	0.961966	1306	3	-0.33651	0.22665	0.34065	1	5717	1	-0.33651
XRCC1	4	0.029226	0.071909	0.961966	1307	3	-0.75866	0.97309	0.97305	1	17445	0	-0.75866
LAYN	4	0.029332	0.07214	0.961966	1308	3	-0.48045	0.94201	0.94188	1	16839	0	-0.48045
OVGP1	4	0.029375	0.072236	0.961966	1309	2	-0.47959	0.84463	0.84401	1	14960	0	-0.47959
AC018755.1	4	0.029407	0.0723	0.961966	1310	3	-0.55017	0.072559	0.14302	1	2392	1	-0.55017
ASAP1	4	0.029408	0.072301	0.961966	1311	2	-0.29701	0.93614	0.93595	1	16725	0	-0.29701
PKN3	4	0.029477	0.072437	0.961966	1312	3	-0.34582	0.6579	0.65731	1	11502	1	-0.34582
HMGCLL1	4	0.029483	0.072448	0.961966	1313	3	-0.46045	0.96929	0.9692	1	17354	0	-0.46045
MAD2L1BP	3	0.029506	0.059591	0.954872	1314	1	-0.17741	0.66266	0.66267	1	11582	0	-0.17741
SFRP5	4	0.029533	0.072572	0.961966	1315	2	-0.44892	0.11398	0.19685	1	3326	1	-0.44892
IFNA2	4	0.029538	0.072586	0.961966	1316	2	-0.3258	0.96602	0.96592	1	17280	0	-0.3258
NOA1	4	0.02959	0.072691	0.961966	1317	3	-0.65887	0.85539	0.85487	1	15177	0	-0.65887
SORCS3	4	0.029637	0.072798	0.961966	1318	2	-0.31784	0.90586	0.90556	1	16148	0	-0.31784
FBLL1	4	0.029645	0.072819	0.961966	1319	2	-0.31847	0.46238	0.49697	1	8490	1	-0.31847
LY6E	4	0.029658	0.072852	0.961966	1320	2	-0.29529	0.29235	0.38974	1	6548	1	-0.29529
SGMS1	4	0.029701	0.072943	0.961966	1321	1	-0.073729	0.81092	0.81045	1	14308	0	-0.073729
ZNF195	4	0.029709	0.072964	0.961966	1322	3	-0.47037	0.9958	0.99588	1	17885	0	-0.47037
NCCRP1	3	0.029722	0.059932	0.954872	1323	2	-0.52196	0.8877	0.88769	1	15796	0	-0.52196
NHP2L1	4	0.029757	0.073058	0.961966	1324	2	-0.49084	0.15971	0.25546	1	4326	2	-0.49084
STRIP1	4	0.029813	0.073201	0.961966	1325	1	-0.11529	0.50313	0.52612	1	9021	1	-0.11529
DCN	4	0.02982	0.073217	0.961966	1326	3	-0.27242	0.9838	0.98385	1	17642	0	-0.27242
C16orf46	4	0.029869	0.073322	0.961966	1327	1	-0.0066694	0.71006	0.70931	1	12426	0	-0.0066694
IGSF11	4	0.02989	0.073373	0.961966	1328	3	-0.4663	0.9541	0.95397	1	17066	0	-0.4663
ZBED2	4	0.029899	0.073395	0.961966	1329	2	-0.14139	0.23746	0.35428	1	5936	2	-0.14139
HEATR5A	4	0.029926	0.073451	0.961966	1330	1	-0.14857	0.91941	0.91922	1	16397	0	-0.14857
DOCK8	4	0.029987	0.073581	0.961966	1331	3	-0.40908	0.47477	0.50569	1	8654	1	-0.40908
C9orf62	4	0.030001	0.073604	0.961966	1332	3	-0.30091	0.96113	0.961	1	17198	0	-0.30091
EXO1	4	0.030009	0.073624	0.961966	1333	2	0.0037911	0.032114	0.078424	0.999158	1370	2	0.0037911
RNF185	4	0.030033	0.073682	0.961966	1334	3	-0.43857	0.12618	0.21245	1	3598	1	-0.43857
C12orf36	4	0.030038	0.073691	0.961966	1335	1	0.10269	0.15688	0.25187	1	4264	1	0.10269
ZNF85	2	0.030038	0.055032	0.943367	1336	1	-0.9501	0.3581	0.35975	1	7240	1	-0.9501
HIRA	4	0.030085	0.073786	0.961966	1337	2	-0.70483	0.30571	0.39738	1	6689	1	-0.70483
REXO4	4	0.030095	0.073811	0.961966	1338	3	-0.56685	0.83093	0.83028	1	14678	0	-0.56685
SFTPA2	2	0.0301	0.055133	0.943367	1339	2	-0.93079	0.9699	0.96987	1	17371	0	-0.93079
NR2C2	4	0.030107	0.073844	0.961966	1340	3	-0.62346	0.83906	0.8384	1	14840	0	-0.62346
ASPG	4	0.03015	0.073941	0.961966	1341	1	-0.12526	0.93833	0.93822	1	16775	0	-0.12526
TMEM71	4	0.030151	0.073942	0.961966	1342	2	-0.56395	0.70626	0.7055	1	12358	0	-0.56395
MOCS1	4	0.030195	0.074047	0.961966	1343	2	-0.3425	0.90705	0.90679	1	16172	0	-0.3425
YWHAH	4	0.03023	0.074126	0.961966	1344	3	-0.47669	0.96956	0.96947	1	17360	0	-0.47669
AVL9	4	0.030324	0.074316	0.961966	1345	3	-0.30744	0.65568	0.6551	1	11468	1	-0.30744
AGAP1	4	0.030365	0.074413	0.961966	1346	3	-0.33847	0.99696	0.997	1	17919	0	-0.33847
IMPDH1	4	0.030377	0.074437	0.961966	1347	2	-0.50447	0.75378	0.75338	1	13252	0	-0.50447
PFDN5	4	0.030377	0.074437	0.961966	1348	2	-0.60181	0.90921	0.90897	1	16216	0	-0.60181
LYPD3	4	0.030483	0.074656	0.961966	1349	3	-0.35795	0.43604	0.47899	1	8166	1	-0.35795
ERI3	4	0.030486	0.074658	0.961966	1350	1	0.0047443	0.84326	0.84264	1	14926	0	0.0047443
GAL3ST3	4	0.030519	0.074735	0.961966	1351	3	-0.22202	0.83179	0.83115	1	14698	0	-0.22202
MYBPH	4	0.030542	0.074787	0.961966	1352	1	0.14486	0.076133	0.14775	1	2476	1	0.14486
HAPLN2	4	0.030545	0.074793	0.961966	1353	3	-0.54941	0.84589	0.84527	1	14992	0	-0.54941
CACNA1E	4	0.030566	0.07483	0.961966	1354	3	-0.4779	0.18804	0.29167	1	4915	1	-0.4779
LCN10	4	0.030582	0.074866	0.961966	1355	2	0.068627	0.063798	0.13137	1	2201	2	0.068627
SOGA3	4	0.030584	0.074874	0.961966	1356	3	-0.29428	0.98422	0.9843	1	17650	0	-0.29428
ZNF575	4	0.030593	0.074898	0.961966	1357	3	-0.43515	0.84155	0.84089	1	14886	0	-0.43515
RIMKLA	4	0.030598	0.074911	0.961966	1358	2	0.069063	0.020766	0.053147	0.975492	965	2	0.069063
CLLU1	4	0.030631	0.074985	0.961966	1359	3	-0.32746	0.98543	0.98549	1	17682	0	-0.32746
TMEM62	4	0.030781	0.075334	0.961966	1360	2	-0.34783	0.94231	0.94219	1	16846	0	-0.34783
SMNDC1	4	0.030795	0.07536	0.961966	1361	2	-0.27298	0.011938	0.032556	0.900287	644	1	-0.27298
MRFAP1	4	0.030795	0.07536	0.961966	1362	2	-0.31838	0.67242	0.67179	1	11750	0	-0.31838
ADRA1D	4	0.030795	0.07536	0.961966	1363	1	-0.13165	0.95721	0.95712	1	17124	0	-0.13165
B4GALT7	4	0.030795	0.07536	0.961966	1364	1	0.12746	0.59587	0.60014	1	10437	1	0.12746
ILF3	4	0.030795	0.07536	0.961966	1365	1	-0.21949	0.58271	0.58884	1	10223	1	-0.21949
OSTF1	4	0.030806	0.075382	0.961966	1366	3	-0.52079	0.98682	0.98689	1	17711	0	-0.52079
NCMAP	4	0.030837	0.075461	0.961966	1367	2	-0.16617	0.41303	0.46356	1	7866	1	-0.16617
DDX60L	4	0.030905	0.075625	0.96291	1368	3	-0.47509	0.97348	0.97344	1	17451	0	-0.47509
TMED9	4	0.030914	0.075656	0.96291	1369	2	-0.47396	0.94077	0.94064	1	16809	0	-0.47396
H2AFX	4	0.03094	0.075715	0.96291	1370	3	-0.41737	0.95057	0.95048	1	16988	0	-0.41737
FRAS1	4	0.030952	0.075748	0.96291	1371	3	-0.37536	0.98501	0.98508	1	17672	0	-0.37536
CD300C	4	0.031027	0.075907	0.963111	1372	3	-0.41507	0.74818	0.74767	1	13140	0	-0.41507
FMN1	4	0.031047	0.07595	0.963111	1373	2	-0.22952	0.40487	0.45828	1	7753	1	-0.22952
CPSF3L	4	0.031048	0.075955	0.963111	1374	3	-0.456	0.69492	0.69418	1	12163	0	-0.456
MGAM	4	0.031059	0.075978	0.963111	1375	3	-0.33703	0.21245	0.32282	1	5420	1	-0.33703
OR9A2	4	0.031126	0.07613	0.963764	1376	2	-0.29694	0.71613	0.71543	1	12549	0	-0.29694
STON2	4	0.031159	0.076216	0.963764	1377	1	-0.068401	0.8476	0.84701	1	15027	0	-0.068401
AVPR2	4	0.031182	0.076264	0.963764	1378	2	-0.25284	0.37222	0.43734	1	7401	1	-0.25284
RNLS	4	0.031193	0.076288	0.963764	1379	2	-0.42672	0.96486	0.96478	1	17259	0	-0.42672
TCAP	4	0.031215	0.07633	0.963764	1380	1	-0.084107	0.49488	0.52006	1	8907	1	-0.084107
NANOGNB	4	0.031221	0.076349	0.963764	1381	3	-0.33115	0.98529	0.98535	1	17677	0	-0.33115
NDNL2	3	0.031256	0.062298	0.957182	1382	1	-0.38182	0.51404	0.51576	1	9186	1	-0.38182
NRD1	4	0.031271	0.076455	0.964419	1383	1	0.31764	0.050973	0.11435	1	1966	2	0.31764
SERPINI2	4	0.031304	0.076525	0.964638	1384	2	-0.35181	0.54443	0.55747	1	9624	1	-0.35181
HSPA6	4	0.031327	0.076583	0.96469	1385	2	-0.60473	0.75648	0.75602	1	13299	0	-0.60473
F2R	4	0.03142	0.076786	0.964835	1386	3	-0.56328	0.58737	0.59277	1	10307	1	-0.56328
EIF5AL1	2	0.031436	0.057426	0.948722	1387	1	-0.99862	0.55995	0.5599	1	9874	0	-0.99862
DPAGT1	4	0.031439	0.076839	0.964835	1388	1	0.19395	0.038311	0.092032	1	1586	2	0.19395
GPS1	4	0.031453	0.076864	0.964835	1389	3	-0.58505	0.73001	0.72948	1	12802	0	-0.58505
THRAP3	4	0.031495	0.076971	0.964835	1390	1	-0.29195	0.47438	0.50539	1	8650	1	-0.29195
RFXAP	4	0.031551	0.077085	0.964835	1391	2	-0.0628	0.029582	0.072874	0.999158	1269	2	-0.0628
HIPK1	4	0.031589	0.07716	0.964835	1392	3	-0.3463	0.11623	0.19965	1	3382	1	-0.3463
NUDC	4	0.03159	0.077162	0.964835	1393	2	-0.67208	0.92024	0.92003	1	16412	0	-0.67208
H3F3B	2	0.031596	0.057699	0.948722	1394	2	-0.37303	0.9684	0.96839	1	17338	0	-0.37303
HHLA3	4	0.031607	0.077191	0.964835	1395	1	-0.14265	0.80528	0.80487	1	14210	0	-0.14265
IKBIP	4	0.031631	0.07724	0.964835	1396	3	-0.34927	0.97905	0.97915	1	17554	0	-0.34927
PARP11	3	0.031645	0.062899	0.957182	1397	2	-0.37141	0.97521	0.97541	1	17482	0	-0.37141
VPS29	4	0.031667	0.077314	0.964835	1398	3	-0.8088	0.95572	0.95557	1	17093	0	-0.8088
PSAT1	4	0.031674	0.077334	0.964835	1399	2	-0.39433	0.23292	0.34856	1	5851	1	-0.39433
KLHL13	3	0.031678	0.062941	0.957182	1400	2	-0.30465	0.19209	0.26391	1	5003	1	-0.30465
BACE2	4	0.031708	0.077399	0.964835	1401	2	-0.35047	0.77661	0.77608	1	13672	0	-0.35047
OGDH	3	0.031711	0.063013	0.957182	1402	2	-0.47511	0.83132	0.83124	1	14685	0	-0.47511
MDM2	2	0.031719	0.057915	0.948722	1403	1	-1.1734	0.86545	0.86522	1	15369	0	-1.1734
MTNR1A	4	0.031764	0.077531	0.964835	1404	2	-0.34874	0.69216	0.69144	1	12106	0	-0.34874
PRELID1	4	0.031775	0.077546	0.964835	1405	2	-0.18403	0.65265	0.65217	1	11413	1	-0.18403
CILP2	4	0.031779	0.077557	0.964835	1406	3	-0.90456	0.6281	0.6291	1	10978	1	-0.90456
ILF2	4	0.031779	0.077557	0.964835	1407	3	-0.7687	0.22501	0.33859	1	5678	1	-0.7687
CDR1	4	0.031825	0.077661	0.965095	1408	3	-0.38797	0.92861	0.92837	1	16564	0	-0.38797
KIAA1377	4	0.031861	0.077734	0.965095	1409	3	-0.432	0.89281	0.89242	1	15900	0	-0.432
MYSM1	4	0.031877	0.077762	0.965095	1410	2	-0.39384	0.78987	0.78947	1	13927	0	-0.39384
GNS	4	0.031887	0.077791	0.965095	1411	2	-0.26241	0.42816	0.47364	1	8064	1	-0.26241
C20orf202	4	0.031943	0.07791	0.965408	1412	1	0.2357	0.46694	0.50016	1	8550	1	0.2357
ARMC12	4	0.031983	0.078004	0.965611	1413	3	-0.50008	0.97587	0.97588	1	17495	0	-0.50008
ZMIZ1	4	0.032004	0.078047	0.965611	1414	3	-0.42564	0.97125	0.9712	1	17402	0	-0.42564
IMP3	3	0.032089	0.063595	0.957182	1415	2	-1.1346	0.14118	0.22742	1	3949	1	-1.1346
OR52E2	4	0.032111	0.078268	0.965743	1416	2	-0.60551	0.46851	0.50126	1	8573	1	-0.60551
PPA2	4	0.032114	0.078275	0.965743	1417	2	-0.44292	0.75937	0.7589	1	13357	0	-0.44292
NDUFB9	3	0.032119	0.063631	0.957182	1418	1	0.1437	0.042921	0.082155	1	1740	1	0.1437
RPS2	4	0.032182	0.078429	0.965743	1419	2	-0.74006	0.98933	0.98945	1	17763	0	-0.74006
GBX2	4	0.032204	0.078486	0.965743	1420	2	0.038615	0.066198	0.13458	1	2261	2	0.038615
RSPH6A	4	0.032238	0.078572	0.965743	1421	2	-0.58839	0.60434	0.60758	1	10568	1	-0.58839
TRUB2	4	0.032261	0.078613	0.965743	1422	2	-0.30247	0.78086	0.78034	1	13753	0	-0.30247
NASP	4	0.032386	0.078903	0.965743	1423	3	-0.58249	0.7263	0.72578	1	12736	0	-0.58249
SPTY2D1	4	0.032391	0.078911	0.965743	1424	2	-0.2509	0.91154	0.91136	1	16264	0	-0.2509
SBDS	2	0.032396	0.0591	0.952506	1425	1	-1.3075	0.84081	0.84045	1	14874	0	-1.3075
TOR4A	4	0.032399	0.078927	0.965743	1426	3	-0.36485	0.8243	0.82376	1	14556	0	-0.36485
TCF7	3	0.032414	0.064109	0.957182	1427	2	-0.57872	0.9086	0.90868	1	16209	0	-0.57872
ZZEF1	4	0.032503	0.079169	0.965743	1428	3	-0.56196	0.98688	0.98694	1	17713	0	-0.56196
TREX1	4	0.032533	0.079222	0.965743	1429	2	-0.45439	0.44587	0.48562	1	8286	1	-0.45439
ADAMTSL3	4	0.032565	0.0793	0.965743	1430	3	-0.39108	0.99338	0.99349	1	17842	0	-0.39108
CASP3	4	0.032602	0.079379	0.965743	1431	3	-0.42788	0.7432	0.74268	1	13054	0	-0.42788
SLC20A2	4	0.03262	0.079426	0.965743	1432	3	-0.35783	0.97056	0.97048	1	17387	0	-0.35783
C4orf29	4	0.032647	0.079488	0.965743	1433	2	-0.3389	0.91391	0.9137	1	16304	0	-0.3389
CAPN12	4	0.032657	0.079506	0.965743	1434	3	-0.5413	0.8044	0.80398	1	14192	0	-0.5413
TRAF3IP3	4	0.032671	0.079531	0.965743	1435	1	-0.37142	0.25901	0.37126	1	6237	1	-0.37142
CDC42EP3	4	0.032693	0.079581	0.965743	1436	2	-0.36802	0.66079	0.66016	1	11554	1	-0.36802
TMEM41B	4	0.032727	0.079657	0.965743	1437	1	-0.13208	0.96637	0.96627	1	17287	0	-0.13208
DAB2IP	4	0.032756	0.079715	0.965743	1438	3	-0.23222	0.997	0.99703	1	17921	0	-0.23222
EPHA1	4	0.032765	0.079736	0.965743	1439	3	-0.48461	0.97377	0.97372	1	17458	0	-0.48461
A2M	4	0.03278	0.079777	0.965743	1440	3	-0.42802	0.23583	0.35226	1	5904	1	-0.42802
DHRS9	4	0.032824	0.079868	0.965743	1441	3	-0.39178	0.88254	0.88206	1	15703	0	-0.39178
OCRL	4	0.032839	0.079895	0.965743	1442	2	-0.12132	0.75251	0.75213	1	13223	0	-0.12132
USP16	4	0.032852	0.079925	0.965743	1443	2	-0.19587	0.55251	0.56389	1	9753	1	-0.19587
TMEM200B	4	0.032864	0.079954	0.965743	1444	2	-0.39345	0.75608	0.75561	1	13291	0	-0.39345
ARID5B	4	0.032895	0.080029	0.965743	1445	1	-0.084466	0.7404	0.73987	1	12998	0	-0.084466
GDF10	4	0.03291	0.080066	0.965743	1446	3	-0.58394	0.99168	0.9918	1	17803	0	-0.58394
CCDC174	4	0.032917	0.080081	0.965743	1447	3	-0.48748	0.97747	0.97753	1	17528	0	-0.48748
DNAJC12	4	0.032951	0.080162	0.965743	1448	1	-0.030095	0.87846	0.87799	1	15620	0	-0.030095
OR4C12	4	0.033007	0.080288	0.965743	1449	2	-0.19015	0.82042	0.81992	1	14481	0	-0.19015
KDM6A	3	0.033019	0.06504	0.957503	1450	2	-0.2754	0.85024	0.85015	1	15081	0	-0.2754
EP300	4	0.03307	0.080414	0.965743	1451	2	-0.37842	0.29264	0.38991	1	6553	1	-0.37842
ZNF468	1	0.0331	0.033036	0.899827	1452	1	-0.93078	0.9669	0.96714	1	17299	0	-0.93078
GTF2H4	4	0.033103	0.080487	0.965743	1453	3	-0.47008	0.99607	0.99616	1	17893	0	-0.47008
KIAA0408	4	0.033109	0.080503	0.965743	1454	3	-0.3203	0.99666	0.99671	1	17911	0	-0.3203
FOXN4	4	0.033159	0.080604	0.965743	1455	3	-0.58078	0.98017	0.98026	1	17579	0	-0.58078
SLC5A10	4	0.033184	0.080663	0.965743	1456	2	-0.3552	0.74559	0.74506	1	13098	0	-0.3552
WBP11	3	0.033193	0.065332	0.95957	1457	2	-0.86973	0.24942	0.30289	1	6139	1	-0.86973
FBXL19	4	0.033202	0.080707	0.965743	1458	3	-0.39613	0.11293	0.19554	1	3300	1	-0.39613
ZNF846	4	0.033224	0.080754	0.965743	1459	3	-0.32035	0.94545	0.94531	1	16906	0	-0.32035
WDR17	4	0.033246	0.080798	0.965743	1460	3	-0.35248	0.9351	0.9349	1	16704	0	-0.35248
CLDN20	4	0.033322	0.080988	0.965743	1461	2	-0.083416	0.6057	0.60873	1	10592	1	-0.083416
ELOVL5	4	0.033327	0.081003	0.965743	1462	3	-0.42586	0.76913	0.76864	1	13537	0	-0.42586
IQCB1	4	0.033334	0.081019	0.965743	1463	2	-0.11637	0.76484	0.76435	1	13457	0	-0.11637
PACSIN2	4	0.033342	0.081034	0.965743	1464	2	-0.06382	0.39326	0.45078	1	7625	1	-0.06382
PTGDR	4	0.033449	0.081286	0.965743	1465	2	-0.33312	0.8839	0.88344	1	15729	0	-0.33312
SCYL2	4	0.033454	0.081303	0.965743	1466	1	-0.37487	0.60331	0.60669	1	10553	1	-0.37487
RPL4	4	0.033505	0.08142	0.965743	1467	3	-0.54103	0.079669	0.1524	1	2551	1	-0.54103
DDX21	4	0.033505	0.08142	0.965743	1468	3	-0.69106	0.99317	0.99328	1	17835	0	-0.69106
PDIA2	4	0.033521	0.081444	0.965743	1469	3	-0.31253	0.929	0.92875	1	16569	0	-0.31253
ADORA3	4	0.033566	0.081546	0.965743	1470	1	-0.23866	0.80697	0.80657	1	14246	0	-0.23866
THRSP	4	0.033575	0.081562	0.965743	1471	2	-0.37687	0.88546	0.885	1	15758	0	-0.37687
RBBP5	4	0.033621	0.081663	0.965743	1472	3	-0.67817	0.56688	0.57557	1	9976	1	-0.67817
RNF6	4	0.03364	0.08171	0.965743	1473	3	-0.43654	0.99275	0.99288	1	17822	0	-0.43654
ASB14	4	0.033645	0.081717	0.965743	1474	2	-0.436	0.46187	0.49662	1	8484	1	-0.436
MAN1A1	4	0.033678	0.081791	0.965743	1475	1	-0.067824	0.78598	0.78552	1	13852	0	-0.067824
ANKRD2	4	0.033722	0.081875	0.965743	1476	3	-0.62918	0.98013	0.98022	1	17575	0	-0.62918
SDR39U1	4	0.033725	0.081884	0.965743	1477	2	-0.17485	0.58101	0.58739	1	10198	1	-0.17485
SUCLA2	4	0.033806	0.082065	0.965743	1478	2	-0.14872	0.69816	0.69741	1	12220	0	-0.14872
YKT6	4	0.033829	0.082121	0.965743	1479	3	-0.58825	0.28566	0.38599	1	6475	1	-0.58825
LACTBL1	4	0.033874	0.082209	0.965743	1480	1	0.12657	0.57987	0.58642	1	10170	1	0.12657
SIGLEC12	4	0.033874	0.082209	0.965743	1481	1	0.12913	0.19641	0.30237	1	5085	2	0.12913
SPCS2	4	0.033874	0.082209	0.965743	1482	1	0.41747	0.041102	0.098039	1	1669	2	0.41747
ZBTB48	4	0.033874	0.082209	0.965743	1483	2	-0.66323	0.76742	0.76694	1	13509	0	-0.66323
FRMD7	4	0.033949	0.082387	0.965743	1484	3	-0.26583	0.98542	0.98548	1	17680	0	-0.26583
GPM6B	4	0.034038	0.082594	0.965743	1485	2	0.30391	0.029147	0.071936	0.999158	1250	2	0.30391
RBM6	4	0.034082	0.082702	0.965743	1486	3	-0.37131	0.35748	0.4282	1	7233	1	-0.37131
NUDT9	4	0.034101	0.082746	0.965743	1487	3	-0.43272	0.44487	0.48494	1	8273	1	-0.43272
TDRD10	4	0.03412	0.082789	0.965743	1488	3	-0.34174	0.35983	0.42967	1	7261	1	-0.34174
TMC5	4	0.034155	0.082871	0.965743	1489	3	-0.35486	0.99323	0.99335	1	17837	0	-0.35486
B3GNT2	4	0.03417	0.082911	0.965743	1490	3	-0.37539	0.97136	0.97132	1	17405	0	-0.37539
DNPH1	4	0.034196	0.082962	0.965743	1491	3	-0.50949	0.93884	0.93872	1	16786	0	-0.50949
HERC2	4	0.034237	0.083056	0.965743	1492	2	-0.33124	0.83351	0.83291	1	14735	0	-0.33124
UPF2	4	0.034305	0.0832	0.965743	1493	2	-0.23327	0.77574	0.77522	1	13659	0	-0.23327
IL11RA	4	0.034348	0.083306	0.965743	1494	3	-0.44855	0.98872	0.98885	1	17751	0	-0.44855
COLEC12	3	0.034376	0.067208	0.961966	1495	2	-0.42437	0.7907	0.79075	1	13936	0	-0.42437
PRAMEF12	4	0.034393	0.08341	0.965743	1496	3	-0.33911	0.90989	0.90965	1	16226	0	-0.33911
PRPF19	4	0.034398	0.083424	0.965743	1497	2	-0.58673	0.20197	0.30942	1	5191	1	-0.58673
RAPGEF2	4	0.034461	0.08355	0.965743	1498	1	0.14041	0.35921	0.42929	1	7256	1	0.14041
GPR83	4	0.034516	0.083663	0.965743	1499	2	-0.3517	0.9081	0.90784	1	16196	0	-0.3517
BMP2	4	0.034539	0.083709	0.965743	1500	3	-0.32979	0.51518	0.53507	1	9198	1	-0.32979
PHF21B	4	0.034572	0.083778	0.965743	1501	1	0.25182	0.083009	0.15673	1	2627	2	0.25182
BTC	4	0.03461	0.08385	0.965743	1502	3	-0.2502	0.74948	0.749	1	13162	0	-0.2502
PTS	4	0.034628	0.083888	0.965743	1503	2	-0.007933	0.72017	0.71953	1	12618	0	-0.007933
LIF	4	0.034654	0.083942	0.965743	1504	3	-0.34471	0.38459	0.44525	1	7538	1	-0.34471
HS6ST1	4	0.03469	0.084012	0.965743	1505	2	-0.16368	0.048205	0.11068	1	1898	2	-0.16368
SLC22A17	3	0.034727	0.067752	0.961966	1506	1	-0.20644	0.87989	0.87985	1	15648	0	-0.20644
MAP1LC3B	1	0.03475	0.034672	0.900513	1507	1	-0.9308	0.96525	0.96555	1	17268	0	-0.9308
RNF4	4	0.034802	0.084261	0.965743	1508	3	-0.4372	0.98606	0.98613	1	17694	0	-0.4372
GPBP1L1	4	0.034811	0.084279	0.965743	1509	3	-0.36521	0.99381	0.99391	1	17856	0	-0.36521
MMRN1	4	0.034854	0.084371	0.965743	1510	2	-0.20451	0.62213	0.62356	1	10878	1	-0.20451
C1orf115	4	0.034863	0.084394	0.965743	1511	3	-0.63018	0.71218	0.7114	1	12469	0	-0.63018
SPTBN1	4	0.034889	0.084452	0.965743	1512	2	-0.46302	0.50157	0.52497	1	8993	1	-0.46302
TDRD12	4	0.034943	0.084561	0.965743	1513	3	-0.33079	0.98181	0.9819	1	17609	0	-0.33079
ATP6AP2	4	0.034985	0.084643	0.965743	1514	3	-0.57395	0.82107	0.82055	1	14490	0	-0.57395
HEG1	4	0.034994	0.084667	0.965743	1515	3	-0.52179	0.94208	0.94196	1	16840	0	-0.52179
RNASE11	4	0.035018	0.084717	0.965743	1516	2	-0.37792	0.84911	0.84852	1	15058	0	-0.37792
HOMER3	4	0.035019	0.084721	0.965743	1517	1	-0.17701	0.69807	0.69732	1	12218	0	-0.17701
RAB13	4	0.035114	0.084927	0.965743	1518	3	-0.48484	0.58957	0.59462	1	10341	1	-0.48484
RNASEH1	4	0.035136	0.084971	0.965743	1519	2	-0.28596	0.3934	0.45087	1	7627	1	-0.28596
RWDD1	4	0.035159	0.085035	0.965743	1520	2	-0.28984	0.33924	0.41708	1	7030	1	-0.28984
SSTR3	4	0.035162	0.085037	0.965743	1521	3	-0.40928	0.15289	0.2468	1	4178	1	-0.40928
CCDC137	4	0.035194	0.085105	0.965743	1522	2	-0.56127	0.49125	0.51747	1	8860	1	-0.56127
TCEA3	4	0.035206	0.085127	0.965743	1523	2	-0.16668	0.76151	0.76104	1	13403	0	-0.16668
RPP40	3	0.035253	0.068624	0.961966	1524	1	-0.056679	0.014752	0.037871	0.923796	744	1	-0.056679
RACGAP1	3	0.035253	0.068624	0.961966	1525	2	-0.29735	0.73803	0.73819	1	12949	0	-0.29735
RNASEH2A	3	0.035253	0.068624	0.961966	1526	1	-0.18821	0.39036	0.40851	1	7600	1	-0.18821
PSMB9	4	0.035285	0.085306	0.965743	1527	3	-0.48984	0.93287	0.93259	1	16652	0	-0.48984
GTF3C4	3	0.035318	0.068724	0.961966	1528	2	-0.63687	0.12558	0.20491	1	3585	1	-0.63687
EXOSC9	4	0.035333	0.085405	0.965743	1529	3	-0.55807	0.050125	0.11322	1	1946	1	-0.55807
KIAA0922	4	0.035336	0.085412	0.965743	1530	2	-0.39968	0.93653	0.93636	1	16736	0	-0.39968
CCBE1	4	0.035348	0.085435	0.965743	1531	2	0.051561	0.019563	0.050438	0.960318	929	2	0.051561
LAMTOR4	4	0.035353	0.085446	0.965743	1532	3	-0.58157	0.12921	0.21638	1	3668	1	-0.58157
SNX30	4	0.035371	0.085496	0.965743	1533	2	-0.065874	0.14592	0.23791	1	4047	2	-0.065874
CD8B	4	0.035382	0.085526	0.965743	1534	1	0.27354	0.078462	0.15081	1	2524	2	0.27354
TDG	4	0.035382	0.085526	0.965743	1535	2	-0.50066	0.77624	0.77571	1	13667	0	-0.50066
MORF4L1	4	0.035382	0.085526	0.965743	1536	1	0.16298	0.12521	0.21118	1	3575	2	0.16298
UBOX5	4	0.035382	0.085526	0.965743	1537	1	0.26853	0.14309	0.23423	1	3995	2	0.26853
ITGAE	4	0.035383	0.085526	0.965743	1538	3	-0.57952	0.98581	0.98587	1	17690	0	-0.57952
POLR2G	4	0.035395	0.085548	0.965743	1539	3	-0.62775	0.99305	0.99316	1	17830	0	-0.62775
OR10D3	4	0.035418	0.085597	0.965743	1540	2	-0.33919	0.82354	0.82299	1	14537	0	-0.33919
GLTP	4	0.035424	0.085611	0.965743	1541	3	-0.50642	0.075808	0.14733	1	2469	1	-0.50642
FCHSD1	4	0.03543	0.085628	0.965743	1542	2	-0.37783	0.74744	0.74694	1	13127	0	-0.37783
SFRP2	4	0.035498	0.085764	0.965743	1543	3	-0.40815	0.76383	0.76334	1	13440	0	-0.40815
SMARCD2	4	0.035511	0.085786	0.965743	1544	3	-0.39342	0.52405	0.54184	1	9329	1	-0.39342
KRTAP12-2	3	0.035534	0.069057	0.961966	1545	2	-0.31328	0.93009	0.93021	1	16598	0	-0.31328
NEMF	4	0.035563	0.085908	0.965743	1546	3	-0.56598	0.81632	0.8159	1	14393	0	-0.56598
ZNF333	4	0.035572	0.085923	0.965743	1547	2	-0.10811	0.5318	0.54768	1	9436	1	-0.10811
RGSL1	4	0.035584	0.085952	0.965743	1548	2	-0.5075	0.13192	0.21985	1	3726	1	-0.5075
PEX2	4	0.035607	0.086001	0.965743	1549	2	-0.21947	0.24967	0.36613	1	6142	1	-0.21947
FEZF1	4	0.035615	0.086016	0.965743	1550	3	-0.29821	0.85634	0.85584	1	15191	0	-0.29821
GXYLT2	4	0.035655	0.086103	0.965743	1551	2	-0.34732	0.95646	0.95635	1	17110	0	-0.34732
C12orf60	4	0.035678	0.086157	0.965743	1552	2	-0.27341	0.89261	0.89221	1	15895	0	-0.27341
ADCK4	4	0.03569	0.086183	0.965743	1553	1	-0.058494	0.40007	0.45521	1	7695	1	-0.058494
SZRD1	4	0.035697	0.086198	0.965743	1554	3	-0.47616	0.9966	0.99666	1	17906	0	-0.47616
CLVS2	4	0.035746	0.086302	0.965743	1555	3	-0.57952	0.9409	0.94077	1	16811	0	-0.57952
FRMD3	3	0.035778	0.069427	0.961966	1556	1	0.18654	0.33866	0.36792	1	7022	1	0.18654
ATP6V0E1	4	0.035801	0.086429	0.965743	1557	1	-0.063862	0.11466	0.19769	1	3341	1	-0.063862
RPAP1	4	0.035809	0.086445	0.965743	1558	2	-0.29863	0.030548	0.074979	0.999158	1304	2	-0.29863
ARHGDIB	4	0.03588	0.0866	0.965743	1559	2	-0.21069	0.63647	0.63676	1	11123	1	-0.21069
EDA	4	0.035909	0.086669	0.965743	1560	3	-0.30147	0.62985	0.63072	1	11009	1	-0.30147
MRPL36	4	0.035913	0.08668	0.965743	1561	1	-0.19675	0.31751	0.40426	1	6797	1	-0.19675
MRPS14	3	0.035924	0.069653	0.961966	1562	2	-0.89409	0.45579	0.46318	1	8412	1	-0.89409
PYGL	4	0.035932	0.086723	0.965743	1563	3	-0.46996	0.98935	0.98947	1	17764	0	-0.46996
ALG11	4	0.035975	0.086821	0.965743	1564	2	-0.61152	0.99186	0.99199	1	17807	0	-0.61152
SCN4B	4	0.036092	0.087068	0.965743	1565	3	-0.27515	0.99585	0.99593	1	17887	0	-0.27515
OR13C8	4	0.036099	0.087083	0.965743	1566	3	-0.28569	0.97776	0.97785	1	17532	0	-0.28569
SIRT1	4	0.036145	0.087172	0.965743	1567	3	-0.45564	0.78674	0.78635	1	13871	0	-0.45564
ATP2A3	4	0.036189	0.087284	0.965743	1568	2	-0.51353	0.51288	0.53329	1	9168	1	-0.51353
TOP1	4	0.036204	0.087318	0.965743	1569	3	-0.49172	0.66365	0.66296	1	11601	1	-0.49172
DEFB123	4	0.036237	0.087398	0.965743	1570	3	-0.19921	0.96099	0.96087	1	17193	0	-0.19921
VWA7	4	0.03625	0.087428	0.965743	1571	3	-0.38309	0.99402	0.99414	1	17860	0	-0.38309
DUSP6	4	0.036276	0.087486	0.965743	1572	2	-0.3763	0.93298	0.93271	1	16655	0	-0.3763
KHSRP	4	0.036276	0.087486	0.965743	1573	3	-0.70532	0.98887	0.989	1	17753	0	-0.70532
BRD1	4	0.036276	0.087486	0.965743	1574	1	0.28673	0.10926	0.19082	1	3211	2	0.28673
BUB1	4	0.036276	0.087486	0.965743	1575	1	-0.11581	0.51115	0.53201	1	9145	1	-0.11581
RNF5	4	0.036276	0.087486	0.965743	1576	2	0.15135	0.0062111	0.018858	0.733623	458	2	0.15135
SLC4A1	4	0.036299	0.087538	0.965743	1577	3	-0.42618	0.61454	0.61661	1	10752	1	-0.42618
SART1	4	0.036342	0.087623	0.965743	1578	3	-0.52365	0.96102	0.9609	1	17194	0	-0.52365
TFDP3	4	0.03638	0.087714	0.965743	1579	2	-0.3847	0.98382	0.98386	1	17643	0	-0.3847
PCP4L1	4	0.036381	0.087717	0.965743	1580	3	-0.38543	0.93726	0.93713	1	16751	0	-0.38543
FSCB	4	0.036428	0.087823	0.965743	1581	3	-0.3009	0.91167	0.9115	1	16267	0	-0.3009
FAM227A	3	0.036486	0.070524	0.961966	1582	2	-0.48659	0.98609	0.98622	1	17698	0	-0.48659
SHANK2	4	0.036507	0.088005	0.965743	1583	3	-0.4138	0.50483	0.52734	1	9055	1	-0.4138
EMP1	4	0.036579	0.088171	0.965743	1584	3	-0.25387	0.9632	0.96308	1	17231	0	-0.25387
CRTC3	4	0.036583	0.088181	0.965743	1585	2	-0.32165	0.70578	0.705	1	12348	0	-0.32165
PPARA	4	0.036586	0.08819	0.965743	1586	3	-0.54371	0.77001	0.76952	1	13552	0	-0.54371
AHSA1	4	0.036599	0.088217	0.965743	1587	3	-0.31305	0.97657	0.97661	1	17508	0	-0.31305
DDX11	3	0.036639	0.070762	0.961966	1588	2	-0.85969	0.79645	0.79643	1	14038	0	-0.85969
RPL8	4	0.036639	0.088308	0.965743	1589	3	-0.7129	0.94701	0.94693	1	16928	0	-0.7129
CDKN1A	4	0.036643	0.088316	0.965743	1590	2	-0.3764	0.97791	0.97801	1	17535	0	-0.3764
MGAT3	3	0.036647	0.070781	0.961966	1591	2	-0.67883	0.46579	0.47188	1	8540	1	-0.67883
ENO3	4	0.036665	0.088364	0.965743	1592	3	-0.48353	0.98011	0.9802	1	17573	0	-0.48353
FAM216A	4	0.036672	0.088381	0.965743	1593	3	-0.30603	0.9848	0.98486	1	17665	0	-0.30603
ECT2	4	0.036694	0.088419	0.965743	1594	1	0.67259	0.02536	0.063573	0.999158	1109	2	0.67259
NDFIP1	4	0.036703	0.088439	0.965743	1595	2	-0.16109	0.17421	0.27397	1	4634	1	-0.16109
RASSF7	4	0.036705	0.088442	0.965743	1596	3	-0.30705	0.60763	0.61042	1	10623	1	-0.30705
DUSP18	4	0.036727	0.08849	0.965743	1597	2	-0.23426	0.7611	0.76063	1	13394	0	-0.23426
IFNG	4	0.03675	0.088535	0.965743	1598	2	-0.26821	0.84663	0.84603	1	15003	0	-0.26821
EPX	4	0.036806	0.088652	0.965743	1599	1	-0.0088158	0.79708	0.79667	1	14053	0	-0.0088158
BEX1	4	0.036823	0.088688	0.965743	1600	2	-0.23276	0.86974	0.8693	1	15452	0	-0.23276
BTBD3	4	0.036825	0.088692	0.965743	1601	3	-0.3982	0.99578	0.99586	1	17884	0	-0.3982
CHRD	4	0.036831	0.08871	0.965743	1602	3	-0.3274	0.74156	0.74103	1	13017	0	-0.3274
FAT1	4	0.036838	0.088721	0.965743	1603	3	-0.26522	0.36906	0.4354	1	7367	1	-0.26522
CBR4	4	0.036858	0.088761	0.965743	1604	3	-0.34569	0.24394	0.36238	1	6080	1	-0.34569
SPO11	4	0.036862	0.088776	0.965743	1605	1	0.3391	0.033609	0.08176	1	1433	3	0.3391
NOP58	1	0.036866	0.036755	0.908996	1606	1	-2.3825	0.96313	0.96341	1	17229	0	-2.3825
BIVM	4	0.036918	0.088902	0.965743	1607	3	-0.44629	0.2048	0.31298	1	5257	1	-0.44629
ZWINT	4	0.036931	0.088933	0.965743	1608	2	-0.36149	0.076457	0.14816	1	2484	1	-0.36149
CYFIP1	4	0.036951	0.088968	0.965743	1609	3	-0.50328	0.39491	0.45188	1	7639	1	-0.50328
RNF166	4	0.036977	0.089025	0.965743	1610	3	-0.52817	0.83275	0.83213	1	14716	0	-0.52817
LATS1	4	0.036984	0.089037	0.965743	1611	3	-0.6602	0.98771	0.98778	1	17731	0	-0.6602
NIPA1	4	0.037015	0.089105	0.965743	1612	2	-0.40236	0.65571	0.65514	1	11469	1	-0.40236
LTK	4	0.037029	0.089126	0.965743	1613	2	-0.14527	0.70517	0.70441	1	12338	0	-0.14527
SLC32A1	4	0.037087	0.089277	0.965743	1614	2	-0.33764	0.71008	0.70932	1	12427	0	-0.33764
AXDND1	4	0.037131	0.089365	0.965743	1615	3	-0.34142	0.98993	0.99002	1	17773	0	-0.34142
C10orf85	4	0.037136	0.089375	0.965743	1616	2	-0.32981	0.66422	0.66352	1	11608	1	-0.32981
SLC25A38	4	0.037184	0.089487	0.965743	1617	2	-0.30932	0.62717	0.62824	1	10962	1	-0.30932
ENY2	4	0.037211	0.089556	0.965743	1618	3	-0.39397	0.82369	0.82315	1	14540	0	-0.39397
PRKRIP1	4	0.037252	0.089653	0.965743	1619	2	-0.0030961	0.17357	0.27314	1	4623	2	-0.0030961
KRI1	4	0.037304	0.089777	0.965743	1620	2	-0.44425	0.63138	0.63209	1	11039	1	-0.44425
CATSPERB	4	0.037308	0.089784	0.965743	1621	1	-0.24633	0.32847	0.41068	1	6912	1	-0.24633
ABLIM1	4	0.037314	0.0898	0.965743	1622	3	-0.32004	0.95929	0.95919	1	17166	0	-0.32004
ZMYM6	4	0.037351	0.08988	0.965743	1623	3	-0.27584	0.93059	0.93031	1	16612	0	-0.27584
MME	4	0.037398	0.089967	0.965743	1624	3	-0.41429	0.42936	0.47446	1	8083	1	-0.41429
DTX3	4	0.037437	0.090046	0.965743	1625	2	-0.11567	0.23259	0.34815	1	5844	2	-0.11567
TRAPPC12	4	0.037449	0.090073	0.965743	1626	2	-0.13251	0.17036	0.26902	1	4557	2	-0.13251
SLC2A4RG	4	0.037475	0.090133	0.965743	1627	2	-0.29876	0.72147	0.72085	1	12646	0	-0.29876
MAPKBP1	4	0.037531	0.090253	0.965743	1628	1	0.51846	0.029473	0.072628	0.999158	1263	2	0.51846
BTBD18	4	0.037552	0.090306	0.965743	1629	2	-0.26939	0.66709	0.66646	1	11655	0	-0.26939
RPE	4	0.037631	0.090471	0.965743	1630	2	-0.67959	0.80254	0.80209	1	14154	0	-0.67959
ASXL3	4	0.037642	0.090495	0.965743	1631	2	-0.3373	0.21957	0.33184	1	5559	1	-0.3373
HSPBAP1	4	0.037643	0.090497	0.965743	1632	2	-0.14826	0.13093	0.21858	1	3702	2	-0.14826
UNC119	4	0.037655	0.090523	0.965743	1633	2	-0.26342	0.66176	0.6611	1	11571	1	-0.26342
THY1	4	0.037679	0.090574	0.965743	1634	2	-0.29109	0.93459	0.93436	1	16692	0	-0.29109
SMG9	4	0.037698	0.090616	0.965743	1635	2	-0.26872	0.13743	0.22697	1	3863	1	-0.26872
GRXCR1	4	0.037701	0.090623	0.965743	1636	3	-0.38612	0.99242	0.99254	1	17818	0	-0.38612
KRT75	4	0.037704	0.090625	0.965743	1637	2	-0.3336	0.87479	0.87432	1	15555	0	-0.3336
INPP5B	4	0.037754	0.090732	0.965743	1638	1	-0.21879	0.41388	0.4641	1	7877	1	-0.21879
NINJ2	4	0.037776	0.090784	0.965743	1639	2	-0.47678	0.12696	0.21344	1	3615	1	-0.47678
FOSL2	4	0.037808	0.090868	0.965743	1640	3	-0.61058	0.40164	0.4562	1	7715	1	-0.61058
KIAA1324	4	0.037861	0.090983	0.965743	1641	2	-0.33236	0.75082	0.75035	1	13189	0	-0.33236
ACTR2	3	0.037918	0.072775	0.961966	1642	1	0.34035	0.099727	0.16731	1	3001	1	0.34035
GRPEL1	3	0.037918	0.072775	0.961966	1643	2	-0.69755	0.70034	0.70042	1	12256	0	-0.69755
MTG2	3	0.037918	0.072775	0.961966	1644	1	1.1959	0.0098159	0.026344	0.846816	568	2	1.1959
UBR2	4	0.037921	0.091114	0.965743	1645	2	-0.64076	0.92442	0.92424	1	16492	0	-0.64076
MIER1	4	0.037977	0.091248	0.965743	1646	1	0.042312	0.20591	0.31442	1	5288	1	0.042312
CDHR1	4	0.037983	0.091254	0.965743	1647	2	-0.43315	0.97122	0.97117	1	17399	0	-0.43315
LMOD1	4	0.037995	0.091282	0.965743	1648	2	-0.57244	0.72879	0.72827	1	12781	0	-0.57244
PLD4	4	0.038007	0.091311	0.965743	1649	2	0.18397	0.016179	0.042605	0.948996	791	2	0.18397
GAL3ST1	4	0.038032	0.091371	0.965743	1650	2	-0.286	0.234	0.34994	1	5867	1	-0.286
MRPS28	4	0.038048	0.091418	0.965743	1651	3	-0.37799	0.70186	0.70111	1	12281	0	-0.37799
ADAMTSL1	4	0.038092	0.091507	0.965743	1652	3	-0.36464	0.72028	0.71964	1	12620	0	-0.36464
MYH9	4	0.038113	0.091555	0.965743	1653	3	-0.19679	0.98236	0.98243	1	17615	0	-0.19679
SLC12A2	4	0.038119	0.091569	0.965743	1654	3	-0.36483	0.77003	0.76954	1	13553	0	-0.36483
ZIM2	4	0.038141	0.091618	0.965743	1655	2	-0.29426	0.87848	0.878	1	15621	0	-0.29426
FLOT2	4	0.038143	0.09162	0.965743	1656	3	-0.53552	0.76279	0.76234	1	13422	0	-0.53552
GAS2L1	4	0.038144	0.09162	0.965743	1657	1	0.24329	0.13701	0.22645	1	3849	2	0.24329
PENK	4	0.0382	0.09174	0.965743	1658	2	-0.34669	0.97025	0.97016	1	17380	0	-0.34669
PPP2R3A	4	0.038208	0.091752	0.965743	1659	3	-0.41357	0.92079	0.92058	1	16424	0	-0.41357
GABBR1	4	0.038255	0.091837	0.965743	1660	1	-0.034594	0.67828	0.67753	1	11849	0	-0.034594
C11orf83	4	0.038311	0.091915	0.965743	1661	2	-0.15294	0.38954	0.44838	1	7591	1	-0.15294
C8orf47	4	0.038324	0.091936	0.965743	1662	2	-0.12442	0.8786	0.87811	1	15623	0	-0.12442
COL4A2	4	0.038367	0.092	0.965743	1663	1	0.015778	0.56667	0.57539	1	9969	1	0.015778
ACAP3	4	0.038423	0.092087	0.965743	1664	2	-0.43074	0.80943	0.80899	1	14286	0	-0.43074
SOX18	4	0.038534	0.092232	0.965743	1665	1	0.13963	0.045479	0.10719	1	1839	1	0.13963
STC1	4	0.038728	0.092481	0.965743	1666	2	-0.54783	0.92796	0.92769	1	16553	0	-0.54783
SHROOM3	4	0.038747	0.092513	0.965743	1667	2	-0.44761	0.97356	0.97351	1	17453	0	-0.44761
TMPRSS11D	4	0.038765	0.092536	0.965743	1668	2	-0.36673	0.9071	0.90685	1	16173	0	-0.36673
AMZ1	4	0.038813	0.0926	0.965743	1669	1	0.017348	0.51585	0.53561	1	9207	1	0.017348
CD274	4	0.038826	0.092615	0.965743	1670	2	-0.40008	0.93679	0.93665	1	16741	0	-0.40008
PCDHGB4	4	0.038839	0.092631	0.965743	1671	2	-0.23427	0.5271	0.54415	1	9365	1	-0.23427
IL37	4	0.038863	0.092661	0.965743	1672	2	-0.3497	0.87779	0.87731	1	15610	0	-0.3497
CD163	3	0.038894	0.074297	0.961966	1673	2	-1.0663	0.5753	0.57549	1	10096	0	-1.0663
TRHDE	4	0.038924	0.092744	0.965743	1674	1	0.00047944	0.36507	0.43289	1	7319	1	0.00047944
TUBA3C	2	0.038946	0.070477	0.961966	1675	2	-0.32097	0.96105	0.96107	1	17195	0	-0.32097
CTU2	4	0.03898	0.092829	0.965743	1676	1	0.12873	0.65157	0.65116	1	11390	1	0.12873
TBCA	1	0.039018	0.038914	0.912141	1677	1	-1.4008	0.96098	0.96129	1	17192	0	-1.4008
GZMA	4	0.039035	0.092902	0.965743	1678	1	0.2804	0.22958	0.34437	1	5786	2	0.2804
NRAS	4	0.039091	0.092988	0.965743	1679	2	-0.18619	0.23678	0.35343	1	5921	2	-0.18619
SLC6A9	4	0.039109	0.093009	0.965743	1680	2	-0.39198	0.52346	0.54143	1	9325	1	-0.39198
ACTR8	4	0.039319	0.093282	0.965743	1681	2	-0.39992	0.61318	0.61538	1	10728	1	-0.39992
CTXN2	3	0.039327	0.074991	0.961966	1682	2	-0.7794	0.98489	0.98505	1	17668	0	-0.7794
CRLF3	4	0.03948	0.093507	0.965743	1683	2	-0.53341	0.97209	0.97205	1	17423	0	-0.53341
TTC4	4	0.039504	0.093541	0.965743	1684	2	-0.61614	0.77458	0.77406	1	13636	0	-0.61614
MAPK1IP1L	4	0.039536	0.093579	0.965743	1685	2	-0.34241	0.90123	0.90088	1	16062	0	-0.34241
ZBTB8OS	4	0.039536	0.093579	0.965743	1686	1	0.045111	0.42487	0.47142	1	8026	1	0.045111
TBC1D20	4	0.039536	0.093579	0.965743	1687	1	0.010486	0.24408	0.36257	1	6085	1	0.010486
TNFRSF9	4	0.039536	0.093579	0.965743	1688	2	-0.26085	0.93636	0.93618	1	16729	0	-0.26085
PTGFRN	4	0.039536	0.093579	0.965743	1689	1	-0.0041911	0.76718	0.76669	1	13506	0	-0.0041911
DNAJC3	4	0.039591	0.093666	0.965743	1690	2	-0.40224	0.1383	0.22813	1	3883	1	-0.40224
KIAA0232	3	0.039595	0.075426	0.961966	1691	2	-0.58285	0.60281	0.60317	1	10543	0	-0.58285
ZNF880	4	0.039641	0.093735	0.965743	1692	2	-0.19716	0.55634	0.56692	1	9814	1	-0.19716
RPS6	1	0.039642	0.039522	0.912141	1693	1	-0.63278	0.96036	0.96066	1	17182	0	-0.63278
INPP4B	4	0.039678	0.093786	0.965743	1694	2	-0.33392	0.98213	0.9822	1	17612	0	-0.33392
ROPN1	2	0.039692	0.071778	0.961966	1695	1	-0.69814	0.92237	0.92216	1	16455	0	-0.69814
CMTM4	4	0.03987	0.094063	0.965743	1696	2	-0.38406	0.22419	0.33756	1	5657	1	-0.38406
AFG3L2	4	0.039876	0.094071	0.965743	1697	2	-0.31962	0.62063	0.62219	1	10855	1	-0.31962
ACP2	4	0.039901	0.09411	0.965743	1698	2	-0.42631	0.91516	0.91497	1	16326	0	-0.42631
LMO1	4	0.040001	0.094246	0.965743	1699	2	-0.31245	0.6143	0.61641	1	10749	1	-0.31245
ABCB6	4	0.040063	0.094333	0.965743	1700	2	-0.37862	0.97491	0.97491	1	17475	0	-0.37862
MYH10	4	0.040138	0.094443	0.965743	1701	2	-0.4087	0.87271	0.87229	1	15511	0	-0.4087
MRPL38	2	0.040296	0.07282	0.961966	1702	1	-0.34363	0.034681	0.063012	0.999158	1467	1	-0.34363
EMC3	4	0.040371	0.094764	0.965743	1703	2	-0.55918	0.96025	0.96013	1	17178	0	-0.55918
FBXO28	4	0.040427	0.094837	0.965743	1704	2	-0.41594	0.3016	0.39504	1	6640	1	-0.41594
NCF1	4	0.040483	0.094915	0.965743	1705	1	0.064211	0.036192	0.087376	1	1514	1	0.064211
CCNK	3	0.040516	0.076888	0.964835	1706	1	0.27098	0.15249	0.23776	1	4171	1	0.27098
STYXL1	4	0.040531	0.094988	0.965743	1707	2	-0.34942	0.62635	0.62747	1	10943	1	-0.34942
SSR3	4	0.04055	0.095012	0.965743	1708	2	-0.39445	0.78758	0.78717	1	13888	0	-0.39445
ARRDC4	4	0.040705	0.095221	0.965743	1709	1	-0.016208	0.90447	0.90415	1	16124	0	-0.016208
ZP2	4	0.040738	0.09525	0.965743	1710	2	-0.40556	0.44521	0.48517	1	8281	1	-0.40556
C17orf107	4	0.040761	0.095285	0.965743	1711	1	0.035695	0.14184	0.23261	1	3963	2	0.035695
ECE1	4	0.040813	0.095345	0.965743	1712	2	-0.43317	0.24615	0.36424	1	6114	1	-0.43317
PARP4	4	0.040816	0.095352	0.965743	1713	1	0.082612	0.7047	0.70393	1	12332	0	0.082612
C1orf64	4	0.040825	0.095364	0.965743	1714	2	-0.33021	0.9684	0.96831	1	17337	0	-0.33021
ACTR10	4	0.040876	0.095437	0.965743	1715	2	-0.59964	0.88265	0.88218	1	15706	0	-0.59964
HSPA5	3	0.040914	0.077496	0.964835	1716	1	-0.2118	0.4224	0.43494	1	7995	1	-0.2118
USP13	4	0.040927	0.095513	0.965743	1717	2	-0.36212	0.54651	0.5591	1	9658	1	-0.36212
TAF1	4	0.040983	0.095582	0.965743	1718	2	-0.29361	0.92478	0.92457	1	16504	0	-0.29361
CABP1	2	0.040984	0.074016	0.961966	1719	2	-0.52045	0.95748	0.95748	1	17129	0	-0.52045
RAB3GAP1	4	0.041039	0.095657	0.965743	1720	2	-0.18266	0.67815	0.6774	1	11847	0	-0.18266
INTS8	4	0.041039	0.095657	0.965743	1721	2	-0.61191	0.91504	0.91484	1	16324	0	-0.61191
NARS	4	0.041039	0.095657	0.965743	1722	2	-0.43464	0.2201	0.33247	1	5568	2	-0.43464
FGF1	4	0.041039	0.095657	0.965743	1723	2	-0.53839	0.8003	0.79991	1	14117	0	-0.53839
JTB	4	0.041094	0.095733	0.965743	1724	1	0.079944	0.037425	0.090086	1	1560	2	0.079944
SNRPD3	3	0.041186	0.077924	0.965408	1725	1	-0.18337	0.028873	0.06034	0.999158	1238	1	-0.18337
RSBN1L	4	0.041215	0.095884	0.965743	1726	2	-0.46405	0.98912	0.98924	1	17759	0	-0.46405
CEP85L	4	0.041266	0.09595	0.965743	1727	2	-0.35775	0.73654	0.73597	1	12916	0	-0.35775
IMP4	3	0.041396	0.078279	0.965743	1728	2	-0.73391	0.0056912	0.015641	0.688952	438	1	-0.73391
SPRY4	4	0.041456	0.09621	0.965743	1729	2	-0.37766	0.80349	0.80305	1	14171	0	-0.37766
VASH2	4	0.041456	0.09621	0.965743	1730	1	-0.13162	0.29747	0.39265	1	6605	1	-0.13162
VOPP1	4	0.041456	0.09621	0.965743	1731	2	-0.1633	0.19738	0.3036	1	5098	1	-0.1633
PLA2G4E	4	0.041456	0.09621	0.965743	1732	1	0.175	0.75092	0.75045	1	13191	0	0.175
THAP1	4	0.041456	0.09621	0.965743	1733	1	0.76146	0.006411	0.019332	0.742458	465	3	0.76146
C1QB	4	0.041456	0.09621	0.965743	1734	2	-0.47325	0.85859	0.85816	1	15242	0	-0.47325
INO80	4	0.041456	0.09621	0.965743	1735	2	-0.41723	0.62442	0.62571	1	10912	1	-0.41723
KAT8	3	0.041521	0.078469	0.965743	1736	2	-1.0277	0.95821	0.95846	1	17144	0	-1.0277
TRMT13	4	0.041569	0.096366	0.965743	1737	2	-0.1179	0.68938	0.68871	1	12056	0	-0.1179
INSL6	4	0.041582	0.096386	0.965743	1738	2	-0.10563	0.75612	0.75566	1	13292	0	-0.10563
FGFR1OP2	4	0.041759	0.096637	0.965743	1739	2	-0.40589	0.89809	0.8978	1	16012	0	-0.40589
PCBP4	4	0.041784	0.096665	0.965743	1740	2	-0.3602	0.98562	0.98569	1	17685	0	-0.3602
CLDN5	4	0.041817	0.096708	0.965743	1741	1	-0.18941	0.94959	0.94948	1	16969	0	-0.18941
LAT	4	0.041872	0.096785	0.965743	1742	1	0.28855	0.081932	0.15533	1	2602	2	0.28855
FAM183B	4	0.041984	0.096925	0.965743	1743	2	-0.20808	0.82126	0.82075	1	14492	0	-0.20808
WIZ	4	0.042	0.09695	0.965743	1744	2	-0.077546	0.49421	0.51957	1	8899	1	-0.077546
NELFB	3	0.042002	0.079201	0.965743	1745	2	-0.75253	0.027649	0.058432	0.991313	1191	1	-0.75253
PPP1R15B	3	0.042002	0.079201	0.965743	1746	1	-0.5473	0.61332	0.61367	1	10734	0	-0.5473
TUBGCP5	4	0.042114	0.097095	0.965743	1747	2	-0.49568	0.79353	0.79311	1	13985	0	-0.49568
CNN2	4	0.04215	0.097145	0.965743	1748	2	0.043823	0.047026	0.1092	1	1867	2	0.043823
PSMB5	4	0.042318	0.097386	0.965743	1749	2	-0.47945	0.74853	0.74804	1	13145	0	-0.47945
SOHLH2	3	0.042357	0.079737	0.965743	1750	1	-0.079159	0.88295	0.88294	1	15713	0	-0.079159
NENF	4	0.042372	0.097452	0.965743	1751	2	-0.14733	0.88924	0.88881	1	15821	0	-0.14733
MED4	4	0.042382	0.097465	0.965743	1752	2	-0.30722	0.013785	0.036911	0.921545	708	1	-0.30722
GYS2	4	0.042509	0.09764	0.965743	1753	2	-0.076511	0.1156	0.19888	1	3366	1	-0.076511
PARP1	4	0.042595	0.09777	0.965743	1754	2	-0.22684	0.24921	0.36588	1	6136	1	-0.22684
ZNF558	4	0.042595	0.09777	0.965743	1755	1	-0.139	0.19191	0.29663	1	4998	1	-0.139
F12	4	0.042595	0.09777	0.965743	1756	2	-0.060451	0.20749	0.31644	1	5329	2	-0.060451
TRMT12	4	0.042595	0.09777	0.965743	1757	1	0.029947	0.57016	0.57827	1	10021	1	0.029947
CC2D1A	4	0.042624	0.097814	0.965743	1758	2	-0.39177	0.4819	0.51079	1	8738	1	-0.39177
CRYBA4	4	0.04265	0.097845	0.965743	1759	2	-0.25949	0.36914	0.43544	1	7369	1	-0.25949
VIP	4	0.042663	0.097863	0.965743	1760	2	-0.34289	0.93937	0.93927	1	16792	0	-0.34289
AQP10	4	0.04274	0.097977	0.965743	1761	2	-0.11227	0.086417	0.16104	1	2698	2	-0.11227
GRWD1	3	0.042823	0.080484	0.965743	1762	2	-0.57677	0.58373	0.58385	1	10240	0	-0.57677
C10orf111	4	0.042872	0.098161	0.965743	1763	1	-0.15814	0.90669	0.90641	1	16165	0	-0.15814
PDGFRA	4	0.042887	0.098174	0.965743	1764	2	-0.4415	0.30922	0.39947	1	6723	1	-0.4415
ZNF549	4	0.042913	0.098203	0.965743	1765	2	-0.44639	0.60985	0.61235	1	10664	1	-0.44639
VAMP8	4	0.042928	0.098227	0.965743	1766	1	-0.068907	0.95488	0.95471	1	17080	0	-0.068907
FGA	4	0.043086	0.09843	0.965743	1767	2	-0.15577	0.1317	0.21957	1	3721	2	-0.15577
S100A1	4	0.043094	0.098439	0.965743	1768	1	-0.012453	0.89587	0.89554	1	15968	0	-0.012453
ARFIP1	4	0.043137	0.09849	0.965743	1769	2	-0.29716	0.93513	0.93493	1	16705	0	-0.29716
ARHGEF17	3	0.043171	0.081036	0.965743	1770	2	-0.47291	0.92955	0.92968	1	16587	0	-0.47291
PYDC2	4	0.043205	0.098581	0.965743	1771	1	-0.11269	0.93881	0.93868	1	16785	0	-0.11269
YPEL2	4	0.043253	0.098647	0.965743	1772	2	-0.24644	0.94185	0.94172	1	16836	0	-0.24644
CCKBR	4	0.043261	0.09866	0.965743	1773	2	-0.27598	0.43316	0.47704	1	8128	1	-0.27598
EIF2S3	3	0.043277	0.081194	0.965743	1774	2	-0.5546	0.34847	0.37544	1	7135	1	-0.5546
OR6C68	4	0.043316	0.098734	0.965743	1775	1	-0.16565	0.2912	0.38909	1	6533	1	-0.16565
PSMA5	4	0.043337	0.09876	0.965743	1776	2	-0.45523	0.9652	0.9651	1	17266	0	-0.45523
DCAF7	1	0.043371	0.043301	0.912141	1777	1	-1.2301	0.95663	0.95693	1	17114	0	-1.2301
THSD7A	3	0.043381	0.081373	0.965743	1778	1	-0.1034	0.55689	0.55707	1	9825	1	-0.1034
ADC	4	0.043523	0.099032	0.965743	1779	2	-0.5031	0.28631	0.38636	1	6482	1	-0.5031
CLU	4	0.043538	0.099043	0.965743	1780	2	0.17071	0.1015	0.18061	1	3038	2	0.17071
SIK3	4	0.043575	0.099093	0.965743	1781	2	-0.31276	0.44517	0.48514	1	8280	1	-0.31276
ALS2CR12	4	0.043622	0.099159	0.965743	1782	1	-0.0056924	0.30418	0.39652	1	6672	1	-0.0056924
IL17RC	4	0.043622	0.099159	0.965743	1783	1	-0.037093	0.88313	0.88266	1	15715	0	-0.037093
ASF1A	4	0.043627	0.099166	0.965743	1784	2	-0.35867	0.94691	0.94682	1	16926	0	-0.35867
BCL6B	4	0.043665	0.099221	0.965743	1785	2	-0.29169	0.73116	0.73063	1	12825	0	-0.29169
OR13C9	4	0.043705	0.099269	0.965743	1786	1	-0.087739	0.9337	0.93347	1	16673	0	-0.087739
SLC7A13	4	0.043756	0.099334	0.965743	1787	2	-0.23224	0.66427	0.66357	1	11609	1	-0.23224
RNF182	4	0.04376	0.099344	0.965743	1788	2	-0.27716	0.62668	0.62776	1	10951	1	-0.27716
SCML2	4	0.043885	0.09952	0.965743	1789	2	-0.19651	0.43924	0.48113	1	8212	1	-0.19651
GFRA3	4	0.043927	0.099571	0.965743	1790	1	0.17647	0.51211	0.53271	1	9157	1	0.17647
SRR	4	0.043969	0.099623	0.965743	1791	2	-0.70589	0.98123	0.9813	1	17602	0	-0.70589
RANBP2	4	0.04401	0.09968	0.965743	1792	1	-0.25855	0.46937	0.50184	1	8586	1	-0.25855
TMEM97	4	0.044067	0.099767	0.965743	1793	2	-0.37535	0.15799	0.2533	1	4291	1	-0.37535
TARS2	4	0.044093	0.099803	0.965743	1794	2	0.058672	0.072297	0.14268	1	2385	2	0.058672
ZC3H8	4	0.044106	0.099814	0.965743	1795	2	-0.55845	0.83566	0.83506	1	14772	0	-0.55845
LAPTM4B	4	0.044149	0.099877	0.965743	1796	2	-0.23369	0.96233	0.96222	1	17217	0	-0.23369
CCDC144NL	2	0.044196	0.079491	0.965743	1797	2	-0.31639	0.9558	0.95581	1	17095	0	-0.31639
MUC20	4	0.044196	0.099943	0.965743	1798	2	-0.50326	0.4676	0.50062	1	8561	1	-0.50326
CTU1	4	0.044204	0.099956	0.965743	1799	1	0.5636	0.2198	0.3321	1	5564	2	0.5636
PAM	4	0.044229	0.099992	0.965743	1800	2	-0.11248	0.21192	0.32214	1	5405	2	-0.11248
MIPEP	4	0.044281	0.10006	0.965743	1801	2	-0.78638	0.027764	0.068874	0.999158	1197	1	-0.78638
GALNT14	4	0.044315	0.1001	0.965743	1802	1	0.3513	0.02512	0.063033	0.999158	1097	3	0.3513
MAP3K9	4	0.044365	0.10017	0.965743	1803	2	-0.16789	0.76934	0.76885	1	13541	0	-0.16789
TRIM7	4	0.044371	0.10017	0.965743	1804	1	-0.092702	0.94322	0.94308	1	16870	0	-0.092702
KANK3	4	0.044385	0.10019	0.965743	1805	2	-0.63008	0.58831	0.5936	1	10324	1	-0.63008
MID1IP1	4	0.044426	0.10023	0.965743	1806	2	-0.13375	0.48903	0.51588	1	8829	1	-0.13375
NPTX1	4	0.044481	0.10031	0.965743	1807	2	-0.11439	0.041595	0.09908	1	1685	1	-0.11439
KLHL41	4	0.044537	0.1004	0.965743	1808	2	-0.10233	0.52	0.53872	1	9273	1	-0.10233
UPF3A	3	0.044563	0.083235	0.965743	1809	2	-0.7884	0.3364	0.36617	1	6996	1	-0.7884
REG3A	4	0.044592	0.10046	0.965743	1810	2	-0.0021704	0.1965	0.30249	1	5087	2	-0.0021704
KIF17	4	0.044648	0.10054	0.965743	1811	1	-0.1322	0.88373	0.88326	1	15725	0	-0.1322
TNNI3	4	0.044652	0.10054	0.965743	1812	2	-0.027067	0.16993	0.26846	1	4545	2	-0.027067
CTSE	4	0.044703	0.10061	0.965743	1813	1	0.026943	0.56602	0.57487	1	9958	1	0.026943
PPM1D	3	0.044717	0.083479	0.965743	1814	1	0.060986	0.83658	0.83648	1	14789	0	0.060986
RTCB	3	0.044717	0.083479	0.965743	1815	1	-0.37559	0.095125	0.16064	1	2903	1	-0.37559
FGD1	4	0.044743	0.10066	0.965743	1816	2	-0.27217	0.9376	0.93749	1	16756	0	-0.27217
TPH1	4	0.044759	0.10068	0.965743	1817	2	-0.40822	0.97308	0.97303	1	17444	0	-0.40822
SYTL1	4	0.044814	0.10075	0.965743	1818	1	-0.14863	0.95103	0.95093	1	17000	0	-0.14863
WDR11	4	0.044841	0.10078	0.965743	1819	2	-0.49579	0.84403	0.8434	1	14942	0	-0.49579
NRGN	4	0.044925	0.1009	0.965743	1820	1	0.025816	0.51714	0.53656	1	9227	1	0.025816
MAD2L2	3	0.044952	0.083837	0.965743	1821	2	-0.92875	0.44965	0.4579	1	8328	1	-0.92875
OR1J4	4	0.04498	0.10096	0.965743	1822	1	0.16966	0.067485	0.13631	1	2291	2	0.16966
EIF4E2	4	0.045018	0.10101	0.965743	1823	2	-0.89085	0.59706	0.60119	1	10459	1	-0.89085
BTN2A2	4	0.045091	0.1011	0.965743	1824	1	0.12398	0.46108	0.49608	1	8474	1	0.12398
HES6	4	0.045147	0.10117	0.965743	1825	1	-0.14606	0.41924	0.46768	1	7955	1	-0.14606
SPATA5	4	0.045202	0.10124	0.965743	1826	2	-0.29334	0.45006	0.48851	1	8334	1	-0.29334
KCTD2	4	0.045258	0.10131	0.965743	1827	1	-0.11313	0.55145	0.56307	1	9738	1	-0.11313
TBX10	4	0.045267	0.10133	0.965743	1828	2	-0.33495	0.093847	0.17066	1	2870	1	-0.33495
ADCK5	3	0.045281	0.084354	0.965743	1829	1	-0.26355	0.047199	0.08873	1	1874	1	-0.26355
BBS10	4	0.045313	0.10138	0.965743	1830	1	-0.24646	0.87701	0.87653	1	15593	0	-0.24646
SHISA3	4	0.045411	0.10152	0.965743	1831	2	-0.62766	0.96833	0.96823	1	17335	0	-0.62766
DENND2A	4	0.045503	0.10166	0.965743	1832	2	-0.28093	0.64232	0.64241	1	11220	1	-0.28093
SLC30A1	4	0.045535	0.10169	0.965743	1833	1	0.13088	0.15723	0.25233	1	4275	1	0.13088
PRR14L	4	0.045543	0.1017	0.965743	1834	2	-0.39426	0.6913	0.69061	1	12091	0	-0.39426
SPIB	4	0.04559	0.10176	0.965743	1835	2	-0.33711	0.80107	0.80067	1	14123	0	-0.33711
ZNF202	3	0.045615	0.084859	0.965743	1836	1	-0.19802	0.50763	0.50971	1	9097	1	-0.19802
CDAN1	2	0.045643	0.081887	0.965743	1837	1	-0.60322	0.91816	0.91796	1	16379	0	-0.60322
ATP13A1	4	0.045645	0.10183	0.965743	1838	1	-0.1863	0.76667	0.76619	1	13496	0	-0.1863
TUBB3	4	0.045654	0.10184	0.965743	1839	2	-0.14675	0.56395	0.57316	1	9926	1	-0.14675
LAGE3	4	0.045694	0.10189	0.965743	1840	2	-0.6578	0.96696	0.96687	1	17302	0	-0.6578
EN2	4	0.045701	0.1019	0.965743	1841	1	0.0080524	0.16448	0.26149	1	4424	1	0.0080524
ACRBP	4	0.045756	0.10198	0.965743	1842	1	0.21966	0.19103	0.2955	1	4977	2	0.21966
REEP2	4	0.045812	0.10208	0.965743	1843	2	-0.66362	0.79526	0.79486	1	14010	0	-0.66362
ACSBG2	4	0.045832	0.10211	0.965743	1844	2	-0.38113	0.89087	0.89048	1	15853	0	-0.38113
STOML3	4	0.045922	0.10223	0.965743	1845	1	-0.17301	0.51684	0.53632	1	9222	1	-0.17301
TBCCD1	4	0.045938	0.10225	0.965743	1846	2	-0.43567	0.84686	0.84626	1	15008	0	-0.43567
GNPDA2	4	0.045951	0.10227	0.965743	1847	2	-0.23097	0.51595	0.53568	1	9210	1	-0.23097
ZFP2	4	0.045978	0.1023	0.965743	1848	2	-0.15597	0.3212	0.40637	1	6841	1	-0.15597
MST1	2	0.046063	0.082603	0.965743	1849	1	-1.305	0.61754	0.61712	1	10803	0	-1.305
SEC22A	4	0.046144	0.10251	0.965743	1850	2	-0.029058	0.49823	0.52252	1	8954	1	-0.029058
GPR25	4	0.046182	0.10255	0.965743	1851	2	-0.45761	0.73683	0.73627	1	12926	0	-0.45761
NDFIP2	4	0.046199	0.10257	0.965743	1852	1	0.027196	0.58488	0.59065	1	10263	1	0.027196
ARID3B	4	0.046242	0.10263	0.965743	1853	2	-0.49831	0.66474	0.66407	1	11614	1	-0.49831
CTDNEP1	4	0.046354	0.10278	0.965743	1854	2	-0.56646	0.12478	0.21065	1	3569	1	-0.56646
CDK5	4	0.046354	0.10278	0.965743	1855	2	-0.76684	0.8538	0.85327	1	15144	0	-0.76684
ANKRD35	4	0.046354	0.10278	0.965743	1856	2	-0.56442	0.79562	0.7952	1	14020	0	-0.56442
AFMID	4	0.04648	0.10294	0.965743	1857	2	-0.1971	0.91127	0.91109	1	16255	0	-0.1971
TBC1D10B	4	0.046494	0.10295	0.965743	1858	2	-0.17139	0.087664	0.16263	1	2721	2	-0.17139
SYNPO2	4	0.046666	0.10318	0.965743	1859	2	-0.48324	0.10741	0.18839	1	3170	1	-0.48324
PKP3	4	0.046725	0.10327	0.965743	1860	1	-0.19487	0.79495	0.79454	1	14005	0	-0.19487
RBX1	4	0.046725	0.10327	0.965743	1861	1	-0.10396	0.86285	0.86243	1	15327	0	-0.10396
ORC2	4	0.046725	0.10327	0.965743	1862	1	-0.11032	0.23719	0.35394	1	5931	1	-0.11032
GEMIN7	4	0.046725	0.10327	0.965743	1863	2	-0.50286	0.50991	0.53109	1	9128	1	-0.50286
SLC9A3R1	4	0.046725	0.10327	0.965743	1864	2	-0.46832	0.84303	0.84241	1	14922	0	-0.46832
HARS	4	0.046725	0.10327	0.965743	1865	1	-0.12017	0.44203	0.48301	1	8244	1	-0.12017
FKBPL	4	0.046725	0.10327	0.965743	1866	1	-0.091254	0.95374	0.95361	1	17059	0	-0.091254
TMEM115	4	0.046725	0.10327	0.965743	1867	1	-0.34763	0.89371	0.89334	1	15920	0	-0.34763
CHEK1	4	0.046725	0.10327	0.965743	1868	2	-0.47568	0.41511	0.46496	1	7900	1	-0.47568
CDH3	4	0.046786	0.10335	0.965743	1869	2	-0.33233	0.90114	0.90078	1	16059	0	-0.33233
MMP28	4	0.046813	0.10338	0.965743	1870	2	-0.40761	0.64639	0.64624	1	11298	1	-0.40761
ADNP2	4	0.046852	0.10344	0.965743	1871	2	-0.57903	0.76842	0.76792	1	13527	0	-0.57903
AK4	4	0.046959	0.10358	0.965743	1872	2	-0.39208	0.84448	0.84387	1	14957	0	-0.39208
OR8A1	4	0.047079	0.10375	0.965743	1873	2	-0.24416	0.43413	0.4777	1	8141	1	-0.24416
RPTOR	4	0.047119	0.1038	0.965743	1874	2	-0.55529	0.98648	0.98655	1	17704	0	-0.55529
PRKCG	4	0.047159	0.10386	0.965743	1875	2	-0.35595	0.88412	0.88367	1	15735	0	-0.35595
ARGFX	4	0.047199	0.1039	0.965743	1876	2	-0.37448	0.98043	0.98052	1	17584	0	-0.37448
ARMCX5	4	0.047251	0.10397	0.965743	1877	2	-0.25063	0.78899	0.78859	1	13913	0	-0.25063
NCEH1	4	0.047253	0.10397	0.965743	1878	2	-0.2276	0.64067	0.64083	1	11195	1	-0.2276
THEGL	4	0.047346	0.10408	0.965743	1879	2	0.086044	0.076833	0.14865	1	2493	2	0.086044
CACNA1S	4	0.047359	0.1041	0.965743	1880	2	-0.25779	0.11356	0.19631	1	3314	1	-0.25779
PLEKHG2	4	0.047362	0.1041	0.965743	1881	1	0.37877	0.1775	0.27813	1	4709	2	0.37877
BRK1	4	0.047386	0.10413	0.965743	1882	2	-0.45767	0.75885	0.75835	1	13346	0	-0.45767
ZNF48	4	0.047638	0.10448	0.965743	1883	1	0.024262	0.097797	0.17579	1	2963	2	0.024262
TRA2A	4	0.047694	0.10456	0.965743	1884	2	-0.4843	0.98924	0.98936	1	17762	0	-0.4843
NUP43	4	0.047735	0.10461	0.965743	1885	2	0.053022	0.77857	0.77804	1	13709	0	0.053022
MSANTD4	4	0.047761	0.10464	0.965743	1886	2	-0.23656	0.90622	0.90593	1	16156	0	-0.23656
KIAA1551	4	0.047802	0.10469	0.965743	1887	2	-0.38999	0.83376	0.83317	1	14738	0	-0.38999
FAM78B	4	0.047804	0.10469	0.965743	1888	1	-0.059387	0.18745	0.29095	1	4902	1	-0.059387
LIMD1	4	0.04786	0.10476	0.965743	1889	1	-0.27966	0.19869	0.30519	1	5125	1	-0.27966
DNAJC14	3	0.047865	0.088348	0.965743	1890	1	-0.23172	0.82651	0.82642	1	14604	0	-0.23172
SEZ6L2	4	0.047915	0.10484	0.965743	1891	1	0.05979	0.27634	0.38077	1	6398	1	0.05979
DACH2	4	0.047923	0.10485	0.965743	1892	2	-0.38705	0.61611	0.61801	1	10776	1	-0.38705
GCA	4	0.04797	0.10492	0.965743	1893	1	-0.052864	0.53215	0.54796	1	9442	1	-0.052864
MAGI2	4	0.048026	0.10498	0.965743	1894	1	0.32217	0.20233	0.30989	1	5197	2	0.32217
SERF2	4	0.048057	0.10502	0.965743	1895	2	-0.41228	0.72689	0.72634	1	12746	0	-0.41228
TATDN3	4	0.048081	0.10505	0.965743	1896	1	-0.13992	0.25906	0.37129	1	6238	1	-0.13992
C4orf50	4	0.048136	0.10513	0.965743	1897	2	-0.42116	0.84812	0.84755	1	15042	0	-0.42116
OR52A5	4	0.048191	0.1052	0.965743	1898	1	-0.17204	0.30388	0.39635	1	6669	1	-0.17204
PTOV1	4	0.048205	0.10522	0.965743	1899	2	-0.23006	0.71239	0.71161	1	12475	0	-0.23006
UBN1	4	0.048232	0.10525	0.965743	1900	2	-0.44727	0.83294	0.83233	1	14722	0	-0.44727
OAT	4	0.048273	0.1053	0.965743	1901	2	-0.38098	0.13882	0.2288	1	3891	1	-0.38098
SLC45A1	4	0.048302	0.10534	0.965743	1902	2	-0.71709	0.87716	0.87666	1	15595	0	-0.71709
GIMAP6	4	0.04834	0.10538	0.965743	1903	2	-0.1815	0.73086	0.73033	1	12819	0	-0.1815
ST7L	3	0.048365	0.089166	0.965743	1904	1	-0.18406	0.20765	0.27422	1	5333	1	-0.18406
ZNF182	4	0.048434	0.10551	0.965743	1905	2	-0.18378	0.79763	0.79725	1	14065	0	-0.18378
HNF4G	4	0.048502	0.10559	0.965743	1906	2	-0.25367	0.56507	0.57409	1	9943	1	-0.25367
ZNF766	4	0.048529	0.10563	0.965743	1907	2	-0.39876	0.99635	0.99642	1	17897	0	-0.39876
CPEB4	4	0.048542	0.10565	0.965743	1908	2	-0.25042	0.53559	0.5506	1	9488	1	-0.25042
FUT11	4	0.048551	0.10566	0.965743	1909	1	-0.3141	0.25166	0.36719	1	6161	1	-0.3141
PALB2	4	0.048551	0.10566	0.965743	1910	2	-0.54876	0.93055	0.93028	1	16611	0	-0.54876
ACTL7A	4	0.048556	0.10566	0.965743	1911	2	-0.052959	0.066759	0.13533	1	2275	2	-0.052959
C1orf189	4	0.048624	0.10574	0.965935	1912	2	-0.23336	0.36388	0.43218	1	7302	1	-0.23336
ZNF680	2	0.048667	0.086935	0.965743	1913	2	-0.35009	0.95036	0.95028	1	16985	0	-0.35009
RBKS	4	0.048691	0.10584	0.966338	1914	2	-0.30598	0.86897	0.86851	1	15431	0	-0.30598
TRO	4	0.048744	0.1059	0.966376	1915	1	-0.06395	0.85213	0.85152	1	15121	0	-0.06395
C17orf75	4	0.0488	0.10598	0.966376	1916	2	-0.080931	0.23963	0.35697	1	5981	1	-0.080931
GPR17	4	0.048827	0.10602	0.966376	1917	2	-0.26699	0.18278	0.28494	1	4806	1	-0.26699
TBCC	4	0.048855	0.10605	0.966376	1918	1	0.13074	0.67919	0.67847	1	11863	0	0.13074
YDJC	4	0.04891	0.10613	0.966538	1919	1	-0.01655	0.71655	0.71584	1	12559	0	-0.01655
CDCP1	4	0.048976	0.10621	0.966794	1920	2	-0.32319	0.91628	0.91608	1	16347	0	-0.32319
MS4A13	2	0.049039	0.087587	0.965743	1921	2	-0.4164	0.95096	0.95089	1	16997	0	-0.4164
MYL6	4	0.049131	0.10642	0.967563	1922	2	-0.41382	0.91037	0.91014	1	16235	0	-0.41382
ODF4	4	0.049186	0.10651	0.967563	1923	1	0.24735	0.15192	0.24554	1	4159	2	0.24735
PEX11B	4	0.049193	0.10652	0.967563	1924	2	-0.32393	0.92966	0.92941	1	16589	0	-0.32393
CPEB2	4	0.049206	0.10654	0.967563	1925	2	-0.083334	0.61498	0.61699	1	10757	1	-0.083334
C1orf21	4	0.049247	0.10661	0.967563	1926	2	-0.17134	0.59122	0.59608	1	10370	1	-0.17134
PSMC6	3	0.04926	0.090542	0.965743	1927	1	0.063045	0.26785	0.31573	1	6317	1	0.063045
QRSL1	3	0.04926	0.090542	0.965743	1928	1	-0.34271	0.2679	0.31577	1	6318	1	-0.34271
PDE2A	3	0.04926	0.090542	0.965743	1929	1	-0.10067	0.86027	0.8602	1	15274	0	-0.10067
C8orf22	4	0.049261	0.10663	0.967563	1930	2	-0.33011	0.69563	0.69486	1	12178	0	-0.33011
CCNH	4	0.049288	0.10667	0.967563	1931	2	-0.80839	0.28325	0.38465	1	6455	1	-0.80839
PRRT2	3	0.049337	0.090651	0.965743	1932	2	-0.42801	0.7038	0.70389	1	12321	0	-0.42801
B3GNT3	4	0.049352	0.10676	0.967903	1933	1	0.27106	0.30615	0.39764	1	6694	1	0.27106
LSS	3	0.049407	0.090771	0.965743	1934	2	-0.97664	0.92532	0.92541	1	16517	0	-0.97664
AUH	4	0.049417	0.10685	0.968247	1935	2	-0.17758	0.46504	0.49881	1	8526	1	-0.17758
SPTAN1	3	0.049447	0.090835	0.965743	1936	2	-0.61645	0.39001	0.40823	1	7597	1	-0.61645
KIAA1199	4	0.049463	0.10691	0.968302	1937	2	-0.045187	0.83376	0.83317	1	14739	0	-0.045187
PEAR1	4	0.049518	0.107	0.968621	1938	1	0.52731	0.023603	0.059595	0.996747	1049	3	0.52731
ZNF689	4	0.049573	0.10708	0.968885	1939	2	-0.32211	0.37523	0.43924	1	7436	1	-0.32211
ZNF547	4	0.049683	0.10723	0.969007	1940	2	-0.13864	0.76898	0.76849	1	13534	0	-0.13864
EIF3G	4	0.049738	0.10731	0.969007	1941	2	-0.27337	0.1976	0.30385	1	5102	1	-0.27337
ALDH1B1	4	0.049739	0.10731	0.969007	1942	1	-0.19023	0.64171	0.64181	1	11213	1	-0.19023
ZDHHC2	4	0.049792	0.10738	0.969093	1943	2	-0.30405	0.91339	0.91318	1	16299	0	-0.30405
IL2RA	4	0.049849	0.10745	0.969093	1944	2	-0.22565	0.25608	0.36966	1	6205	1	-0.22565
ANKRD49	3	0.049884	0.091492	0.965743	1945	2	-0.59273	0.89766	0.89769	1	16001	0	-0.59273
SEC61A2	4	0.049888	0.10751	0.969093	1946	2	-0.33831	0.088025	0.16311	1	2733	1	-0.33831
ARSH	4	0.049904	0.10753	0.969093	1947	2	-0.02404	0.53575	0.55073	1	9492	1	-0.02404
MYBPHL	4	0.049997	0.10767	0.969312	1948	2	-0.34209	0.36674	0.43394	1	7338	1	-0.34209
ATP6V1A	2	0.050038	0.089276	0.965743	1949	1	-1.0645	0.41937	0.41925	1	7958	1	-1.0645
MYLK2	4	0.050134	0.10783	0.969405	1950	2	-0.4797	0.46876	0.50143	1	8576	1	-0.4797
ZDHHC19	4	0.050236	0.10798	0.969405	1951	1	0.23081	0.20114	0.30835	1	5181	2	0.23081
TTC37	4	0.050236	0.10798	0.969405	1952	1	0.35812	0.03349	0.08151	1	1429	3	0.35812
GIPC3	4	0.050236	0.10798	0.969405	1953	1	-0.31701	0.99164	0.99176	1	17802	0	-0.31701
KRTAP4-3	4	0.050367	0.10816	0.969405	1954	2	-0.30688	0.85392	0.8534	1	15147	0	-0.30688
FAM162B	4	0.050422	0.10823	0.969405	1955	2	-0.2646	0.95223	0.9521	1	17031	0	-0.2646
TEN1	3	0.050529	0.092481	0.965743	1956	1	-0.51518	0.028113	0.059138	0.996732	1210	1	-0.51518
PCDHB3	4	0.050587	0.10845	0.969405	1957	2	-0.42907	0.50283	0.52588	1	9014	1	-0.42907
DCBLD2	4	0.050601	0.10848	0.969405	1958	2	-0.16124	0.25961	0.37157	1	6245	1	-0.16124
VAV2	4	0.050622	0.10851	0.969405	1959	1	0.29127	0.015882	0.041899	0.948961	784	3	0.29127
CCDC90B	4	0.050663	0.10857	0.969405	1960	2	-0.44632	0.88309	0.88261	1	15714	0	-0.44632
GPR174	4	0.050677	0.10858	0.969405	1961	1	-0.19749	0.8026	0.80215	1	14157	0	-0.19749
IREB2	4	0.050697	0.10861	0.969405	1962	2	-0.28934	0.88468	0.8842	1	15744	0	-0.28934
CAPN15	4	0.050739	0.10867	0.969405	1963	2	-0.22938	0.87537	0.8749	1	15567	0	-0.22938
TOPAZ1	4	0.050766	0.10871	0.969405	1964	2	-0.39117	0.93681	0.93666	1	16743	0	-0.39117
SLC22A9	4	0.050835	0.1088	0.969405	1965	2	-0.2134	0.4654	0.49908	1	8534	1	-0.2134
SAP30L	4	0.050898	0.10889	0.969671	1966	1	0.13234	0.71667	0.71597	1	12562	0	0.13234
SRMS	4	0.050973	0.10898	0.969671	1967	2	-0.28652	0.26418	0.37407	1	6283	1	-0.28652
FAM73B	4	0.051008	0.10903	0.969671	1968	1	-0.063839	0.62874	0.62968	1	10990	1	-0.063839
PRKACA	4	0.051063	0.1091	0.969671	1969	1	-0.053659	0.58389	0.58981	1	10244	1	-0.053659
IL1RN	4	0.051174	0.10925	0.970528	1970	1	0.083807	0.14942	0.24234	1	4103	2	0.083807
LTBP2	4	0.051339	0.10949	0.971003	1971	1	0.56301	0.016926	0.044322	0.948996	825	3	0.56301
OTUB1	4	0.051387	0.10956	0.971003	1972	2	-0.36166	0.15021	0.24337	1	4124	2	-0.36166
ESM1	4	0.051394	0.10957	0.971003	1973	1	0.16266	0.69221	0.69149	1	12107	0	0.16266
RANBP17	4	0.051505	0.10972	0.971003	1974	2	-0.14981	0.69069	0.69001	1	12083	0	-0.14981
DIO3	4	0.05154	0.10976	0.971003	1975	2	-0.10808	0.15171	0.24528	1	4155	2	-0.10808
CNGA2	4	0.051554	0.10978	0.971003	1976	2	-0.21602	0.9737	0.97365	1	17456	0	-0.21602
NMNAT2	4	0.05156	0.10979	0.971003	1977	2	-0.19171	0.46299	0.49742	1	8497	1	-0.19171
POU4F1	4	0.051567	0.10979	0.971003	1978	2	-0.38577	0.98799	0.98809	1	17736	0	-0.38577
C1orf122	4	0.051609	0.10984	0.971003	1979	2	-0.26823	0.60721	0.61005	1	10619	1	-0.26823
IPO5	4	0.051615	0.10984	0.971003	1980	2	-0.30252	0.40039	0.45541	1	7699	1	-0.30252
EVX2	4	0.05167	0.10992	0.97124	1981	1	0.037554	0.21226	0.32257	1	5415	1	0.037554
ALDH9A1	4	0.051725	0.11001	0.971458	1982	1	0.20326	0.08781	0.16282	1	2725	2	0.20326
MCTP1	4	0.051835	0.11015	0.971458	1983	2	-0.57934	0.97051	0.97044	1	17386	0	-0.57934
CD320	4	0.0519	0.11024	0.971458	1984	2	-0.29997	0.88135	0.88082	1	15674	0	-0.29997
ZKSCAN2	4	0.051918	0.11026	0.971458	1985	1	-0.011576	0.83599	0.83538	1	14778	0	-0.011576
CALR3	4	0.051918	0.11026	0.971458	1986	2	-0.34347	0.95058	0.95048	1	16989	0	-0.34347
FAM149A	4	0.05197	0.11034	0.971458	1987	2	-0.30379	0.86351	0.86311	1	15335	0	-0.30379
GART	4	0.052001	0.11037	0.971458	1988	1	-0.027846	0.42164	0.4693	1	7985	1	-0.027846
RNF113B	4	0.052005	0.11038	0.971458	1989	2	-0.16319	0.52867	0.54533	1	9394	1	-0.16319
RPS27	1	0.052021	0.052036	0.935913	1990	1	-1.6705	0.94798	0.94833	1	16943	0	-1.6705
HPCA	3	0.052045	0.094848	0.965743	1991	1	0.057351	0.68247	0.68242	1	11925	0	0.057351
DPM1	4	0.052166	0.11061	0.972602	1992	1	-0.16003	0.78381	0.78337	1	13818	0	-0.16003
CELF6	4	0.052221	0.11068	0.972602	1993	2	-0.16822	0.72153	0.7209	1	12647	0	-0.16822
DYM	4	0.052248	0.11072	0.972602	1994	2	-0.29036	0.56896	0.57729	1	10003	1	-0.29036
POLR1A	4	0.052249	0.11073	0.972602	1995	1	-0.099947	0.81872	0.81826	1	14447	0	-0.099947
PRKAR2A	3	0.052274	0.095201	0.965743	1996	1	0.083493	0.36962	0.39194	1	7374	1	0.083493
RBFOX2	4	0.052297	0.1108	0.972823	1997	2	-0.77073	0.99234	0.99246	1	17815	0	-0.77073
KRTAP19-8	4	0.052374	0.1109	0.973057	1998	2	-0.42169	0.66064	0.66001	1	11551	1	-0.42169
XRN2	2	0.052441	0.092003	0.965743	1999	1	-0.42832	0.59016	0.58992	1	10350	0	-0.42832
[truncated: 16,052 more rows]

## Sheet: Significant hits
id	num	neg|score	neg|p-value	neg|fdr	neg|rank	neg|goodsgrna	neg|lfc	pos|score	pos|p-value	pos|fdr	pos|rank	pos|goodsgrna	pos|lfc
MESDC2	4	1.7903e-14	2.7425e-07	0.000619	1	4	-2.5791	1	1	1	18051	0	-2.5791
LRP6	4	9.85e-12	2.7425e-07	0.000619	2	4	-2.7823	1	1	1	18050	0	-2.7823
CASK	4	6.8427e-11	2.7425e-07	0.000619	3	4	-1.5911	1	1	1	18049	0	-1.5911
NF2	4	1.1731e-10	2.7425e-07	0.000619	4	4	-1.1665	0.99999	0.99999	1	18042	0	-1.1665
UBE2Z	4	2.3868e-08	2.7425e-07	0.000619	5	3	-2.9021	0.78248	0.78201	1	13785	0	-2.9021
PAXIP1	4	2.5105e-08	2.7425e-07	0.000619	6	4	-1.8768	1	1	1	18048	0	-1.8768
DVL2	4	2.809e-08	2.7425e-07	0.000619	7	4	-1.4352	1	1	1	18047	0	-1.4352
BCL9L	3	3.8552e-08	2.7425e-07	0.000619	8	3	-1.65	1	1	1	18046	0	-1.65
CTNNB1	4	3.3602e-07	8.2275e-07	0.001485	9	3	-2.1953	0.94366	0.94353	1	16880	0	-2.1953
BAX	4	3.6586e-07	8.2275e-07	0.001485	10	4	-0.49772	1	1	1	18045	0	-0.49772
RBM47	4	3.91e-07	1.3713e-06	0.00225	11	4	-1.3835	0.99997	0.99997	1	18037	0	-1.3835
PKDCC	4	9.1179e-07	3.0168e-06	0.004538	12	4	-1.4826	0.99997	0.99997	1	18036	0	-1.4826
PMAIP1	4	1.0958e-06	3.5653e-06	0.00495	13	3	-0.51916	0.83897	0.8383	1	14835	0	-0.51916
ROR1	4	1.3194e-06	4.1138e-06	0.005304	14	4	-1.3007	0.99968	0.9997	1	18007	0	-1.3007
L3MBTL3	4	1.7825e-06	5.2108e-06	0.006271	15	3	-0.96599	0.99044	0.99052	1	17777	0	-0.96599
TRIP12	4	2.3343e-06	5.7593e-06	0.006498	16	2	-0.87476	0.36678	0.43397	1	7339	1	-0.87476
RALGAPB	4	2.968e-06	1.0147e-05	0.010176	17	4	-1.1971	1	1	1	18044	0	-1.1971
OTUD6B	4	3.0223e-06	1.0147e-05	0.010176	18	4	-1.3873	0.99832	0.99835	1	17958	0	-1.3873
FZD7	4	3.3995e-06	1.1244e-05	0.010608	19	4	-0.79198	0.99989	0.99989	1	18026	0	-0.79198
PDS5B	4	3.6934e-06	1.1793e-05	0.010608	20	4	-1.2731	0.9999	0.9999	1	18027	0	-1.2731
UBE2K	4	4.0775e-06	1.2341e-05	0.010608	21	3	-1.2329	0.99599	0.99608	1	17890	0	-1.2329
DPH7	3	6.1057e-06	2.1666e-05	0.017777	22	3	-1.2107	0.9999	0.99989	1	18028	0	-1.2107
TRIP4	4	7.4016e-06	2.3311e-05	0.018295	23	3	-0.88366	0.99152	0.99164	1	17800	0	-0.88366
USP46	4	9.4368e-06	3.3733e-05	0.024943	24	4	-0.91214	0.99931	0.99933	1	17983	0	-0.91214
SLMAP	4	9.6507e-06	3.483e-05	0.024943	25	4	-0.80137	0.99999	0.99999	1	18043	0	-0.80137
ZNF787	4	1.0545e-05	3.5927e-05	0.024943	26	4	-0.66979	0.99915	0.99914	1	17978	0	-0.66979
HECTD1	4	1.1715e-05	4.1412e-05	0.027686	27	4	-1.4722	0.99982	0.99983	1	18022	0	-1.4722
ROCK1	4	1.4773e-05	5.293e-05	0.034123	28	3	-0.80447	0.49538	0.52044	1	8912	1	-0.80447
RNF146	4	1.6151e-05	5.9512e-05	0.037043	29	3	-0.60317	0.97745	0.97752	1	17527	0	-0.60317
SPAG7	4	1.6719e-05	6.2803e-05	0.037789	30	4	-1.2142	0.99975	0.99975	1	18014	0	-1.2142
UTY	4	2.0495e-05	7.5967e-05	0.044235	31	4	-0.55825	0.99998	0.99998	1	18041	0	-0.55825
AKT2	4	2.1419e-05	7.871e-05	0.0444	32	4	-1.3509	0.99998	0.99998	1	18040	0	-1.3509
RPL11	4	2.2944e-05	8.584e-05	0.045969	33	2	-2.0213	0.17877	0.27978	1	4733	2	-2.0213
TMEM53	4	2.3492e-05	8.8034e-05	0.045969	34	3	-1.4343	0.70831	0.70758	1	12394	0	-1.4343
PPIH	4	2.3827e-05	8.9131e-05	0.045969	35	4	-1.1886	0.99998	0.99998	1	18039	0	-1.1886
TUBB	3	2.8609e-05	9.7359e-05	0.048817	36	2	-4.408	0.8039	0.8038	1	14180	0	-4.408
KDM5C	4	2.9268e-05	0.00010778	0.052582	37	4	-0.63645	0.99997	0.99997	1	18038	0	-0.63645
DYRK1A	4	3.7369e-05	0.00013795	0.06349	38	4	-1.1477	0.99996	0.99996	1	18035	0	-1.1477
BBC3	4	3.7672e-05	0.00013904	0.06349	39	4	-0.50774	0.99996	0.99996	1	18034	0	-0.50774
FZD2	4	3.8004e-05	0.00014069	0.06349	40	4	-0.60277	0.99996	0.99996	1	18033	0	-0.60277
TSSC1	4	4.0109e-05	0.00014892	0.065564	41	3	-1.0828	0.99371	0.99381	1	17853	0	-1.0828
IER3IP1	4	4.1064e-05	0.00015276	0.065653	42	4	-0.79877	0.99996	0.99996	1	18032	0	-0.79877
ZBTB5	4	4.6692e-05	0.00017141	0.071955	43	3	-1.0709	0.98913	0.98925	1	17760	0	-1.0709
ZNF830	4	6.0878e-05	0.00022406	0.090099	44	3	-1.5521	0.7093	0.70856	1	12413	0	-1.5521
YY1	4	6.0983e-05	0.00022461	0.090099	45	3	-1.9672	0.96651	0.96642	1	17294	0	-1.9672
CDK2	4	0.99971	0.99972	1	17966	0	1.3437	0.00012925	0.00049338	0.076775	115	4	1.3437
SALL2	4	0.99971	0.99972	1	17967	0	1.6392	4.3777e-05	0.00016208	0.035066	83	4	1.6392
NPRL2	4	0.99973	0.99973	1	17968	0	0.89574	4.0426e-05	0.00015056	0.033553	81	4	0.89574
PLEKHA1	4	0.99975	0.99975	1	17969	0	0.64952	0.00025019	0.00091737	0.119132	137	4	0.64952
EPC1	4	0.99976	0.99976	1	17970	0	1.0375	0.00020442	0.00076708	0.107337	129	4	1.0375
BORA	4	0.99976	0.99977	1	17971	0	1.1731	0.00023798	0.00088172	0.117041	134	4	1.1731
SMARCA5	4	0.99978	0.99978	1	17972	0	2.0418	6.2619e-08	2.7425e-07	0.000141	28	4	2.0418
BRCC3	4	0.99978	0.99979	1	17973	0	2.1098	5.9809e-07	1.9198e-06	0.000845	40	4	2.1098
E2F4	4	0.99979	0.9998	1	17974	0	1.1243	0.00020836	0.00077585	0.10773	130	4	1.1243
MBTPS1	4	0.9998	0.99981	1	17975	0	1.3462	0.00020406	0.00076543	0.107337	128	4	1.3462
CHST2	4	0.9998	0.99981	1	17976	0	0.76124	0.00019791	0.00074349	0.105676	127	4	0.76124
PTCH1	4	0.99983	0.99985	1	17977	0	0.99816	0.00016664	0.00063105	0.09261	123	4	0.99816
EYA3	4	0.99985	0.99986	1	17978	0	0.66548	0.00015036	0.00057291	0.085468	121	4	0.66548
FAM193A	4	0.99986	0.99987	1	17979	0	1.3491	4.2915e-06	1.289e-05	0.003753	62	4	1.3491
ZC3H13	3	0.99986	0.99985	1	17980	0	1.5716	0.00013892	0.00042536	0.069802	118	3	1.5716
FBXL18	4	0.99987	0.99988	1	17981	0	0.70174	0.00012838	0.00048734	0.076496	114	4	0.70174
SMARCD1	4	0.99988	0.99988	1	17982	0	1.7115	0.00012193	0.00046321	0.073519	112	4	1.7115
HMGB4	4	0.99988	0.99988	1	17983	0	0.7892	0.00011975	0.00045388	0.073152	111	4	0.7892
BIRC6	4	0.99988	0.99989	1	17984	0	0.96372	0.00011611	0.00043578	0.070868	110	4	0.96372
RBM14	4	0.99989	0.99989	1	17985	0	1.7217	1.4198e-05	5.0736e-05	0.013083	70	4	1.7217
E2F5	4	0.99989	0.9999	1	17986	0	1.1163	0.00010714	0.00039958	0.066786	107	4	1.1163
PAN2	4	0.99989	0.9999	1	17987	0	0.75679	0.00010702	0.00039958	0.066786	106	4	0.75679
ZNF532	4	0.9999	0.9999	1	17988	0	1.1199	0.00010493	0.00038861	0.066178	105	4	1.1199
TFDP2	4	0.9999	0.9999	1	17989	0	1.3296	0.00010469	0.00038697	0.066178	104	4	1.3296
UBE4B	4	0.99991	0.99992	1	17990	0	0.69981	8.6065e-05	0.00031676	0.056057	102	4	0.69981
HNRNPR	4	0.99993	0.99993	1	17991	0	0.99365	1.9667e-05	7.3225e-05	0.017862	74	4	0.99365
GRHL2	4	0.99993	0.99993	1	17992	0	0.83313	7.4312e-05	0.00027398	0.049455	100	4	0.83313
RSF1	4	0.99993	0.99993	1	17993	0	1.4216	8.4924e-07	2.4683e-06	0.001013	44	4	1.4216
FBXO42	4	0.99993	0.99994	1	17994	0	0.72497	1.1386e-05	3.8669e-05	0.010265	68	4	0.72497
MLLT10	3	0.99994	0.99995	1	17995	0	1.5079	5.3389e-05	0.00016812	0.035702	91	3	1.5079
TREML2	4	0.99994	0.99995	1	17996	0	1.1412	5.716e-05	0.0002109	0.040935	93	4	1.1412
BRE	4	0.99994	0.99995	1	17997	0	1.1896	5.6596e-05	0.00020925	0.040935	92	4	1.1896
SOX4	4	0.99994	0.99995	1	17998	0	1.2705	1.2392e-06	4.1138e-06	0.001614	46	4	1.2705
SMAD2	4	0.99995	0.99995	1	17999	0	0.98842	4.9437e-05	0.00018347	0.037635	87	4	0.98842
RLIM	4	0.99995	0.99996	1	18000	0	0.77385	4.8664e-05	0.00018183	0.037635	86	4	0.77385
TCF7L2	4	0.99996	0.99996	1	18001	0	1.2545	4.3902e-05	0.00016318	0.035066	84	4	1.2545
ARID2	4	0.99997	0.99997	1	18002	0	1.2418	3.3397e-05	0.0001204	0.027166	80	4	1.2418
SUFU	4	0.99997	0.99997	1	18003	0	2.1832	6.3701e-08	2.7425e-07	0.000141	29	4	2.1832
POU2F1	4	0.99998	0.99997	1	18004	0	0.81976	2.4679e-05	9.2422e-05	0.021666	77	4	0.81976
SAFB	4	0.99998	0.99998	1	18005	0	1.735	4.2736e-06	1.289e-05	0.003753	61	4	1.735
GGNBP2	3	0.99998	0.99998	1	18006	0	1.2633	2.3845e-05	8.0081e-05	0.01902	76	3	1.2633
TAOK1	4	0.99998	0.99998	1	18007	0	0.95916	1.966e-05	7.3225e-05	0.017862	73	4	0.95916
CNOT6	4	0.99998	0.99998	1	18008	0	0.85439	1.6769e-05	6.3352e-05	0.016107	71	4	0.85439
IGF2BP1	4	0.99999	0.99999	1	18009	0	1.8403	3.9765e-06	1.2341e-05	0.003753	59	4	1.8403
PCIF1	4	0.99999	0.99999	1	18010	0	1.3588	8.8988e-06	3.0442e-05	0.008202	67	4	1.3588
NCOR2	4	0.99999	0.99999	1	18011	0	1.414	8.1907e-07	2.4683e-06	0.001013	43	4	1.414
NUCKS1	4	0.99999	0.99999	1	18012	0	1.3841	6.8508e-06	2.1117e-05	0.005956	64	4	1.3841
KIAA1429	4	0.99999	1	1	18013	0	1.583	5.5231e-06	1.7826e-05	0.005108	63	4	1.583
CDK8	4	1	1	1	18014	0	1.9952	3.4092e-06	1.1244e-05	0.003499	57	4	1.9952
LCMT1	4	1	1	1	18015	0	1.422	3.3819e-06	1.1244e-05	0.003499	56	4	1.422
BPTF	4	1	1	1	18016	0	1.6723	6.1272e-07	1.9198e-06	0.000845	41	4	1.6723
GZF1	4	1	1	1	18017	0	1.1591	2.3779e-06	5.7593e-06	0.002038	51	4	1.1591
XPO7	4	1	1	1	18018	0	0.89461	2.147e-06	5.2108e-06	0.001881	50	4	0.89461
CAB39	4	1	1	1	18019	0	1.8292	1.7861e-06	5.2108e-06	0.001881	48	4	1.8292
CCND2	4	1	1	1	18020	0	1.0149	9.6599e-07	3.0168e-06	0.00121	45	4	1.0149
TNPO1	3	1	1	1	18021	0	2.7828	6.9839e-07	2.4683e-06	0.001013	42	3	2.7828
FAM175B	4	1	1	1	18022	0	1.8585	5.8445e-07	1.9198e-06	0.000845	39	4	1.8585
YTHDF2	4	1	1	1	18023	0	2.3479	5.117e-07	1.6455e-06	0.000782	38	4	2.3479
POGK	4	1	1	1	18024	0	0.97575	2.181e-07	8.2275e-07	0.000401	36	4	0.97575
AXIN1	3	1	1	1	18025	0	2.987	1.7442e-07	2.7425e-07	0.000141	35	3	2.987
ZNF460	4	1	1	1	18026	0	1.4418	1.3389e-07	2.7425e-07	0.000141	34	4	1.4418
SCAF8	4	1	1	1	18027	0	1.0707	1.2874e-07	2.7425e-07	0.000141	33	4	1.0707
ZNRF3	4	1	1	1	18028	0	1.6093	1.0554e-07	2.7425e-07	0.000141	32	4	1.6093
SET	4	1	1	1	18029	0	1.079	6.6745e-08	2.7425e-07	0.000141	30	4	1.079
DOT1L	4	1	1	1	18030	0	1.6572	5.7926e-08	2.7425e-07	0.000141	27	4	1.6572
CCNE1	4	1	1	1	18031	0	1.3109	3.327e-08	2.7425e-07	0.000141	26	4	1.3109
ZNF638	4	1	1	1	18032	0	1.5131	2.5335e-08	2.7425e-07	0.000141	25	4	1.5131
EIF4ENIF1	4	1	1	1	18033	0	1.621	1.4464e-08	2.7425e-07	0.000141	22	4	1.621
CLDN6	4	1	1	1	18034	0	1.8398	1.0729e-08	2.7425e-07	0.000141	21	4	1.8398
MYCN	4	1	1	1	18035	0	1.9294	7.8174e-09	2.7425e-07	0.000141	19	4	1.9294
RCOR2	4	1	1	1	18036	0	3.7621	4.8782e-09	2.7425e-07	0.000141	17	4	3.7621
CCNC	4	1	1	1	18037	0	2.023	7.5816e-09	2.7425e-07	0.000141	18	4	2.023
EED	4	1	1	1	18038	0	2.727	4.8082e-09	2.7425e-07	0.000141	16	4	2.727
CHD7	4	1	1	1	18039	0	2.6101	2.314e-09	2.7425e-07	0.000141	13	4	2.6101
RARA	4	1	1	1	18040	0	3.6433	6.2238e-10	2.7425e-07	0.000141	12	4	3.6433
PTEN	4	1	1	1	18041	0	1.9769	2.6212e-10	2.7425e-07	0.000141	11	4	1.9769
NCOA5	4	1	1	1	18042	0	2.9177	1.98e-10	2.7425e-07	0.000141	10	4	2.9177
SOX11	4	1	1	1	18043	0	2.1272	2.2306e-11	2.7425e-07	0.000141	9	4	2.1272
RBM15	4	1	1	1	18044	0	2.7874	1.4699e-11	2.7425e-07	0.000141	8	4	2.7874
UBE3B	4	1	1	1	18045	0	3.2882	1.3857e-11	2.7425e-07	0.000141	7	4	3.2882
FBXW11	4	1	1	1	18046	0	3.0692	9.5349e-12	2.7425e-07	0.000141	6	4	3.0692
CARM1	4	1	1	1	18047	0	3.5582	5.4471e-12	2.7425e-07	0.000141	5	4	3.5582
TSC1	4	1	1	1	18048	0	3.1071	3.3767e-12	2.7425e-07	0.000141	4	4	3.1071
TSC2	4	1	1	1	18049	0	3.0451	7.7935e-13	2.7425e-07	0.000141	3	4	3.0451
CACHD1	4	1	1	1	18050	0	5.3973	2.444e-15	2.7425e-07	0.000141	2	4	5.3973
GSK3B	4	1	1	1	18051	0	7.0783	6.3539e-18	2.7425e-07	0.000141	1	4	7.0783
