# Supplementary material for: Selective activation of FZD2 and FZD7 reveals non-redundant function during mesoderm differentiation
Source: Stem Cell Reports. 2025 Jan 16;20(2):102391. doi: 10.1016/j.stemcr.2024.102391 (PMC11864152; doi:10.1016/j.stemcr.2024.102391)
Supplement: Table S2. RNA sequencing [file mmc3.xlsx]

## Sheet: Normalized counts
	CHIR_Lat_1	CHIR_Lat_2	CHIR_Lat_3	CHIR_Par_1	CHIR_Par_2	CHIR_Par_3	FZD2_1	FZD2_2	FZD2_3	FZD7_1	FZD7_2	FZD7_3	NT1	NT2	NT3
A1BG	642.281	460.021	424.641	615.357	391.944	684.306	1509.07	870.82	1520.59	818.916	1065.19	1023.72	221.505	207.66	239.9
A1CF	2.4953	21.4088	5.38333	0.81923	9.96428	22.1359	11.658	1.05851	1.40789	1.8498	5.81431	2.56364	8.33056	6.7143	6.96966
A2M	5.11456	12.9527	12.1216	9.13434	3.47621	3.97435	14.3011	11.2714	11.7508	9.84867	5.29703	6.25226	11.9406	13.6192	4.14599
A2ML1	98.5182	181.862	119.712	192.502	274.29	227.397	212.857	180.089	247.198	109.874	114.816	126.107	340.374	286.048	305.147
A2MP1	5.36211	12.0899	10.6227	5.4769	7.49882	4.8324	12.8493	14.4414	6.79736	3.53335	6.78676	6.19863	13.646	5.79417	13.3129
A4GALT	287.968	341.645	294.689	734.517	602.965	897.679	1122.14	1046.11	1119.35	532.965	460.636	440.998	289.011	291.914	372.464
AAAS	4437.98	3723.5	4454.94	4661.24	4504.09	5916.15	5320.79	5285.04	5403.11	6294.85	6502.08	6742.62	3037.32	3035.91	3511.9
AACS	3277.55	3520.27	3577.53	3790.27	3852.99	4478.64	3992.86	4115.91	4530.92	2980.64	3244.11	3515.34	2825.84	2692.67	3276.95
AACSP1	5.83059	15.1544	18.931	12.0324	9.31883	12.6673	13.4494	11.3068	7.51936	6.17473	6.64206	2.28201	62.6224	66.4895	79.1867
AADACL3	1.71049	7.15354	9.34932	5.59917	3.57757	1.81289	0	0	23.0939	8.84996	6.79983	11.6811	4.88273	3.72635	5.12996
AADAT	826.681	674.81	799.459	662.584	782.236	665.532	438.965	929.117	596.341	1040.36	856.803	850.55	404.306	395.089	365.493
AAGAB	4066.87	3593.81	4202.49	4748.48	4821.99	4375.04	4112.37	3775.5	4567.43	3564.21	3990.69	3722.56	3299.95	3613.84	3765.33
AAK1	1708	2452.72	1436.7	835.898	1001.6	769.2	1361.27	759.449	1264.54	962.194	1290.27	1345.32	1612.24	1522.4	1091.79
AAMDC	693.687	908.691	629.821	710.817	681.199	818.602	2562.3	1505.43	2589.01	1722.26	1858.49	1837.76	518.506	616.045	772.636
AAMP	7848.46	7014.23	8390.04	7276.01	6974.64	9278.65	5957.63	6105.27	6184.81	6522.23	7318.48	6937.09	5377.15	5946.56	7276.77
AANAT	13.6803	14.1875	9.02125	8.97882	9.91619	16.2171	14.7498	6.88893	8.01737	15.8101	14.8809	7.20979	8.11275	4.7755	20.5534
AAR2	2852.64	2321.5	3082.26	3552.78	3100.62	3721.29	2155.2	1913.84	2416.23	2239.11	2409.95	2568.71	1553.36	1586.28	1918.81
AARD	48.5811	108.247	51.6764	59.8112	86.8015	82.506	236.555	247.898	286.272	123.798	135.443	125.56	62.5897	74.8766	60.6386
AARS	23032.4	18750.8	23179	15877.2	16191.3	19342.8	31391.3	29853.5	24467.6	30944.1	29544.7	25780.1	37996	40804.7	43694.1
AARS2	2314.36	1556.97	2039.76	1371.33	1567.9	1872.03	796.006	860.579	756.991	933.936	946.511	931.29	1567.02	1360.07	1564.76
AARSD1	1722.52	1738.09	1615.74	2193.65	1670.49	2103.82	7650.63	3837.45	6595.37	2416.58	2622.39	2714.37	1471.94	1727.95	2045.48
AASDH	738.633	873.304	885.488	1272.79	1315.57	712.156	673.58	726.085	677.9	846.255	864.973	849.19	1037.56	943.266	1164.57
AASDHPPT	2181.9	2494.95	2781.73	2380.92	2888.67	1664.24	626.624	1554.73	819.818	1955.2	1485.72	1867.52	2789.41	2979.97	3083.35
AASS	1951.12	2377.34	2171.11	2193.63	2331.81	2060.55	3723.06	3408.63	3607.88	1002.65	988.257	1059.83	26523.3	25593	24435.2
AATF	3438.62	3587.08	3687.73	4567.14	3458.48	4419.68	15678.3	7378.84	13700	6410.66	7702.29	7419.68	2268.32	2553.17	3045.47
AATK	40.9048	51.0129	23.9249	77.4063	79.8676	133.929	116.535	172.438	97.3329	83.3039	97.755	118.111	193.868	185.8	200.32
ABAT	292.291	521.725	280.106	327.376	422.765	351.703	330.445	315.25	307.351	236.904	229.107	207.003	732.691	631.684	676.39
ABCA1	1755.62	1134.69	1360.04	82.9873	161.223	118.614	15.1676	76.7974	53.9636	529.232	337.977	426.975	1679.15	1474.19	983.439
ABCA10	22.7867	28.6325	15.8139	32.1048	9.28805	16.77	15.6621	41.8965	6.53935	36.3123	20.9192	32.8994	26.073	47.7541	18.6865
ABCA11P	278.99	207.676	246.218	195.558	239.451	315.929	70.1253	148.174	59.8039	97.4921	83.4755	86.9942	211.703	286.837	161.34
ABCA12	1.46406	3.9079	5.61518	1.92265	4.01034	2.22653	1.54344	3.2439	2.15729	7.08608	0	2.61882	8.75741	1.32801	4.10751
ABCA13	14.2159	54.6394	11.0097	13.554	7.70678	4.55273	23.3177	9.54784	24.2241	11.2714	12.7531	3.85402	19.6403	16.7625	15.8323
ABCA17P	9.04817	33.2788	17.2609	5.79788	11.3041	2.90938	23.1979	23.8439	17.9105	13.9367	28.1162	17.9872	34.7554	19.3336	27.4969
ABCA2	268.034	259.223	285.817	580.584	441.006	487.203	1053.15	892.557	723.164	688.596	802.843	993.07	863.619	778.033	948.897
ABCA3	165.323	249.695	199.07	311.861	377.608	443.591	979.282	792.6	916.989	176.862	283.218	212.378	1472.71	1382.47	1523.55
ABCA4	39.7008	9.00197	22.6358	28.066	10.6118	10.2874	122.355	90.1293	130.945	462.524	420.923	506.009	7.74599	3.51409	5.79679
ABCA5	57.2714	138.318	72.4278	61.1555	61.8672	32.4142	31.6911	39.3323	46.3659	63.618	81.4341	72.8018	160.706	109.316	84.8461
ABCA6	26.2715	75.5027	31.0103	26.9689	39.9552	24.23	46.4812	46.488	31.6531	33.5673	24.4884	24.0502	31.2576	30.4466	25.256
ABCA7	951.682	891.075	599.093	867.644	718.446	976.273	4398.3	2604.97	3856.19	1202.3	1407.45	1368.88	494.335	433.105	584.18
ABCA8	37.1277	44.2693	24.5041	10.5178	2.8327	7.54436	6.00654	8.36899	8.16126	21.9804	26.4908	36.2601	15.8891	7.2036	9.95911
ABCA9	72.5292	216.802	69.2103	51.1076	57.1675	62.5489	99.2078	32.1524	82.9123	58.5635	73.5021	57.7709	77.6944	50.7773	65.4996
ABCB1	3.59801	8.52914	12.3558	6.28808	4.35347	6.30331	4.55291	14.6492	3.9773	13.581	3.48826	11.3563	10.0538	6.72793	19.8914
ABCB10	1108.93	533.245	855.473	556.918	798.689	697.998	162.158	698.406	382.043	952.033	547.838	905.668	644.75	710.306	607.2
ABCB10P1	5.1703	3.94307	2.47875	3.39492	6.02548	7.86298	0	0	0	0	0	0	0	0	4.44347
ABCB10P3	0	0	0	0	0	12.2313	0	0	0	1.27761	0	0	3.94737	0	0
ABCB10P4	1.72365	4.60014	8.25947	7.92123	16.8735	0	5.56539	0	0	1.27777	0	0	0	13.1708	2.22164
ABCB11	0.621268	2.01077	2.18872	0	0	3.68266	1.95501	0	0	1.30304	4.20497	0	0	0	0
ABCB4	67.071	64.3975	64.9924	205.769	128.83	155.783	166.292	126.407	148.259	294.981	318.726	261.504	16.439	25.6474	23.3326
ABCB5	8.80199	31.3154	7.35256	21.8705	21.2647	12.8534	28.2404	28.7221	30.9409	16.2158	7.1111	18.6834	10.0829	14.1348	12.5668
ABCB6	1646	1664.61	2037.69	2593.15	2034.57	2571.1	11137.4	6177.05	9211.97	5343.72	4840.04	4448.87	1455.92	1949.47	2004.84
ABCB7	1766.89	2038.97	2176.18	3323.04	2560.3	2549.65	3767.06	2933.77	4021.38	2817.35	3284.55	2937.3	1684.41	1816.42	1924
ABCB8	1598.08	1121.36	1287.41	1356.68	1082.16	1528.5	1137.28	856.57	1062.7	647.951	841.271	852.927	776.629	709.3	727.472
ABCB9	382.921	456.741	350.01	165.098	195.689	225.11	129.628	123.661	108.209	173.271	192.635	195.449	166.022	190.756	175.416
ABCC1	5235.52	3992.44	4941.68	2885.17	3732.13	4144.97	3454.24	3253.58	3550.76	2539.96	2756.55	2641.36	6833.13	5899.29	6756.4
ABCC10	639.163	750.913	570.745	669.148	663.187	768.932	1184.31	822.514	732.689	679.25	746.616	837.936	445.475	510.468	589.635
ABCC11	22.8229	11.7926	15.8831	3.38822	9.65352	3.6368	1.70945	1.55663	3.584	8.77814	0.844225	5.801	10.2462	14.5275	5.58979
ABCC12	24.8582	5.04871	26.7518	7.51467	11.3626	12.8099	11.6848	9.40459	9.86753	9.1569	22.8619	21.2304	5.6972	1.76666	13.3639
ABCC13	2.34091	9.97545	4.63561	1.32263	0	3.75038	0	2.25742	0	4.47972	2.40938	0	0.761783	2.79851	2.31768
ABCC2	0	4.60025	2.47875	3.39492	0	0	0	0	0	1.27761	1.37431	0	2.96053	3.59159	0
ABCC3	37.9248	80.9078	46.8289	43.8724	28.3385	41.0882	57.1697	60.2347	40.4857	69.7346	64.7286	74.181	44.4254	39.8587	40.5294
ABCC4	22.2514	84.7767	22.2824	6.42488	7.52078	86.5439	8.88713	8.30149	7.59103	7.25362	21.2556	26.5721	15.0367	27.3759	24.1261
ABCC5	2645.63	1721.92	2350.43	1643.35	1886.91	2323.11	1387.37	1181.64	1400.52	1300.33	1282.26	1368.09	2693.61	2724.76	2805.74
ABCC6	98.6476	120.382	110.028	136.561	93.282	142.984	94.554	136.022	109.112	98.5466	105.103	228.652	83.6439	110.832	128.68
ABCC6P1	75.2951	41.0051	36.6656	42.3304	33.7808	29.9175	21.0058	32.1016	40.0626	26.8052	31.9456	58.3342	62.8553	39.5567	28.0193
ABCC6P2	10.0909	17.5639	14.9574	9.24645	27.048	14.9117	25.7983	17.1224	36.0587	36.3067	46.6484	21.8865	7.70412	9.34631	1.82995
ABCC8	4.33904	0.159434	5.20062	9.01523	17.6934	6.29898	24.7133	3.82423	12.7606	0.26843	2.99848	6.17465	41.7119	28.2221	48.784
ABCC9	133.266	1028.9	255.119	393.644	367.723	200.612	711.048	571.893	800.966	694.567	763.162	666.495	307.598	362.906	288.005
ABCD1	643.713	393.569	498.972	385.665	448.578	600.206	890.047	772.261	788.955	1132.93	1014.92	1068.65	340.99	253.807	393.042
ABCD3	1887.92	1895.26	1867.3	1321.37	1766.08	908.033	569.706	1538.58	1110.18	1824.29	1502.46	1707.55	1769.7	1919.12	1491.9
ABCD4	2998.02	3213.06	3162.75	3363.18	2959.94	3682.84	6850.71	5650.3	5851.64	4249.9	4318.33	4295.3	2972.42	2993.9	3246.05
ABCE1	7753.95	6973.38	8368.04	7058.72	7104.25	5281.88	1367.39	2753.87	1871.59	3326.06	2945.7	3021.28	9753.72	8009.69	12931
ABCF1	6295.84	6413.29	6839.12	6907.74	6417.39	7129.33	13681.6	9970.68	13848.4	7609.65	9122.82	9212.73	6833.26	7001.36	7844.26
ABCF2	3993.61	2945.73	3864.65	2815.35	3193	3680.13	2445.02	2267.24	2292.78	2630.83	2699.7	2567.65	4642.7	4447.1	4747.45
ABCF3	2096.65	1920.12	2190.61	2000.24	2030.9	2392.43	2848.47	2242.04	2642.71	2011.45	2167.6	2093.91	1224.9	1073.85	1397.36
ABCG1	99.035	141.811	116.989	259.793	255.534	281.359	111.624	111.973	149.008	400.696	422.468	404.906	239.419	207.007	228.005
ABCG2	4399.91	3249.68	3624.43	752.75	932.942	668.929	763.782	1132.2	884.861	1791.2	2064.41	1726.2	110.19	119.974	141.758
ABCG4	130.333	95.5549	119.351	48.9414	78.9068	81.7166	46.4432	44.9324	30.7869	22.6047	34.5536	30.7781	84.3342	82.2225	68.7863
ABCG5	1.695	9.0487	3.25047	1.11297	1.18522	2.0982	1.36845	0	0	2.51306	0.675816	1.16095	1.94112	0	3.6418
ABHD1	24.2833	57.1379	26.6714	42.4679	26.6502	33.0092	81.7145	58.5675	86.9212	23.0393	41.0989	22.7676	62.7608	46.7094	56.362
ABHD10	2163.89	1722.02	1906.35	1656.34	1874.32	1429.97	1776.51	1660.56	1886.72	1918.51	1756.03	1866.29	1575.04	1595.88	1363.28
ABHD11	998.325	1363.37	1143.6	2041.6	1832.27	2389.12	1728.21	1317.66	1402.65	1182.75	1138.06	1116.13	708.663	682.82	823.509
ABHD12	2946.58	2421.93	2812.19	3069.16	2620.72	2966.3	4167.3	3430.21	3853.08	3101.17	3229.36	3220.97	2385.06	2306.41	2724.45
ABHD12B	3429.01	4699.95	4405.32	15206.2	14758.1	16328.8	30034	27424.2	28260.5	9005.34	10006.7	9473.07	11097.5	9594.44	10439.9
ABHD13	549.775	503.399	475.92	637.114	977.334	383.538	239.321	799.81	357.84	1066.8	709.829	951.421	944.408	1027.19	443.607
ABHD14A	172.19	197.364	181.571	333.439	298.89	338.671	512.574	340.498	456.855	431.938	487.139	498.631	149.003	147.948	167.136
ABHD14A-ACY1	13.0491	4.48724	13.1639	28.373	16.6208	6.95965	1.58342	6.65586	1.10659	11.698	6.25587	12.09	12.4596	10.5953	20.5969
ABHD14B	446.73	373.93	417.414	585.977	507.039	600.935	586.857	466.787	480.694	369.136	337.095	357.117	396.131	365.874	401.06
ABHD15	181.822	196.496	166.076	202.564	177.149	179.975	121.052	154.991	167.251	189.086	207.52	197.131	99.6711	81.4093	88.8694
ABHD16A	1598.77	1349.46	1581.91	1713.74	1522.22	2037.21	2514.93	1823.39	2298.01	2340.6	2576.78	2333.33	901.142	789.501	1039.5
ABHD16B	222.323	153.123	133.852	134.665	120.51	157.26	336.719	279.275	313.11	246.579	215.079	220.739	158.882	170.002	137.007
ABHD17A	4023.3	2875.67	2443.36	4020.64	2526.05	3720.55	4000.64	4189.02	4283.87	4884.91	3770.19	3463.61	944.65	890.051	832.845
ABHD17AP1	5.1703	17.0866	0	6.78984	0	2.62099	0	2.92435	0	0	0	0	1.97368	2.39439	2.22174
ABHD17AP3	4.30859	7.22896	4.13125	1.13164	0	0.873664	4.1742	0	0	1.27761	0.687153	0	4.93421	0	0.740579
ABHD17AP5	2.58515	2.62871	1.6525	0	4.82039	1.74733	0	4.38652	2.91718	0	1.37431	4.72169	0	2.39439	2.96231
ABHD17B	1445.33	1248.31	1080.93	1682.94	2050.47	1332.36	954.075	2265.34	1318.8	1502.76	1046.86	1443.39	2508.78	2791.66	1825.86
ABHD17C	1257.29	1110.31	1309.97	855.264	1047.03	980.228	568.601	892.078	866.771	831.531	728.04	848.839	1322.26	1189.31	1483.28
ABHD18	796.413	1040.11	850.348	727.448	835.595	585.743	383.914	502.696	465.448	479.081	435.107	459.68	1491.46	1394.97	1342.9
ABHD2	626.398	243.843	430.7	163.822	84.1128	320.548	0	7.12205	6.99909	17.3024	26.255	4.96014	289.388	181.976	557.864
ABHD3	433.567	548.925	474.368	400.802	514.981	255.851	172.427	701.756	202.089	651.626	386.874	535.871	742.058	712.239	560.172
ABHD4	1481.07	1317.72	1699.65	1513.91	1413.11	1628.05	6311.91	5388.31	6093.35	5759.48	5422.08	5622.9	1443.4	1536.07	1536.15
ABHD5	597.669	479.202	558.767	686.147	572.71	552.465	185.371	230.789	200.566	216.629	248.471	149.909	349.783	339.368	381.397
ABHD6	206.058	267.098	239.267	529.067	492.533	512.296	486.348	579.438	603.572	281.819	316.271	284.242	500.73	509.654	522.602
ABHD8	1041.57	978.472	907.936	1086.93	830.16	1150.49	773.646	710.834	662.264	453.886	477.419	414.713	631.789	550.204	635.855
ABI1	2328.4	1719.59	2199.89	1494.27	1705.66	1753.38	541.669	1093.63	775.602	1419.51	1245.36	1439.29	1899.29	1824.22	1748.53
ABI1P1	0.861717	8.54332	1.6525	0	1.2051	0	0	0	0	0	0	0	0	0	0
ABI2	11793	8266.06	10501.3	7308.88	7392.26	8693.95	5206.39	4614.58	5339.26	6128.99	6623.5	6591.54	9411.49	7303.56	8303.94
ABI3	154.392	146.518	141.087	180.32	159.383	233.833	415.063	239.05	322.109	234.092	251.712	174.956	102.731	104.812	110.178
ABI3BP	21.34	109.575	19.9514	20.4275	37.3736	13.7288	22.6728	16.415	22.5843	43.158	36.8264	32.4361	42.0094	27.7632	36.724
ABITRAM	451.359	471.686	604.098	1129.44	1159.61	804.075	444.19	490.137	449.356	582.615	538.563	551.539	1169.4	1166.38	1245.97
ABL1	10737.3	6885	9609.88	4588.97	5739.54	6165.85	2341.48	2448.93	1966.12	4516.09	4368.68	4018.99	7937.22	6863.62	7408.93
ABL2	2044.02	2712.73	1827.75	1466.04	1647.21	1349.16	1075.29	1117.26	1113.69	1375.04	1415.97	1348.51	2523.59	2257.43	1914.29
ABLIM1	1932.18	1957.1	1982.35	3495.56	4605.32	3226	3780.76	3679.95	4048.69	4509.63	4433.56	3970.59	4565.41	4556.55	3614.61
ABLIM2	29.6144	32.6802	21.9146	60.1703	62.9696	114.412	69.1754	72.2374	75.9225	4.38496	12.227	9.45326	66.9764	108.885	98.3346
ABLIM3	13.5285	9.93534	9.60805	17.158	29.3546	15.8559	31.9201	31.1439	67.9429	30.6576	28.9065	21.379	61.2345	42.0367	59.3362
ABO	12.7002	40.6799	25.9787	13.3428	18.9451	13.7347	41.0137	28.7333	20.0639	85.3617	69.5419	68.4299	62.4648	59.9173	42.9318
ABR	3705.43	2813.79	3081.86	3498.64	3602.49	4361.76	3275.31	2858.61	2934.2	3087.3	3023.64	2979.34	6795.07	5255.43	5614.19
ABRA	3.44687	11.8292	6.61	4.52656	4.82039	2.62099	0	7.31087	4.86196	114.985	81.084	133.388	1.97368	3.59159	4.44347
ABRACL	4956.79	4920.34	5015.45	5504.66	4822.76	4261.38	4707.72	7677.92	7237.87	6505.77	6032.27	6835.38	3050.17	3718.25	2966.53
ABRAXAS1	1016.78	1179.11	966.82	1082.42	1419.68	857.857	544.076	530.883	631.943	917.147	918.317	979.026	1508.23	1491.01	1246.23
ABRAXAS2	1177.11	1023.23	1250.94	1266.31	1499.14	953.167	688.743	1219.45	824.588	1286.55	1257.49	1331.52	1332.24	1259.45	1119.75
ABT1	2371.45	2101	2397.78	2892.47	2333.07	2717.09	1959.09	2240.05	2171.35	2375.08	2515.67	2520.2	1285.86	1442.62	1470.79
ABTB1	338.392	256.09	356.473	183.928	183.015	249.543	419.117	347.102	422.147	675.096	673.876	685.136	119.067	83.2414	122.606
ABTB2	600.617	310.188	430.476	434.55	483.244	578.366	226.798	264.654	211.981	1271.22	1234.81	1289.02	736.184	712.331	686.516
AC000089.1	41.3624	37.4592	42.965	53.1871	46.9988	41.9359	55.656	39.4787	34.0337	28.1074	44.6649	34.2323	22.6974	13.1691	26.6608
AC000093.1	170.528	17.0309	118.836	17.0284	140.673	85.6414	23.6064	103.616	42.719	139.051	294.09	173.477	36.0164	40.1564	45.6049
AC000095.1	22.4046	26.9443	22.3087	9.05312	4.82039	11.3576	2.7828	4.38652	0.972392	8.94327	15.1174	5.90212	18.75	20.3523	31.1043
AC000120.2	1.8872	3.59812	4.5238	5.94237	9.23724	8.61012	3.04722	5.6468	4.25916	8.39405	3.76223	7.75553	2.16123	1.31095	2.43285
AC000367.1	15.5109	61.1176	13.22	9.05312	10.8459	6.98931	23.6538	16.0839	28.1994	8.94327	22.676	17.7064	26.6447	17.9579	8.88694
AC001226.2	6.03202	28.2587	11.5675	0	3.61529	2.62099	19.4796	13.1596	12.6411	8.94327	11.6816	10.6238	9.86842	11.972	14.8116
AC002056.1	4.30859	3.28589	7.43625	4.52656	2.41019	0	1.3914	4.38652	3.88957	3.83283	6.18437	8.26296	0.986842	0	2.22174
AC002075.2	4.30859	10.5149	5.78375	7.92148	10.8459	6.98931	18.0882	10.2352	16.5307	2.55522	8.24583	5.90212	2.96053	1.1972	4.44347
AC002310.3	1.72343	22.3441	2.47875	0	1.2051	0	0	2.92435	0	3.83283	0.687153	2.36085	0.986842	7.18317	2.22174
AC002310.4	124.949	12.4864	14.0462	0	0	28.8309	0	0	2.91718	7.66566	2.74861	3.54127	37.5	0	12.5898
AC002367.1	1.72343	5.25743	3.305	2.26328	3.61529	2.62099	0	0	0.972392	2.55522	1.37431	2.36085	5.92105	3.59159	1.48116
AC002400.1	0.861717	24.9728	4.9575	0	1.2051	0.873664	2.7828	0	0	0	0	0	9.86842	0	1.48116
AC002470.2	13.7875	16.4295	11.5675	6.78984	14.4612	0	0	2.92435	0	10.2209	2.06146	3.54127	0	0	25.9203
AC002472.2	44.8093	30.2302	47.9225	46.3973	25.307	35.8202	82.0926	33.63	60.2883	104.764	79.7097	95.6143	21.7105	26.3383	14.8116
AC002519.2	2.45926	3.91912	0.786015	2.15307	1.14641	0.83112	0	0	0	1.2154	0	0	0	1.1389	2.11355
AC002543.1	1.72343	47.974	4.9575	0	0	1.74733	0	0	0	0	0	0	0	3.59159	0
AC002558.1	1.72343	24.9728	6.61	6.78984	1.2051	1.74733	5.5656	4.38652	5.83435	2.55522	2.06146	0	0.986842	2.39439	4.44347
AC002985.1	23.2664	30.8874	27.2662	19.2379	18.0765	19.2206	4.1742	16.0839	27.227	26.8298	39.8549	47.2169	10.8553	20.3523	8.88694
AC002996.1	492.04	76.8899	66.1	95.0578	113.279	209.679	0	0	0	16.6089	0	0	441.119	284.932	111.827
AC003001.2	1.72343	6.57178	0.82625	0	1.2051	0	6.957	2.92435	20.4202	8.94327	4.12292	2.36085	3.94737	0	2.96231
AC003002.2	28.4367	93.9765	41.3125	20.3695	19.2816	20.0943	38.9592	16.0839	20.4202	0	28.1733	15.3455	36.5132	64.6485	39.9912
AC003002.3	3.44687	5.9146	0.82625	2.26328	2.41019	1.74733	0	0	0	0	0	0	0	2.39439	0.740579
AC003006.1	8.59076	1.44008	1.81057	0	1.32037	0	0	0	0	0.816053	0.752884	2.58668	5.4062	2.62343	6.74922
AC003071.1	0	1.31436	2.47875	5.6582	4.82039	2.62099	2.7828	5.8487	4.86196	3.83283	4.12292	9.44339	0.986842	2.39439	5.18405
AC003072.1	15.5109	21.0297	33.05	100.716	61.4599	93.482	57.0474	40.9409	34.0337	47.2716	61.1566	50.7582	10.8553	5.98598	14.8116
AC003080.1	0	5.9146	3.305	3.39492	0	5.24198	0	0	1.94478	2.55522	0.687153	1.18042	0	0	0.740579
AC003688.1	6.03202	3.28589	9.08875	20.3695	12.051	12.2313	0	2.92435	0	5.11044	1.37431	0	17.7632	15.5635	22.2174
AC004057.1	4080.09	3774.96	4281.2	6323.39	4162.26	5109.01	3730.22	2472.45	3643.42	2188.47	2753.06	2590.94	1690.4	1458.13	2121.68
AC004066.1	0.861717	0.657178	1.6525	1.13164	1.2051	3.49466	1.3914	0	0	0	2.74861	1.18042	0	1.1972	0
AC004076.1	7.93628	2.87638	9.59019	6.07165	4.13033	4.52322	1.21799	1.24983	2.60861	2.18414	8.88279	0	6.05767	0	4.43119
AC004129.1	2.58515	2.62871	2.47875	3.39492	0	1.74733	5.5656	5.8487	6.80674	5.11044	5.49722	3.54127	1.97368	1.1972	0.740579
AC004223.3	0	0	0	0	0	12.0393	0	0	0	0	0	0	0	0	4.83678
AC004224.1	2.58515	5.25743	4.13125	7.92148	3.61529	3.49466	4.1742	5.8487	4.86196	6.38805	2.06146	5.90212	3.94737	2.39439	1.48116
AC004383.1	0	3.28589	3.305	0	0	2.62099	0	0	0	1.27761	0	0	0.986842	5.98598	2.22174
AC004386.1	11.2023	19.7153	17.3512	43.0023	19.2816	25.3363	30.6108	30.7057	31.1165	35.7731	16.4917	11.8042	14.8026	13.1691	22.9579
AC004453.1	11.2023	11.8292	6.61	20.3695	15.6663	17.4733	30.6108	26.3191	29.1718	16.6089	17.866	20.0672	7.89474	3.59159	10.3681
AC004461.1	1.72343	3.28589	1.6525	2.26328	2.41019	1.74733	5.5656	4.38652	5.83435	0	0.687153	2.36085	0	1.1972	0.740579
AC004556.3	58.5968	19.7153	14.0462	56.582	0	51.5462	40.3506	17.5461	9.72392	10.2209	3.43576	7.08254	16.7763	0	11.8493
AC004593.3	0.836817	3.93201	3.30041	2.19788	1.17027	1.7435	0	0	0	0	0	0	0.958327	3.4878	0.719179
AC004678.1	3.44687	20.3725	5.78375	1.13164	1.2051	4.36832	0	1.46217	1.94478	1.27761	0	0	6.9079	5.98598	2.22174
AC004692.1	6.89374	6.57178	4.13125	7.92148	8.43568	6.11565	15.3054	8.77305	11.6687	10.2209	4.12292	8.26296	4.93421	5.98598	7.40579
AC004696.1	60.3202	52.5743	76.015	71.2933	63.8701	91.7347	47.3076	54.1005	24.3098	75.379	70.0896	63.7429	114.474	106.55	108.124
AC004801.2	6.07566	16.2174	14.564	15.9576	10.5223	10.8069	49.0514	25.7732	34.28	22.5199	11.4998	8.58908	6.46248	4.2205	1.07773
AC004805.3	0	1.31436	0	1.13164	1.2051	0	2.7828	2.92435	2.91718	0	0.687153	2.36085	0.986842	0	0.740579
AC004832.3	18.8168	67.9481	47.2509	71.1675	52.6299	33.2093	13.3686	14.0486	0	11.27	0	11.4995	19.8251	79.473	42.0464
AC004890.1	15.5109	13.1436	14.0462	19.2379	24.1019	22.7153	32.0022	16.0839	33.0613	10.2209	25.4246	18.8868	7.89474	10.7748	11.8493
AC004890.2	160.528	167.292	145.628	157.265	99.1845	207.73	361.625	203.576	306.939	185.593	164.326	149.296	176.655	139.715	173.408
AC004890.3	8.61717	16.4295	8.2625	1.13164	3.61529	1.74733	2.7828	1.46217	0.972392	1.27761	0.687153	1.18042	14.8026	19.1551	13.3304
AC004893.1	10.3406	23.0012	4.9575	4.52656	7.23058	9.6103	1.3914	0	0	1.27761	2.74861	2.36085	5.92105	13.1691	5.18405
AC004898.1	3.44687	35.4876	2.47875	1.13164	0	1.74733	0	0	0.972392	0	0	0	0.986842	2.39439	0.740579
AC004910.1	12.9258	32.2017	15.6987	23.7644	6.02548	6.11565	33.3936	14.6217	35.9785	2.55522	14.4302	12.9847	7.89474	10.7748	10.3681
AC004922.1	387.773	226.069	205.736	225.196	191.61	212.3	57.0474	76.0331	28.1994	208.25	131.933	149.914	183.553	217.89	117.011
AC004923.2	2.58515	2.62871	4.9575	0	0	0.873664	13.914	26.3191	13.6135	22.997	34.3576	24.7889	0.986842	0	0
AC004951.2	53.4265	65.7178	49.575	62.2402	48.2039	59.4091	15.3054	27.7813	20.4202	39.6059	43.2906	48.3974	45.3948	56.2682	52.5811
AC004951.3	71.5225	93.9765	81.7987	70.1617	53.0243	96.9767	59.8302	81.8818	43.7576	81.767	76.2739	81.4492	76.9737	47.8878	82.2042
AC004967.1	19.8195	39.4307	16.525	49.7922	33.7427	27.0836	18.0882	27.7813	25.2822	14.0537	11.6816	9.44339	29.6053	22.7467	24.4391
AC004975.1	0.861717	1.31436	3.305	0	0	1.74733	0	0	0	0	0	0	2.96053	4.78878	0.740579
AC004980.1	144.671	202.329	113.648	106.929	94.678	89.8708	78.2678	89.7915	61.2579	117.777	102.911	92.672	98.6304	105.38	116.244
AC004980.2	1.72343	3.94307	0	1.13164	0	1.74733	1.3914	0	1.94478	1.27761	1.37431	2.36085	4.93421	2.39439	1.48116
AC004980.3	12.9258	28.9158	0	22.6328	15.6663	15.726	126.617	51.1761	93.3496	39.6059	46.0392	33.0519	10.8553	14.3663	17.7739
AC004987.2	0	1.31436	4.13125	0	0	1.74733	0	0	0	2.55522	0	4.72169	0	2.39439	2.96231
AC004987.4	6.89374	1.31436	0	1.13164	2.41019	0	2.7828	0	0	0	1.37431	1.18042	2.96053	3.59159	4.44347
AC004997.1	158.316	38.3939	141.674	129.205	89.4661	153.439	19.314	48.5177	44.6309	87.4899	64.1351	127.726	38.6212	21.7126	76.5336
AC005000.1	5.1703	2.62871	0	6.78984	2.41019	0	2.7828	2.92435	0	0	2.74861	0	1.97368	0	4.44347
AC005005.2	0.861717	1.31436	3.305	1.13164	3.61529	2.62099	1.3914	1.46217	4.86196	1.27761	4.12292	3.54127	1.97368	2.39439	1.48116
AC005014.1	0.861717	3.28589	1.6525	3.39492	3.61529	0.873664	2.7828	1.46217	2.91718	0	1.37431	4.72169	2.96053	2.39439	2.22174
AC005019.1	0.861717	1.97153	0.82625	6.78984	1.2051	1.74733	6.957	4.38652	3.88957	7.66566	2.74861	3.54127	0.986842	2.39439	2.96231
AC005020.2	31.0218	33.5161	33.8762	31.6859	25.307	41.9359	26.4366	33.63	32.0889	79.2118	75.5868	69.645	31.579	35.9159	28.8826
AC005041.1	40.5007	40.7451	41.3125	354.203	316.941	200.943	37.5678	45.3274	21.3926	14.0537	39.1677	28.3302	75	43.099	52.5811
AC005042.1	2.58515	17.0866	2.47875	1.13164	0	2.62099	1.3914	0	0	7.66566	2.74861	2.36085	1.97368	7.18317	1.48116
AC005077.1	0	5.25743	0.82625	2.26328	1.2051	1.74733	0	0	0	0	1.37431	2.36085	1.97368	1.1972	2.96231
AC005077.2	0.861717	9.85767	0.82625	6.78984	6.02548	7.86298	1.3914	0	0	3.83283	1.37431	2.36085	8.88158	5.98598	9.62752
AC005077.4	96.5123	97.9196	62.795	126.744	110.869	165.996	58.4388	67.26	26.2546	140.537	88.6427	82.6296	91.7763	88.5925	85.9071
AC005086.4	0	2.62871	3.305	1.13164	0	0	2.7828	5.8487	1.94478	0	0	2.36085	0	0	1.48116
AC005086.5	0	6.57178	2.47875	0	3.61529	3.49466	4.1742	4.38652	2.91718	2.55522	0.687153	4.72169	3.94737	3.59159	2.22174
AC005094.1	1.72343	1.97153	1.6525	7.92148	0	2.62099	4.1742	1.46217	1.94478	1.27761	4.12292	0	0	0	1.48116
AC005099.1	3.44687	6.57178	4.13125	6.78984	6.02548	6.98931	20.871	4.38652	8.75153	5.11044	0	2.36085	0.986842	1.1972	1.48116
AC005154.1	0	4.60025	0	1.13164	0	0	1.3914	0	0	0	0	0	2.96053	3.59159	0.740579
AC005154.2	20.6812	46.6597	15.6987	15.843	24.1019	20.0943	25.0452	19.0083	35.9785	29.385	28.1733	34.2323	24.6711	27.5355	22.9579
AC005154.5	8.61717	20.3725	13.22	23.7644	20.4866	10.484	25.0452	36.5544	8.75153	44.7163	42.6035	24.7889	30.5921	0	31.8449
AC005176.1	4.30859	22.3441	5.78375	4.52656	2.41019	3.49466	4.1742	10.2352	8.75153	5.11044	6.18437	10.6238	6.9079	4.78878	5.18405
AC005183.1	0	39.4307	4.13125	1.13164	0	0	0	0	0	0	2.74861	0	0	1.1972	0.740579
AC005244.1	0.861717	3.28589	0	1.13164	0	0	0	1.46217	1.94478	0	2.74861	2.36085	0.986842	1.1972	1.48116
AC005252.4	0	12.4864	3.305	5.6582	1.2051	1.74733	2.7828	1.46217	4.86196	2.55522	2.06146	0	4.93421	5.98598	2.96231
AC005300.1	0.861717	4.60025	0	2.26328	1.2051	4.36832	6.957	0	3.88957	3.83283	2.06146	1.18042	3.94737	3.59159	1.48116
AC005324.3	3.44687	7.22896	4.13125	0	3.61529	0	0	2.92435	0	5.11044	0	2.36085	2.96053	0	0
AC005324.4	61.3553	44.1056	28.8898	40.3659	33.9347	36.6522	17.2457	27.1844	24.1046	27.7118	53.2987	47.5499	12.5167	6.1687	39.4758
AC005326.1	0.861717	3.94307	0	0	0	0	0	0	0	5.11044	0.687153	0	5.92105	0	0.740579
AC005363.1	12.9258	17.7438	9.915	13.5797	3.61529	15.726	8.3484	1.46217	8.75153	0	7.55868	0	15.7895	28.7327	21.4768
AC005410.1	5.16864	10.7525	0.834084	11.1765	3.64957	5.13764	13.8178	9.91794	14.6481	5.26781	2.82726	8.48709	2.62394	5.02438	5.2528
AC005476.1	1.72343	9.85767	0.82625	0	4.82039	0	0	0	0	0	0	0	0	1.1972	0
AC005480.2	7.75545	17.0866	8.2625	15.843	13.2561	13.9786	19.4796	16.0839	29.1718	16.6089	13.7431	10.6238	8.88158	1.1972	11.8493
AC005515.1	0.723406	4.96527	1.38726	0.950005	2.02334	1.46687	4.67229	3.68246	6.53053	3.21763	0.57686	1.98192	1.6569	6.59257	6.53774
AC005520.1	60.3202	152.465	55.3587	93.9262	81.9466	57.6618	12.5226	39.4787	2.91718	31.9402	19.2403	0	51.3158	88.5925	144.413
AC005521.1	19.8195	11.172	9.915	21.5012	13.2561	11.3576	32.0022	16.0839	15.5583	11.4985	8.24583	14.1651	8.88158	8.38037	11.8493
AC005531.1	9.47889	40.7451	9.915	18.1062	4.82039	7.86298	15.3054	5.8487	12.6411	7.66566	5.49722	5.90212	8.88158	13.1691	11.1087
AC005534.2	2.58515	9.2005	9.915	6.78984	6.02548	8.73664	18.0882	2.92435	8.75153	6.38805	7.55868	4.72169	11.8421	7.18317	8.14637
AC005587.1	0	1.31436	4.13125	3.39492	1.2051	1.74733	4.1742	4.38652	2.91718	2.55522	4.12292	3.54127	0.986842	1.1972	1.48116
AC005670.2	29.2984	54.5458	33.8762	36.2125	53.0243	26.2099	37.5678	68.7222	30.1441	70.2685	59.7823	66.1037	46.3816	23.9439	30.3637
AC005682.1	17.2343	34.8304	25.6137	48.6605	48.2039	45.4305	75.1356	61.4113	93.3496	47.2716	54.9722	42.4952	19.7368	8.38037	17.7739
AC005702.1	4.30859	1.31436	1.6525	6.78984	10.8459	10.484	25.0452	14.6217	16.5307	3.83283	5.49722	2.36085	3.94737	1.1972	3.70289
AC005702.2	0	9.2005	0	0	0	0	0	0	0.972392	0	0	0	0.986842	0	0
AC005702.3	4.30859	8.54332	4.13125	1.13164	2.41019	8.73664	1.3914	5.8487	0	3.83283	8.93298	3.54127	1.97368	3.59159	2.22174
AC005726.1	807.338	1006.57	625.442	570.581	515.427	707.732	751.216	606.328	601.098	659.208	576.98	515.746	738.431	653.062	629.444
AC005740.1	1.72343	3.28589	3.305	5.6582	8.43568	3.49466	5.5656	7.31087	5.83435	2.55522	4.12292	1.18042	2.96053	1.1972	9.62752
AC005822.1	6.89374	5.25743	3.305	1.13164	1.2051	3.49466	0	0	0	1.27761	0	0	0	0	0.740579
AC005829.1	6.61565	3.2991	1.91074	1.00635	3.06121	3.10774	3.71205	1.30029	9.51205	0	4.27752	0	3.51033	1.06465	1.31717
AC005832.4	0	0	24.7875	18.1062	0	8.73664	0	0	0	0	0	0	0	63.4514	26.6608
AC005833.1	214.71	217.017	195.032	358.198	195.722	281.865	325.636	194.7	248.172	177.332	203.101	238.155	153.052	120.769	190.504
AC005837.2	0	0	4.13125	7.92148	8.43568	13.9786	2.7828	1.46217	10.6963	0	10.9944	11.8042	0	4.78878	0
AC005840.1	2.58515	1.31436	2.47875	1.13164	1.2051	0.873664	4.1742	1.46217	1.94478	0	2.06146	0	1.97368	0	1.48116
AC005912.1	2.58515	7.88614	5.78375	15.843	4.82039	12.2313	19.4796	7.31087	14.5859	10.2209	13.0559	12.9847	0.986842	3.59159	5.92463
AC005943.1	0	0	4.13125	0	0	6.11565	0	5.8487	0	0	0	0	12.829	0	9.62752
AC006001.3	124.087	113.692	128.069	158.43	143.407	181.722	66.7872	92.117	48.6196	125.206	79.0225	64.9233	223.026	214.298	222.914
AC006001.4	159.418	159.694	166.076	307.806	266.326	262.099	855.711	406.485	558.153	206.973	214.392	295.106	217.105	231.059	257.721
AC006011.1	124.949	170.866	151.204	230.855	131.356	225.405	976.763	567.324	983.088	242.746	322.962	347.045	65.1316	51.4794	145.894
AC006011.2	2.58515	9.2005	3.305	3.39492	3.61529	3.49466	9.7398	0	6.80674	2.55522	4.81007	8.26296	2.96053	2.39439	1.48116
AC006020.1	0	3.94307	1.6525	1.13164	1.2051	0	2.7828	2.92435	0	0	0	0	12.829	9.57756	6.66521
AC006030.1	11.2023	23.0012	9.915	2.26328	9.64078	12.2313	0	0	0	0	4.12292	3.54127	18.75	14.3663	14.8116
AC006042.3	14.6492	34.8304	28.0925	6.78984	22.8968	6.11565	0	1.46217	0.972392	7.66566	3.43576	7.08254	17.7632	16.7607	4.44347
AC006059.2	14.6492	9.2005	8.2625	13.5797	50.6141	78.6298	0	4.38652	0	6.38805	4.12292	4.72169	0	0	15.5522
AC006116.1	1.72343	5.25743	6.61	3.39492	4.82039	2.62099	0	2.92435	0	3.83283	2.74861	1.18042	6.9079	4.78878	3.70289
AC006116.2	0	8.54332	0.82625	0	0	0.873664	0	0	0	0	0	1.18042	1.97368	2.39439	0
AC006116.7	67.2139	88.0619	100.802	40.7391	57.8447	77.7561	0	0	0	0	0	0	67.1053	67.0429	113.309
AC006122.1	6.03202	16.4295	9.08875	7.92148	6.02548	9.6103	18.0882	8.77305	9.72392	12.7761	5.49722	7.08254	1.97368	3.59159	3.70289
AC006144.1	6.03202	13.1436	6.61	5.6582	7.23058	5.24198	2.7828	5.8487	6.80674	2.55522	1.37431	5.90212	2.96053	3.59159	4.44347
AC006236.1	6.03202	5.25743	2.47875	3.39492	4.82039	4.36832	1.3914	2.92435	0	1.27761	0.687153	0	4.93421	9.57756	9.62752
AC006254.1	72.2783	83.61	105.875	82.0324	111.174	113.107	50.742	55.9891	21.2769	74.5475	38.2154	45.9382	102.302	101.542	73.8674
AC006329.2	0	8.54332	4.13125	10.1848	7.23058	5.24198	36.1764	21.9326	29.1718	0	1.37431	4.72169	56.25	68.2401	86.6477
AC006386.2	3.44687	7.22896	7.43625	11.3164	3.61529	6.98931	13.914	17.5461	14.5859	11.4985	6.87153	8.26296	4.93421	2.39439	10.3681
AC006445.1	0	0.657178	0	2.26328	1.2051	1.74733	5.5656	4.38652	1.94478	0	0	1.18042	0	0	0.740579
AC006445.2	1.72343	4.60025	2.47875	2.26328	3.61529	0.873664	8.3484	0	7.77913	1.27761	2.74861	0	0	1.1972	1.48116
AC006449.4	11.2023	9.2005	12.3937	11.3164	27.7172	19.2206	0	0	0	20.4418	14.4302	12.9847	3.94737	2.39439	4.44347
AC006449.7	11.2023	9.2005	12.3937	11.3164	27.7172	19.2206	0	0	0	20.4418	14.4302	12.9847	3.94737	2.39439	4.44347
AC006480.1	0.861717	5.25743	0	2.26328	1.2051	1.74733	1.3914	1.46217	0	0	1.37431	0	0.986842	2.39439	0
AC006483.1	1.72343	6.57178	2.47875	2.26328	0	2.62099	1.3914	1.46217	0	3.83283	4.12292	2.36085	1.97368	1.1972	0.740579
AC006486.1	211.121	108.434	121.459	63.3719	130.15	199.195	0	0	0	0	0	0	277.303	226.27	139.229
AC006504.3	0.861717	4.60025	3.305	6.78984	3.61529	1.74733	0	0	0.972392	1.27761	0	1.18042	6.9079	4.78878	3.70289
AC006509.1	24.1281	47.3168	25.6137	32.8176	44.5886	22.7153	112.703	67.26	109.88	72.8237	53.5979	76.7275	27.6316	43.099	32.5855
AC006509.2	1.72343	1.31436	0.82625	0	3.61529	0.873664	5.5656	1.46217	0	1.27761	0	0	0.986842	0	0
AC006511.1	0.861717	4.60025	1.6525	2.26328	4.82039	2.62099	9.7398	7.31087	13.6135	3.83283	2.06146	5.90212	1.97368	0	0
AC006511.2	30.1601	40.0879	16.525	30.5543	28.9223	19.2206	23.6538	36.5544	30.1441	28.1074	19.9274	25.9693	19.7368	22.7467	25.9203
AC006512.1	0	1.97153	0.82625	0	1.2051	3.49466	2.7828	8.77305	2.91718	6.38805	8.24583	1.18042	0.986842	2.39439	0.740579
AC006518.2	0	11.2194	0.754509	0	0	0	0	0	0	0	0	0	0.901157	1.09325	0
AC006539.1	15.5109	30.8874	14.0462	18.1062	13.2561	9.6103	33.3936	27.7813	13.6135	24.2746	11.6816	14.1651	7.89474	8.38037	8.88694
AC006539.2	1.72343	9.2005	1.6525	2.26328	0	0	0	0	0	0	0	0	0	2.39439	0
AC006557.5	6.03202	9.85767	9.08875	16.9746	15.6663	9.6103	20.871	5.8487	5.83435	6.38805	5.49722	5.90212	8.88158	21.5495	14.8116
AC006946.1	3.44687	4.60025	2.47875	0	0	0	0	0	0	0	0	1.18042	0.986842	0	1.48116
AC006978.1	199.918	314.131	268.531	310.069	273.557	296.172	576.04	485.442	450.217	408.835	416.414	393.081	293.092	328.032	356.959
AC006978.2	42.2241	70.3181	89.235	73.5566	51.8192	63.7775	8.3484	2.92435	0	0	8.24583	0	45.3948	0	64.4303
AC007000.1	10.3406	17.0866	7.43625	13.5797	3.61529	10.484	8.3484	4.38652	19.4478	5.11044	12.3687	9.44339	11.8421	4.78878	9.62752
AC007000.2	0.861717	11.172	2.47875	1.13164	3.61529	5.24198	0	2.92435	5.83435	1.27761	0.687153	0	3.94737	7.18317	0
AC007040.2	15.786	80.7013	13.9659	26.9978	19.8214	20.0038	32.4889	35.2089	51.5311	15.253	33.6785	43.8916	68.832	32.944	31.2026
AC007041.1	0	1.31436	1.6525	0	1.2051	1.74733	2.7828	1.46217	0	2.55522	0	0	0.986842	1.1972	1.48116
AC007066.1	79.278	74.9183	65.2737	129.007	66.2803	104.84	371.504	247.108	302.414	148.203	161.481	172.342	41.4474	68.2401	74.0579
AC007068.1	40.5007	88.7191	57.8375	79.2148	53.0243	48.9252	54.2646	52.6383	46.6748	125.206	79.7097	81.4492	71.0527	70.6345	85.1665
AC007151.1	0.861717	11.8292	0	0	0	0	0	0	0	0	0	0	0	0	0
AC007182.2	5.1703	2.62871	5.78375	12.448	4.82039	9.6103	15.3054	7.31087	11.6687	2.55522	12.3687	11.8042	1.97368	3.59159	5.92463
AC007192.1	19.8195	0	0	0	22.8968	34.9466	9.7398	32.1678	0	0	0	0	0	29.9299	0
AC007204.1	0	3.28589	1.6525	3.39492	1.2051	0	0	0	0	0	0	1.18042	1.97368	2.39439	0
AC007225.1	3.44687	4.60025	5.78375	1.13164	1.2051	0	1.3914	0	0.972392	1.27761	0	0	0.986842	0	2.96231
AC007229.1	2.58515	1.97153	12.3937	12.448	3.61529	13.105	11.1312	16.0839	11.6687	15.3313	8.93298	15.3455	7.89474	11.972	8.14637
AC007238.1	3.44687	7.22896	4.13125	15.843	20.4866	20.9679	4.1742	0	0	2.55522	2.06146	2.36085	0.986842	0	2.96231
AC007256.1	0.861717	17.7438	1.6525	2.26328	0	0.873664	0	0	3.88957	0	0	1.18042	0.986842	4.78878	0
AC007279.1	8.61717	11.8292	7.43625	5.6582	8.43568	3.49466	4.1742	2.92435	3.88957	10.2209	4.81007	3.54127	4.93421	5.98598	4.44347
AC007318.1	48.2562	34.1733	31.3975	114.296	51.8192	62.9038	79.3098	33.63	31.1165	34.4955	107.883	59.0212	60.1974	58.6626	75.539
AC007318.2	49.1179	21.6869	32.2237	30.5543	26.5121	49.7988	25.0452	20.4704	18.4754	38.3283	44.6649	34.2323	22.6974	25.1411	19.255
AC007325.2	1625.93	1118.22	1490.11	1004.1	872.666	1216.81	2621.36	2032.18	2200.89	965.07	757.936	899.77	3932.24	3438.88	5017.06
AC007325.4	237.834	149.837	130.547	157.298	92.7925	157.26	666.481	339.225	411.322	136.704	161.481	191.229	82.8948	90.9868	135.526
AC007326.1	1.72343	1.97153	2.47875	1.13164	2.41019	0	0	1.46217	0	0	0	0	5.92105	10.7748	2.96231
AC007326.5	332.623	306.902	306.539	106.374	120.51	110.082	310.282	305.595	241.153	200.585	169.04	192.409	1162.5	1060.72	1587.8
AC007342.3	27.4649	83.1287	32.0952	48.4664	80.4194	39.73	88.6944	45.1466	112.347	31.8128	30.7985	36.4471	57.0085	45.3119	56.0594
AC007347.2	0	5.9146	0.82625	1.13164	3.61529	0.873664	0	1.46217	0	0	0	0	0.986842	0	0
AC007365.2	10.3406	7.88614	8.2625	7.92148	7.23058	11.3576	23.6538	7.31087	18.4754	3.83283	12.3687	17.7064	3.94737	4.78878	5.18405
AC007386.1	0.861717	7.22896	3.305	0	2.41019	3.49466	0	0	0.972392	2.55522	0.687153	0	15.7895	22.7467	9.62752
AC007390.1	0	3.28589	0	2.26328	0	1.74733	4.1742	0	0.972392	2.55522	2.06146	0	0.986842	2.39439	0
AC007424.1	12.5522	23.6129	12.0356	7.69255	4.68107	6.78731	28.3749	5.67967	13.22	8.6848	17.7397	8.02416	17.1258	17.4389	16.541
AC007448.2	1.72343	2.62871	0	1.13164	0	0	0	1.46217	2.91718	2.55522	2.74861	3.54127	0	0	0
AC007494.1	4.30859	4.60025	1.6525	4.52656	0	0.873664	0	1.46217	0.972392	0	1.37431	3.54127	9.86842	4.78878	11.1087
AC007536.1	37.9155	38.7735	23.9612	125.612	93.9976	140.66	0	0	0	15.3313	0.687153	0	151.974	205.918	214.768
AC007537.1	1.72343	4.60025	2.47875	2.26328	2.41019	0.873664	5.5656	1.46217	1.94478	1.27761	1.37431	2.36085	0.986842	1.1972	0.740579
AC007537.2	1.72343	4.60025	2.47875	2.26328	2.41019	0.873664	5.5656	1.46217	1.94478	1.27761	1.37431	2.36085	0.986842	1.1972	0.740579
AC007546.3	229.217	715.667	337.936	681.248	601.343	580.987	2290.25	1219.45	2090.64	356.453	554.532	460.365	619.737	573.457	547.288
AC007551.1	0	0.657178	0	4.52656	2.41019	0.873664	5.5656	1.46217	0.972392	0	2.06146	0	1.97368	0	0.740579
AC007563.3	1.72343	3.94307	3.305	4.52656	4.82039	5.24198	12.5226	8.77305	14.5859	1.27761	4.12292	3.54127	1.97368	2.39439	2.96231
AC007610.3	0.861717	1.97153	0	1.13164	0	0	1.3914	0	1.94478	1.27761	2.74861	0	1.97368	1.1972	0
AC007622.1	2.58515	3.28589	3.305	2.26328	3.61529	6.11565	1.3914	2.92435	5.83435	5.11044	1.37431	4.72169	1.97368	1.1972	4.44347
AC007663.1	66.3522	57.8317	68.5787	61.1086	66.2803	57.6618	50.0904	93.5792	35.0061	40.8835	26.1118	44.8561	225	202.326	249.575
AC007683.1	1.72343	11.8292	8.2625	7.92148	3.61529	6.11565	5.5656	0	8.75153	5.11044	3.43576	10.6238	2.96053	1.1972	4.44347
AC007686.1	0	1.97153	0	4.52656	2.41019	2.62099	4.1742	2.92435	4.86196	3.83283	1.37431	2.36085	0	1.1972	1.48116
AC007688.2	5.1703	15.1151	1.6525	5.6582	0	4.36832	1.3914	4.38652	0.972392	1.27761	4.12292	5.90212	1.97368	4.78878	3.70289
AC007731.1	17.2343	31.5446	27.2662	10.1848	10.8459	11.3576	2.7828	0	2.91718	5.11044	5.49722	1.18042	28.6184	33.5215	28.142
AC007790.1	3.44687	10.5149	2.47875	5.6582	1.2051	2.62099	5.5656	5.8487	5.83435	1.27761	0.687153	2.36085	0.986842	0	0.740579
AC007842.1	30.1601	42.0594	24.7875	20.3695	31.3325	30.5782	12.5226	10.2352	3.88957	22.997	10.9944	7.08254	68.0921	51.4794	54.0622
AC007842.2	30.1601	42.0594	24.7875	20.3695	31.3325	30.5782	12.5226	10.2352	3.88957	22.997	10.9944	7.08254	68.0921	51.4794	54.0622
AC007846.1	62.9053	62.4319	71.8837	46.3973	44.5886	75.1351	37.5678	51.1761	24.3098	35.7731	48.7878	47.2169	40.4605	35.9159	39.9912
AC007846.2	6.03202	0	1.6525	1.13164	2.41019	2.62099	0	0	0	0	0.687153	2.36085	0	0	0
AC007849.2	0.861717	0	0.82625	1.13164	1.2051	5.24198	0	0	0	0	2.06146	0	0	1.1972	1.48116
AC007881.1	4.30859	16.4295	16.525	6.78984	20.4866	26.2099	44.5248	89.1927	35.0061	70.2685	17.866	36.5931	12.829	23.9439	0
AC007923.2	6.89374	24.9728	14.0462	6.78984	0	0.873664	2.7828	1.46217	1.94478	15.3313	4.81007	10.6238	10.8553	5.98598	4.44347
AC007956.2	2.58515	5.25743	3.305	2.26328	0	4.36832	0	0	0	0	0	0	3.94737	3.59159	1.48116
AC007969.1	40.5007	35.4876	26.44	81.4781	48.2039	76.0088	137.749	76.0331	88.4876	45.9939	37.7934	48.3974	23.6842	29.9299	37.7695
AC007993.3	10.3534	17.5428	16.6847	40.3525	43.4373	47.2228	91.9463	40.4061	92.3584	1.5646	2.35651	5.67306	17.0281	18.2622	22.3472
AC007998.2	68.9374	58.4889	38.8337	50.9238	42.1784	55.9145	55.656	35.0922	84.5981	15.3313	20.6146	30.691	16.7763	17.9579	25.9203
AC008013.3	12.064	21.0297	9.08875	9.05312	10.8459	10.484	8.3484	4.38652	2.91718	8.94327	3.43576	3.54127	35.5263	17.9579	13.3304
AC008026.1	68.9374	77.547	57.8375	139.192	59.0498	92.6084	215.667	171.074	155.583	91.9879	78.3354	109.779	35.5263	41.9018	74.7984
AC008026.2	0.861717	0.657178	2.47875	2.26328	1.2051	0.873664	2.7828	2.92435	1.94478	2.55522	0.687153	3.54127	0.986842	0	0
AC008065.1	0.861717	4.60025	1.6525	2.26328	0	0	2.7828	1.46217	0.972392	1.27761	0	0	0	0	1.48116
AC008072.1	32.7452	171.524	49.575	70.1617	68.6905	49.7988	217.059	137.444	203.23	231.247	257.682	256.152	42.4342	44.2962	21.4768
AC008073.3	12.9258	50.6027	14.0462	13.5797	14.4612	13.9786	9.7398	14.6217	6.80674	15.3313	17.866	18.8868	22.6974	23.9439	25.9203
AC008074.1	0.861717	3.28589	0.82625	0	3.61529	0.873664	0	1.46217	0	0	0.687153	0	0	2.39439	2.22174
AC008132.1	20.085	60.0749	19.999	11.1593	20.5263	14.881	22.4522	27.5266	22.6646	74.0635	29.5685	37.0374	20.3474	60.8601	31.2035
AC008132.2	1.72343	0.657178	8.2625	0	0	0	0	0	0	16.6089	6.18437	2.36085	0	0	0
AC008147.4	3.44687	7.22896	0.82625	0	0	0	0	0	0	0	0	0	0	1.1972	0
AC008155.1	2.58515	4.60025	5.78375	6.78984	4.82039	2.62099	4.1742	7.31087	4.86196	3.83283	3.43576	2.36085	0.986842	3.59159	1.48116
AC008264.1	0.861717	9.2005	0.82625	2.26328	1.2051	0.873664	5.5656	0	1.94478	0	4.12292	2.36085	0	2.39439	0.740579
AC008267.1	0.861717	3.28589	2.47875	1.13164	0	0.873664	0	1.46217	0	3.83283	2.06146	1.18042	0.986842	1.1972	0.740579
AC008267.2	11.2023	27.6015	9.08875	3.39492	3.61529	9.6103	1.3914	5.8487	3.88957	6.38805	2.06146	1.18042	15.7895	20.3523	15.5522
AC008267.3	4.30859	14.4579	4.13125	3.39492	4.82039	6.11565	8.3484	1.46217	2.91718	0	1.37431	1.18042	3.94737	3.59159	1.48116
AC008267.4	0	9.2005	1.6525	0	0	0.873664	0	0	1.94478	1.27761	0	0	0	3.59159	0
AC008280.2	1.72343	3.94307	6.61	2.26328	0	0.873664	1.3914	1.46217	0	2.55522	0	0	0	1.1972	0
AC008379.1	0	11.8292	1.6525	2.26328	2.41019	0.873664	5.5656	2.92435	2.91718	1.27761	0.687153	0	0	0	0
AC008397.1	0	0	0	0	0	0.873664	11.1312	4.38652	9.72392	0	0	0	13.8158	16.7607	14.071
AC008397.2	41.3624	20.3725	54.5325	49.7922	74.716	41.9359	61.2216	89.1927	105.991	11.4985	57.7208	41.3148	74.0132	43.099	85.9071
AC008443.7	7.75545	11.172	4.13125	1.13164	2.41019	2.62099	0	1.46217	2.91718	0	3.43576	1.18042	9.86842	4.78878	2.96231
AC008446.1	2.58515	1.97153	1.6525	4.52656	1.2051	2.62099	11.1312	4.38652	3.88957	2.55522	2.06146	3.54127	0	1.1972	2.22174
AC008481.1	7.75545	7.22896	4.13125	12.448	9.64078	8.73664	15.3054	5.8487	4.86196	5.11044	8.24583	5.90212	2.96053	1.1972	4.44347
AC008481.2	4.30859	17.0866	7.43625	13.5797	7.23058	9.6103	8.3484	10.2352	7.77913	8.94327	8.24583	11.8042	4.93421	7.18317	7.40579
AC008481.3	1.72343	1.97153	2.47875	0	2.41019	1.74733	5.5656	0	0.972392	0	0	0	0	10.7748	2.22174
AC008494.1	0.861717	1.97153	1.6525	0	1.2051	0.873664	2.7828	2.92435	3.88957	1.27761	2.06146	1.18042	3.94737	0	1.48116
AC008498.1	1.72343	3.28589	1.6525	3.39492	2.41019	3.49466	0	0	0	0	0.687153	1.18042	0	1.1972	0.740579
AC008507.1	18.9578	22.3441	24.7875	15.843	26.5121	18.3469	20.871	30.7057	18.4754	30.6626	21.3017	25.9693	14.8026	11.972	18.5145
AC008514.2	12.064	22.3441	16.525	6.78984	10.8459	6.98931	2.7828	4.38652	2.91718	6.38805	4.12292	8.26296	22.6974	21.5495	22.2174
AC008522.1	325.729	158.38	297.45	54.3187	51.8192	431.59	9.7398	5.8487	0	12.7761	0	9.44339	298.026	170.002	304.378
AC008537.4	486.008	408.765	498.229	439.076	448.296	594.091	1885.35	1077.62	1726	826.613	1241	1267.77	187.5	63.4514	302.897
AC008549.3	0	3.28589	0	3.39492	1.2051	1.74733	0	2.92435	0	0	1.37431	0	0.986842	1.1972	2.96231
AC008565.1	2.58515	40.7451	9.915	12.448	7.23058	2.62099	2.7828	5.8487	3.88957	1.27761	0	8.26296	6.9079	21.5495	1.48116
AC008567.1	6.89374	28.2587	4.13125	7.92148	4.82039	2.62099	4.1742	2.92435	7.77913	3.83283	8.93298	4.72169	5.92105	11.972	14.8116
AC008592.3	0.861717	3.28589	4.13125	3.39492	10.8459	0	2.7828	1.46217	1.94478	3.83283	4.81007	9.44339	1.97368	1.1972	2.22174
AC008626.1	0	5.25743	1.6525	0	3.61529	1.74733	1.3914	0	0	0	0	2.36085	1.97368	3.59159	1.48116
AC008626.2	1.72343	7.88614	2.47875	3.39492	0	0	12.5226	2.92435	5.83435	1.27761	0	1.18042	3.94737	1.1972	0
AC008676.2	4.30859	7.22896	2.47875	5.6582	7.23058	0	8.3484	4.38652	5.83435	5.11044	2.74861	1.18042	1.97368	3.59159	0
AC008677.2	0.861717	1.31436	0.82625	4.52656	0	0.873664	2.7828	4.38652	4.86196	0	2.06146	3.54127	0	1.1972	0.740579
AC008687.1	6.03202	1.31436	1.6525	3.39492	2.41019	0	5.5656	13.1596	6.80674	2.55522	1.37431	1.18042	10.8553	17.9579	10.3681
AC008687.7	6.13532	7.75479	5.22915	8.63668	0.953349	0	2.12383	2.23186	2.30777	2.02143	7.69364	5.60298	12.1764	1.8942	2.26084
AC008687.8	0	3.28589	6.61	0	0	6.11565	0	8.77305	0	6.38805	11.6816	10.6238	0	0	4.44347
AC008694.2	4.30859	15.7723	10.7412	12.448	2.41019	6.11565	16.6968	16.0839	23.3374	10.2209	13.0559	10.6238	9.86842	7.18317	10.3681
AC008696.1	0.861717	3.28589	0	4.52656	0	5.24198	1.3914	0	0.972392	1.27761	2.06146	1.18042	5.92105	1.1972	2.22174
AC008716.1	1.72343	6.57178	3.305	15.843	7.23058	3.49466	23.6538	24.857	19.4478	14.0537	13.0559	11.8042	5.92105	5.98598	8.88694
AC008739.2	0.861717	5.25743	2.47875	0	1.2051	0	1.3914	1.46217	8.75153	5.11044	5.49722	4.72169	0	0	2.22174
AC008750.8	14.6492	1.97153	3.305	3.39492	3.61529	2.62099	0	11.6974	5.83435	8.94327	7.55868	14.1651	1.97368	0	2.96231
AC008752.3	0.861717	20.3725	5.78375	5.6582	12.051	5.24198	2.7828	8.77305	4.86196	7.66566	13.0559	16.5259	19.7368	20.3523	17.0333
AC008753.1	3.44687	2.62871	3.305	5.6582	4.82039	2.62099	8.3484	7.31087	13.6135	6.38805	26.799	27.1497	0.986842	0	1.48116
AC008758.1	83.5866	72.9468	63.6212	0	0	0	0	0	0	0	0	0	74.0132	27.5355	0
AC008758.4	23.2664	61.1176	30.5712	20.3695	13.2561	21.8416	30.6108	16.0839	29.1718	17.8865	32.2962	29.5106	9.86842	10.7748	7.40579
AC008758.6	4.30859	39.4307	20.6562	7.92148	4.82039	10.484	9.7398	2.92435	1.94478	6.38805	9.62014	5.90212	18.75	9.57756	8.88694
AC008763.2	29.4036	6.00069	0	16.7017	22.5757	0	30.6657	125.363	79.5948	84.0228	1.908	132.79	25.9375	66.9468	25.1737
AC008770.1	0	14.4579	14.0462	7.92148	15.6663	13.9786	29.2194	7.31087	28.1994	5.11044	4.12292	11.8042	5.92105	14.3663	17.7739
AC008770.2	3.85804	24.9248	7.00981	10.9645	3.41622	7.27158	118.045	33.0798	109.995	4.81737	1.29549	22.2546	2.79075	2.68001	1.39622
AC008802.1	21.5429	28.9158	14.0462	36.2125	28.9223	11.3576	84.8754	58.487	59.3159	44.7163	36.4191	37.7736	17.7632	15.5635	22.2174
AC008850.1	0	0.657178	2.47875	10.1848	4.82039	4.36832	16.6968	4.38652	20.4202	5.11044	8.24583	7.08254	3.94737	4.78878	2.96231
AC008868.1	0.861717	10.5149	3.305	4.52656	6.02548	6.11565	4.1742	4.38652	0.972392	5.11044	2.06146	0	0	4.78878	0.740579
AC008878.1	208.081	96.0825	142.519	100.056	201.942	128.173	7.38717	3.88146	9.67984	6.78303	20.9803	76.2753	163.219	102.801	158.423
AC008878.2	6.89374	2.62871	0	0	0	11.3576	0	0	0	0	1.37431	0	4.93421	5.98598	12.5898
AC008897.1	3.44687	4.60025	2.47875	1.13164	3.61529	2.62099	0	0	0	1.27761	0.687153	0	7.89474	4.78878	4.44347
AC008958.1	0	17.0866	4.13125	0	0	0.873664	0	0	0	0	0	0	1.97368	2.39439	1.48116
AC008982.1	336.721	464.308	753.344	988.238	629.054	1086.24	4358.56	3151.1	4054.38	1990.63	2478.96	2521.77	0	0	58.4617
AC009053.1	99.2635	293.12	144.095	63.6793	90.3192	72.1845	156.736	65.3682	130.641	51.319	53.0886	36.7157	227.079	179.737	132.671
AC009078.2	0	9.3565	2.87802	2.76117	0.690701	5.07195	0	1.6977	5.64511	7.24455	3.11513	0	0	0	2.57961
AC009093.3	11.2023	37.4592	13.22	33.9492	25.307	24.4626	16.6968	8.77305	30.1441	1.27761	11.6816	5.90212	32.5658	25.1411	26.6608
AC009108.1	5.1703	4.60025	0.82625	1.13164	4.82039	3.49466	4.1742	11.6974	2.91718	1.27761	4.12292	0	6.9079	0	5.92463
AC009120.1	10.3406	43.3738	14.0462	12.448	14.4612	8.73664	8.3484	4.38652	2.91718	8.94327	10.9944	3.54127	25.6579	25.1411	21.4768
AC009133.6	12.064	0	9.08875	0	0	6.11565	0	0	0	0	0	0	8.88158	27.5355	0
AC009153.1	1.72343	13.1436	0	0	0	0.873664	0	0	0	0	0.687153	0	0	1.1972	0
AC009163.3	25.8515	0	0	89.3996	15.6663	48.9252	37.5678	30.7057	38.8957	17.8865	43.9778	53.1191	0	0	2.22174
AC009163.5	82.0684	2.4549	5.40133	5.28409	0	11.4226	0	0	0	0	3.20859	0	8.29435	0	6.22451
AC009220.1	4.30859	6.57178	1.6525	10.1848	8.43568	3.49466	37.5678	19.0083	27.227	15.3313	15.1174	14.1651	3.94737	2.39439	6.66521
AC009220.2	6.03202	32.8589	8.2625	5.6582	6.02548	1.74733	4.1742	5.8487	4.86196	8.94327	4.12292	1.18042	8.88158	13.1691	2.96231
AC009220.3	0.861717	4.60025	1.6525	3.39492	2.41019	6.98931	0	0	0	1.27761	0	0	1.97368	3.59159	0.740579
AC009237.3	4.30859	18.401	2.47875	1.13164	2.41019	0.873664	2.7828	5.8487	1.94478	5.11044	0.687153	1.18042	3.94737	3.59159	5.92463
AC009244.1	167.173	126.835	180.122	190.116	130.15	241.131	176.708	247.108	204.202	112.43	149.112	174.703	26.6447	61.057	61.468
AC009245.1	34.4687	28.2587	30.5712	46.3973	44.5886	40.1885	79.3098	39.4787	55.4263	31.9402	33.6705	49.5778	24.6711	17.9579	46.6565
AC009362.1	0.861717	0.657178	0	9.05312	4.82039	2.62099	8.3484	5.8487	10.6963	2.55522	2.74861	3.54127	0	0	1.48116
AC009412.1	517.892	993.654	1146.01	1077.32	525.422	313.645	75.1356	0	977.254	111.152	235.006	149.914	199.342	765.008	1136.79
AC009413.1	0	3.94307	0	5.6582	1.2051	0.873664	2.7828	1.46217	3.88957	0	2.06146	1.18042	0.986842	3.59159	2.22174
AC009487.2	23.2664	15.7723	19.0037	4.52656	7.23058	3.49466	2.7828	0	0	0	2.06146	1.18042	10.8553	9.57756	5.18405
AC009517.1	0.861717	2.62871	1.6525	10.1848	1.2051	2.62099	12.5226	8.77305	14.5859	8.94327	3.43576	8.26296	0.986842	2.39439	2.96231
AC009533.1	460.157	435.709	424.692	225.196	259.096	368.686	89.0496	147.68	66.1226	223.582	162.855	207.755	608.882	469.301	498.409
AC009533.2	4.30859	25.63	12.3937	11.3164	2.41019	7.86298	11.1312	1.46217	11.6687	0	6.87153	5.90212	26.6447	13.1691	19.9956
AC009542.2	0	7.22896	0	1.13164	2.41019	0.873664	0	1.46217	0.972392	0	0	1.18042	0	0	0
AC009570.2	5.1703	22.3441	8.2625	10.1848	8.43568	10.484	2.7828	13.1596	5.83435	11.4985	13.0559	14.1651	7.89474	4.78878	7.40579
AC009690.1	12.9258	19.7153	4.13125	4.52656	0	4.36832	0	7.31087	0	7.66566	16.4917	18.8868	16.7763	21.5495	8.88694
AC009779.3	90.9652	108.346	90.9716	151.41	143.072	233.87	218.287	178.612	157.594	111.358	135.989	259.775	320.834	162.503	249.812
AC009879.1	13.7875	47.3168	10.7412	11.3164	8.43568	11.3576	23.6538	11.6974	9.72392	12.7761	14.4302	8.26296	12.829	15.5635	9.62752
AC009879.3	0	5.60471	2.23444	0	5.34943	0	7.52556	3.95418	1.7531	0	4.84204	2.12816	6.94525	6.46345	3.71197
AC009927.1	0.861717	24.3156	4.13125	0	0	0.873664	0	0	0	0	0	0	0.986842	2.39439	1.48116
AC009948.1	5.1703	8.54332	5.78375	6.78984	9.64078	8.73664	4.1742	4.38652	0.972392	12.7761	4.81007	5.90212	7.89474	2.39439	5.92463
AC009961.3	4.30859	4.60025	4.9575	7.92148	10.8459	7.86298	15.3054	17.5461	15.5583	2.55522	2.74861	5.90212	3.94737	8.38037	3.70289
AC009963.3	1.72343	1.97153	3.305	0	2.41019	0.873664	0	0	0.972392	1.27761	0.687153	0	0.986842	0	0.740579
AC009967.2	6.03202	21.0297	7.43625	4.52656	10.8459	8.73664	8.3484	1.46217	7.77913	1.27761	6.18437	9.44339	9.86842	9.57756	9.62752
AC009977.1	6.03202	19.7153	14.0462	3.39492	13.2561	5.24198	0	0	0	3.83283	2.06146	1.18042	32.5658	22.7467	21.4768
AC010099.1	1.72343	2.62871	2.47875	2.26328	3.61529	4.36832	6.957	2.92435	6.80674	3.83283	2.06146	4.72169	0.986842	4.78878	2.22174
AC010132.2	0	0	0	0	2.41019	0	0	0	0	0	0	0	21.7105	3.59159	19.9956
AC010132.3	548.377	679.472	711.239	975.2	1029.6	834.064	392.291	511.3	501.811	599.499	629.102	496.272	510.252	548.646	639.814
AC010186.2	71.134	77.951	83.4758	76.3153	50.4138	62.818	38.2471	39.0543	45.9056	110.054	41.7629	61.5161	62.9615	57.757	82.477
AC010200.1	3.44687	16.4295	4.9575	1.13164	1.2051	2.62099	0	0	0	1.27761	0	0	4.93421	8.38037	0.740579
AC010203.1	18.5827	42.4785	15.8087	7.9836	14.1901	17.7942	3.34063	2.61692	2.37823	9.7875	4.39945	1.35156	74.3072	44.0555	54.8222
AC010240.2	9.47889	57.8317	17.3512	31.6859	13.2561	13.9786	36.1764	8.77305	12.6411	5.11044	5.49722	3.54127	7.89474	10.7748	17.7739
AC010287.1	0.861717	7.88614	1.6525	0	0	0.873664	0	0	0	1.27761	0	0	0	1.1972	0.740579
AC010301.1	0	2.62871	1.6525	2.26328	0	0	1.3914	1.46217	0	2.55522	1.37431	2.36085	0.986842	0	2.22174
AC010306.1	4.30859	6.57178	2.47875	1.13164	1.2051	0.873664	0	0	0	0	0.687153	0	7.89474	14.3663	5.92463
AC010319.1	12.9258	58.4889	19.83	12.448	16.8714	15.726	25.0452	30.7057	28.1994	15.3313	13.7431	22.428	28.6184	17.9579	13.3304
AC010320.5	0	7.88614	0	0	1.2051	0	0	1.46217	0	0	0.687153	0	0.986842	0	0
AC010323.1	28.4367	8.54332	0	13.5797	0	9.6103	12.5226	0	0	33.2178	6.87153	25.9693	27.6316	31.1271	14.8116
AC010323.2	9.47889	11.8292	5.78375	19.2379	13.2561	6.98931	30.6108	4.38652	17.5031	12.7761	10.9944	8.26296	4.93421	9.57756	7.40579
AC010326.2	24.1281	30.8874	17.3512	30.5543	16.8714	27.0836	0	2.92435	4.86196	0	6.87153	10.6238	14.8026	20.3523	19.9956
AC010326.4	279.651	401.943	334.379	230.547	216.919	278.761	792.388	643.723	699.982	928.934	992.097	1173.01	186.35	187.874	188.323
AC010327.2	0	1.31436	0	3.39492	3.61529	5.24198	0	2.92435	0	0	2.74861	12.9847	0	3.59159	0
AC010328.2	0.861717	1.31436	1.6525	0	2.41019	2.62099	0	1.46217	0	1.27761	2.06146	1.18042	0	0	0.740579
AC010329.2	45.671	47.974	33.05	23.7644	38.5631	23.5889	13.914	16.0839	16.5307	24.2746	19.9274	16.5259	74.0132	77.8177	54.0622
AC010332.3	22.564	42.9513	12.6209	3.69751	7.87504	3.56825	2.27312	3.58312	9.53154	3.13083	3.36779	1.92845	8.06099	15.6685	7.86421
AC010343.1	37.9155	35.4876	33.05	56.582	48.2039	55.0408	66.7872	57.0248	62.2331	43.4387	32.2962	48.3974	42.4342	34.7187	45.9159
AC010378.1	0.861717	12.4864	3.305	0	0	0	0	0	0	2.55522	0	0	0	0	2.22174
AC010422.3	906.526	648.635	634.56	1168.98	641.112	1115.67	2284.68	2611.44	2255.95	1673.67	1604.5	1811.95	339.474	433.385	391.026
AC010422.6	227.493	335.161	263.574	170.878	227.763	169.491	226.798	124.285	189.616	183.976	188.967	113.321	176.645	207.115	165.149
AC010424.1	0	2.62871	2.47875	2.26328	4.82039	0	1.3914	0	0	1.27761	1.37431	1.18042	5.92105	3.59159	3.70289
AC010463.1	0	0	3.305	0	0	15.726	5.5656	4.38652	0	0	4.81007	3.54127	0	7.18317	3.70289
AC010468.1	79.278	61.1176	83.4512	118.822	100.023	104.84	165.577	137.444	231.429	74.1013	134.682	119.223	45.3948	68.2401	147.375
AC010469.1	0.861717	6.57178	1.6525	3.39492	7.23058	0.873664	9.7398	10.2352	4.86196	5.11044	4.12292	7.08254	0.986842	2.39439	1.48116
AC010469.2	0	1.31436	3.305	6.78984	1.2051	2.62099	0	0	9.72392	6.38805	0.687153	1.18042	0	2.39439	0.740579
AC010487.1	127.534	243.156	180.122	168.614	236.199	126.681	23.6538	70.1844	14.5859	116.262	124.375	99.1556	169.737	189.157	196.253
AC010522.1	54.017	74.4437	42.334	23.6411	14.1415	30.5862	20.3256	13.1443	8.48384	21.3116	11.4316	6.63218	66.4955	25.6115	34.8019
AC010531.1	37.9155	26.9443	29.745	11.3164	6.02548	29.7046	0	13.1596	20.4202	16.6089	4.81007	17.7064	3.94737	7.18317	2.96231
AC010542.3	5.45137	4.75134	2.24014	1.29496	1.08909	1.57913	1.25746	1.67319	0	3.46387	1.57264	6.3005	2.05591	2.73994	4.7331
AC010547.4	8.61717	0	0	23.7644	10.8459	14.8523	0	0	0	0	0	0	6.9079	0	0
AC010547.6	0	0.657178	0	1.13164	1.2051	0	5.5656	4.38652	0.972392	2.55522	0.687153	0	0.986842	0	0.740579
AC010614.1	14.6492	29.573	28.9187	38.4758	13.2561	23.5889	19.4796	29.2435	34.0337	19.1641	48.1007	48.3974	10.8553	0	10.3681
AC010615.1	104.268	229.355	148.725	155.035	168.714	76.0088	18.0882	62.8735	68.0674	66.4357	52.9108	66.1037	533.882	561.485	309.562
AC010615.3	0.861717	6.57178	1.6525	2.26328	2.41019	0.873664	0	4.38652	0	0	1.37431	1.18042	4.93421	2.39439	1.48116
AC010615.4	6.89374	20.3725	9.08875	1.13164	4.82039	4.36832	0	0	0	0	0	1.18042	30.5921	17.9579	19.9956
AC010619.1	0	5.25743	35.5287	32.8176	10.8459	23.5889	80.7012	97.9657	74.8742	14.0537	39.1677	42.4952	0	29.9299	20.7362
AC010620.1	1.72343	0	0.82625	5.6582	2.41019	0	1.3914	2.92435	0	0	0	2.36085	0	5.98598	0
AC010624.4	0	3.94307	4.13125	0	0	0	2.7828	0	0.972392	1.27761	0.687153	0	0.986842	1.1972	0.740579
AC010642.1	7.75545	8.54332	4.9575	2.26328	6.02548	5.24198	0	1.46217	0	0	0.687153	1.18042	9.86842	9.57756	5.18405
AC010646.1	10.3406	5.25743	9.08875	10.1848	3.61529	19.2206	6.957	0	0	12.7761	14.4302	9.44339	0	0	3.70289
AC010655.3	8.61717	34.8304	25.6137	70.1617	42.1784	28.8309	12.5226	13.1596	8.75153	15.3313	21.3017	20.0672	17.7632	23.9439	19.255
AC010677.1	6.03202	1.97153	4.13125	5.6582	1.2051	6.11565	11.1312	4.38652	11.6687	5.11044	4.81007	2.36085	1.97368	1.1972	5.92463
AC010683.1	2.58515	6.57178	2.47875	5.6582	8.43568	6.11565	12.5226	4.38652	3.88957	6.38805	4.81007	2.36085	0.986842	5.98598	4.44347
AC010733.1	2.58515	1.31436	2.47875	1.13164	1.2051	0	2.7828	0	0.972392	0	2.06146	0	2.96053	2.39439	2.96231
AC010867.1	9.47889	26.2871	9.08875	2.26328	3.61529	1.74733	5.5656	1.46217	13.6135	6.38805	5.49722	1.18042	8.88158	7.18317	7.40579
AC010878.1	0	0.657178	3.305	2.26328	4.82039	0.873664	1.3914	1.46217	1.94478	2.55522	3.43576	5.90212	3.94737	0	0.740579
AC010886.1	6.89374	28.2587	12.3937	7.92148	4.82039	6.11565	4.1742	2.92435	6.80674	12.7761	8.24583	8.26296	13.8158	26.3383	16.2927
AC010900.1	5.1703	7.22896	4.13125	7.92148	3.61529	6.11565	4.1742	5.8487	10.6963	3.83283	6.18437	11.8042	7.89474	8.38037	9.62752
AC010970.1	44560.2	4.68869e+06	542143	227505	13783.9	46252.6	43915.4	4721.36	8943.09	9470.92	6227.66	5196.22	3137.17	38609.5	6717.05
AC011005.1	6.03202	3.28589	4.9575	10.1848	1.2051	8.73664	0	1.46217	4.86196	1.27761	4.12292	0	0.986842	2.39439	5.92463
AC011043.1	4279.29	3946.36	4511.32	4402.08	5508.5	3786.46	2661.75	6220.09	4932.94	6168.3	5483.48	5651.87	4757.57	5277.24	4185.75
AC011043.2	54.2882	73.604	57.0112	57.7137	73.5109	55.0408	19.4796	33.63	19.4478	29.385	37.1062	44.8561	71.0527	63.4514	62.9492
AC011290.2	53.4265	41.4022	33.8762	22.6328	38.5631	28.8309	19.4796	11.6974	4.86196	35.7731	40.542	23.6085	44.4079	51.4794	48.1376
AC011295.1	25580.1	65052.8	42758.4	92537.6	67966.3	35718	174258	133194	179578	92778.7	104320	105022	39134.2	50921.5	62777.4
AC011330.1	0	3.28589	0	0	3.61529	2.62099	0	0	0	0	0	0	44.4079	25.1411	5.92463
AC011352.2	0.861717	13.1436	1.6525	0	0	1.74733	0	0	0.972392	0	0	0	1.97368	1.1972	0.740579
AC011411.1	2.58515	5.9146	0	1.13164	1.2051	0	0	0	0	1.27761	0	0	0	0	0.740579
AC011447.1	24.9898	1.97153	0	0	0	27.9572	0	0	0	0	0	0	83.8816	2.39439	42.9536
AC011447.2	1.72343	1.31436	3.305	2.26328	2.41019	1.74733	4.1742	11.6974	8.75153	8.94327	5.49722	16.5259	1.97368	2.39439	3.70289
AC011447.5	0	7.88614	0	3.39492	6.02548	0	9.7398	5.8487	7.77913	0	3.43576	3.54127	2.96053	2.39439	2.22174
AC011448.1	239.277	288.237	222.022	296.421	140.943	296.028	512.501	369.36	481.208	303.014	424.203	320.347	162.275	139.044	196.123
AC011451.2	0.861717	10.5149	5.78375	2.26328	0	0.873664	0	1.46217	0	0	0	0	3.94737	15.5635	6.66521
AC011458.1	1.72343	2.62871	0.82625	0	1.2051	0.873664	2.7828	2.92435	1.94478	1.27761	0	4.72169	4.93421	3.59159	2.96231
AC011462.1	3.65485	1.91223	12.9022	0	0	0	17.7043	34.1088	12.3728	127.339	119.478	105.138	6.70012	0	17.2393
AC011467.4	1.72343	1.97153	1.6525	5.6582	3.61529	1.74733	2.7828	0	2.91718	0	0	2.36085	0	0	0
AC011468.4	2.58515	3.94307	1.6525	1.13164	2.41019	0.873664	0	0	0	0	0	0	0	1.1972	0.740579
AC011473.4	0	3.42449	1.7222	3.53812	0	0.910514	1.45009	3.0477	3.49538	0	0	1.23021	1.75294	0	9.03309
AC011475.1	4.30859	21.0297	9.08875	2.26328	4.82039	6.11565	20.871	7.31087	11.6687	7.66566	13.0559	3.54127	0.986842	2.39439	3.70289
AC011476.1	0	0.657178	0	2.26328	1.2051	1.74733	6.957	2.92435	5.83435	0	2.74861	0	0	1.1972	0.740579
AC011477.1	0.861717	7.22896	4.13125	2.26328	1.2051	1.74733	1.3914	1.46217	2.91718	0	2.06146	2.36085	0.986842	5.98598	2.22174
AC011479.1	8.61717	8.54332	7.43624	19.2379	0	23.5889	51.4818	20.4705	27.227	3.83283	25.4246	14.1651	0	0	17.7739
AC011487.1	15.8748	21.9133	5.97199	7.48127	6.34885	7.85451	17.1061	8.6669	15.539	22.4185	20.5729	28.1663	15.9313	24.0475	28.9591
AC011487.2	4.33601	34.9812	13.8644	7.7338	8.48937	4.39612	5.60103	4.41445	4.89291	6.26624	8.98984	7.12762	12.8078	14.3159	9.6888
AC011487.4	5.1703	5.9146	9.915	6.78984	6.02548	10.484	0	5.8487	0	17.8865	22.676	16.5259	20.7237	10.7748	17.7739
AC011495.1	8.61717	5.25743	9.08875	10.1848	6.02548	10.484	20.871	11.6974	19.4478	6.38805	4.81007	4.72169	6.9079	2.39439	5.18405
AC011497.2	204.227	158.38	195.821	164.088	138.586	168.617	22.2624	33.63	43.7576	70.2685	92.0784	80.2688	583.224	411.835	484.338
AC011498.4	5.1703	16.4295	7.43625	10.1848	4.82039	5.24198	5.5656	1.46217	1.94478	14.0537	8.24583	9.44339	45.3948	37.1131	33.326
AC011499.1	0	3.94307	0	0	3.61529	2.62099	1.3914	2.92435	3.88957	1.27761	0	3.54127	1.97368	4.78878	0
AC011503.3	12.9258	7.22896	16.525	5.6582	18.0765	2.62099	0	5.8487	5.83435	8.94327	6.87153	4.72169	16.7763	28.7327	7.40579
AC011506.1	3.44687	2.62871	2.47875	7.92148	4.82039	6.11565	9.7398	8.77305	6.80674	3.83283	2.74861	3.54127	1.97368	2.39439	1.48116
AC011511.1	83.2305	120.438	79.8933	89.4285	73.715	70.7465	58.3718	51.3552	50.6683	48.6122	58.325	44.9143	94.3532	109.793	104.06
AC011511.4	583.382	1056.74	1314.56	1613.72	1473.83	1420.58	4030.89	3243.1	3509.36	2748.14	2741.74	3165.9	528.948	678.81	961.271
AC011530.1	1.74974	0	1.62542	1.27342	0	0	0	0	0	0	0	0	0	18.1694	2.18532
AC011611.5	0.861717	7.88614	0.82625	1.13164	2.41019	0	0	0	0	0	0	1.18042	3.94737	4.78878	0
AC011726.1	0	3.94307	2.47875	2.26328	1.2051	0.873664	0	0	0	0	0.687153	0	0	1.1972	1.48116
AC011742.3	0.861717	21.6869	2.47875	1.13164	1.2051	3.49466	0	0	0	0	1.37431	0	0.986842	0	0
AC011753.4	2.58515	11.8292	3.305	1.13164	1.2051	2.62099	1.3914	1.46217	0	2.55522	2.06146	0	4.93421	5.98598	2.22174
AC011767.1	11.1233	10.7024	6.65195	1.18544	4.23496	1.49131	2.11848	0	2.76901	0.606879	1.17295	0	3.82266	5.96443	1.40713
AC011825.1	0.861717	0	2.47875	1.13164	1.2051	1.74733	4.1742	2.92435	3.88957	0	1.37431	2.36085	0.986842	0	2.22174
AC011841.1	54.2882	73.604	57.0112	57.7137	73.5109	55.0408	19.4796	33.63	19.4478	29.385	37.1062	44.8561	71.0527	63.4514	62.9492
AC011921.3	0	6.57178	0.82625	0	1.2051	0	0	0	0.972392	0	0.687153	1.18042	1.97368	0	0.740579
AC011933.1	1.72343	9.2005	4.9575	2.26328	2.41019	1.74733	8.3484	0	7.77913	2.55522	3.43576	0	2.96053	0	0
AC011939.1	2.58515	6.57178	2.47875	0	0	3.49466	0	0	3.88957	0	0	0	0	1.1972	0
AC011978.1	11.2023	5.9146	3.305	2.26328	6.02548	3.49466	0	1.46217	2.91718	2.55522	0	3.54127	6.9079	3.59159	7.40579
AC011979.1	37.0538	32.2017	36.355	93.9262	42.1784	34.9466	100.181	52.6383	110.853	33.2178	43.2906	35.4127	31.579	17.9579	40.7318
AC012005.1	3.44687	7.22896	7.43625	11.3164	3.61529	6.98931	13.914	17.5461	14.5859	11.4985	6.87153	8.26296	4.93421	2.39439	10.3681
AC012065.5	0	2.62871	0	6.78984	0	2.62099	8.3484	29.2435	12.6411	6.38805	10.3073	22.428	0	0	2.96231
AC012066.1	0.861717	19.7153	4.13125	2.26328	2.41019	1.74733	4.1742	2.92435	0	1.27761	0.687153	2.36085	0	3.59159	0.740579
AC012085.1	0	3.28589	0	0	0	6.98931	0	0	0	0	1.37431	0	24.6711	7.18317	0
AC012123.2	0.861717	1.31436	1.6525	6.78984	6.02548	4.36832	12.5226	4.38652	6.80674	2.55522	3.43576	4.72169	0.986842	1.1972	3.70289
AC012158.1	8.53808	18.6695	11.4092	8.25718	16.7193	12.0796	28.925	18.7827	31.8534	13.8388	9.52912	15.8454	10.7601	15.4538	17.6032
AC012170.1	1.72343	15.1151	2.47875	3.39492	1.2051	0.873664	0	1.46217	3.88957	0	0.687153	0	2.96053	3.59159	0.740579
AC012184.2	219.047	44.8214	137.718	18.7106	11.8025	210.622	0	0	0	0	0	0	147.207	0	1.11586
AC012254.2	480.838	460.025	466.831	457.183	424.194	387.033	574.648	514.686	705.956	505.933	663.789	636.248	194.408	243.031	345.85
AC012254.4	0.861717	4.60025	0.82625	0	1.2051	0	0	0	0	0	0.687153	0	0.986842	3.59159	2.96231
AC012309.1	3.03315	3.18998	3.83536	1.37326	1.63261	0	2.52049	3.54874	3.54004	9.30239	1.66774	4.29739	8.38276	0	0
AC012314.1	5.1703	1.31436	23.9612	7.92148	13.2561	20.0943	119.66	54.1005	96.2668	45.9939	21.9889	8.26296	9.86842	5.98598	5.92463
AC012314.10	111.213	56.5436	57.0378	67.93	80.7791	76.0148	150.341	122.88	142.035	66.4666	148.494	76.7632	74.5418	50.3056	74.8332
AC012314.11	5.1703	1.31436	23.9612	7.92148	13.2561	20.0943	119.66	54.1005	96.2668	45.9939	21.9889	8.26296	9.86842	5.98598	5.92463
AC012314.12	5.1703	1.31436	23.9612	7.92148	13.2561	20.0943	119.66	54.1005	96.2668	45.9939	21.9889	8.26296	9.86842	5.98598	5.92463
AC012314.14	5.1703	1.31436	23.9612	7.92148	13.2561	20.0943	119.66	54.1005	96.2668	45.9939	21.9889	8.26296	9.86842	5.98598	5.92463
AC012314.15	0	0	2.47875	2.26328	1.2051	5.24198	4.1742	0	0	0	0	1.18042	2.96053	3.59159	0
AC012314.17	111.213	56.5436	57.0378	67.93	80.7791	76.0148	150.341	122.88	142.035	66.4666	148.494	76.7632	74.5418	50.3056	74.8332
AC012314.18	5.1703	1.31436	23.9612	7.92148	13.2561	20.0943	119.66	54.1005	96.2668	45.9939	21.9889	8.26296	9.86842	5.98598	5.92463
AC012314.19	111.213	56.5436	57.0378	67.93	80.7791	76.0148	150.341	122.88	142.035	66.4666	148.494	76.7632	74.5418	50.3056	74.8332
AC012314.20	0	0	2.47875	2.26328	1.2051	5.24198	4.1742	0	0	0	0	1.18042	2.96053	3.59159	0
AC012314.21	111.213	56.5436	57.0378	67.93	80.7791	76.0148	150.341	122.88	142.035	66.4666	148.494	76.7632	74.5418	50.3056	74.8332
AC012314.22	5.1703	1.31436	23.9612	7.92148	13.2561	20.0943	119.66	54.1005	96.2668	45.9939	21.9889	8.26296	9.86842	5.98598	5.92463
AC012314.23	111.213	56.5436	57.0378	67.93	80.7791	76.0148	150.341	122.88	142.035	66.4666	148.494	76.7632	74.5418	50.3056	74.8332
AC012314.24	0	0	2.47875	2.26328	1.2051	5.24198	4.1742	0	0	0	0	1.18042	2.96053	3.59159	0
AC012314.25	0	0	2.47875	2.26328	1.2051	5.24198	4.1742	0	0	0	0	1.18042	2.96053	3.59159	0
AC012314.26	5.1703	1.31436	23.9612	7.92148	13.2561	20.0943	119.66	54.1005	96.2668	45.9939	21.9889	8.26296	9.86842	5.98598	5.92463
AC012314.4	111.213	56.5436	57.0378	67.93	80.7791	76.0148	150.341	122.88	142.035	66.4666	148.494	76.7632	74.5418	50.3056	74.8332
AC012314.5	5.1703	1.31436	23.9612	7.92148	13.2561	20.0943	119.66	54.1005	96.2668	45.9939	21.9889	8.26296	9.86842	5.98598	5.92463
AC012314.6	111.213	56.5436	57.0378	67.93	80.7791	76.0148	150.341	122.88	142.035	66.4666	148.494	76.7632	74.5418	50.3056	74.8332
AC012314.7	0	0	2.47875	2.26328	1.2051	5.24198	4.1742	0	0	0	0	1.18042	2.96053	3.59159	0
AC012314.8	111.213	56.5436	57.0378	67.93	80.7791	76.0148	150.341	122.88	142.035	66.4666	148.494	76.7632	74.5418	50.3056	74.8332
AC012314.9	0	0	2.47875	2.26328	1.2051	5.24198	4.1742	0	0	0	0	1.18042	2.96053	3.59159	0
AC012354.2	2.58515	1.97153	2.47875	9.05312	1.2051	1.74733	5.5656	2.92435	5.83435	2.55522	2.06146	1.18042	0.986842	0	1.48116
AC012358.2	47.3944	50.6027	47.9225	50.9238	56.6396	68.1458	18.0882	20.4704	15.5583	66.4357	68.7153	76.7275	45.3948	34.7187	35.5478
AC012368.3	0	0	0	4.52656	2.41019	6.11565	5.5656	7.31087	1.94478	1.27761	5.49722	0	14.8026	15.5635	13.3304
AC012435.2	2180.14	3030.25	2646.48	3580.51	3269.43	3544.45	3812.44	3000.38	3505.47	1644.28	1743.31	1598.29	2443.42	2802.63	2846.04
AC012441.1	57.735	67.0322	66.9262	87.1363	61.4599	97.8504	125.226	97.9657	64.1779	40.8835	77.6482	77.908	55.2632	59.8598	49.6188
AC012441.2	44.8093	34.1733	28.0925	27.1594	30.1274	34.9466	40.3506	17.5461	25.2822	42.1611	19.9274	24.7889	31.579	22.7467	29.6231
AC012454.1	4.30859	15.1151	6.61	2.26328	8.43568	0.873664	2.7828	0	5.83435	5.11044	3.43576	7.08254	4.93421	2.39439	2.96231
AC012488.2	146.492	40.0879	133.026	261.409	0	287.435	264.366	223.713	287.828	19.1641	215.766	199.492	0	0	44.4347
AC012498.1	0.861717	2.62871	4.13125	4.52656	4.82039	6.98931	15.3054	10.2352	16.5307	12.7761	7.55868	5.90212	1.97368	7.18317	2.96231
AC012501.3	17.2343	24.3156	14.8725	12.448	18.0765	9.6103	8.3484	10.2352	6.80674	33.2178	20.6146	27.1497	7.89474	5.98598	4.44347
AC012512.1	118.055	77.547	86.7562	32.8176	26.5121	27.0836	34.785	39.4787	48.6196	24.2746	21.9889	20.0672	78.9474	85.0009	75.539
AC012513.2	3.44687	28.9158	8.2625	0	2.41019	5.24198	2.7828	0	0	2.55522	0.687153	1.18042	1.97368	2.39439	2.22174
AC012569.1	0.861717	3.28589	0.82625	1.13164	2.41019	4.36832	0	4.38652	0.972392	1.27761	2.06146	2.36085	3.94737	5.98598	6.66521
AC012618.1	6.03202	10.5149	7.43625	24.8961	15.6663	16.5996	58.4388	30.7057	33.0613	11.4985	17.866	16.5259	2.96053	5.98598	10.3681
AC012618.2	14.6492	16.4295	2.47875	4.52656	1.2051	3.49466	5.5656	2.92435	0.972392	1.27761	3.43576	5.90212	4.93421	2.39439	2.22174
AC013267.1	0	1.31436	0.82625	3.39492	1.2051	0.873664	6.957	1.46217	1.94478	1.27761	0.687153	2.36085	0	1.1972	0
AC013268.3	6.03202	6.57178	5.78375	3.39492	0	1.74733	0	0	0	0	0.687153	1.18042	8.88158	9.57756	3.70289
AC013356.1	16.3726	19.0582	14.8725	40.7391	20.4866	12.2313	54.2646	36.5544	37.9233	20.4418	26.799	20.0672	10.8553	9.57756	17.7739
AC013394.1	562.592	782.632	601.8	910.315	933.739	447.827	647.743	989.953	712.033	936.327	939.655	927.724	875.036	843.527	765.768
AC013410.1	1.72343	9.85767	1.6525	1.13164	3.61529	1.74733	0	2.92435	0	2.55522	0	0	0.986842	3.59159	2.96231
AC013429.1	0.861717	3.28589	0.82625	4.52656	0	0	4.1742	0	1.94478	0	1.37431	2.36085	1.97368	2.39439	1.48116
AC013429.2	0.861717	26.2871	2.47875	9.05312	7.23058	2.62099	12.5226	17.5461	12.6411	3.83283	4.81007	5.90212	0.986842	5.98598	4.44347
AC013452.1	6.89374	4.60025	4.13125	7.92148	2.41019	5.24198	2.7828	1.46217	5.83435	2.55522	1.37431	1.18042	1.97368	2.39439	2.22174
AC013470.3	1.72343	8.54332	1.6525	4.52656	9.64078	4.36832	1.3914	1.46217	2.91718	2.55522	4.12292	3.54127	3.94737	2.39439	4.44347
AC013474.1	2.58515	15.1151	4.13125	4.52656	3.61529	3.49466	0	0	0	0	2.74861	0	2.96053	3.59159	3.70289
AC013553.1	1.72343	3.94307	0.82625	0	3.61529	0.873664	2.7828	1.46217	2.91718	1.27761	0	2.36085	1.97368	3.59159	0.740579
AC013759.1	1.72343	1.31436	0.82625	2.26328	2.41019	1.74733	1.3914	2.92435	1.94478	2.55522	0.687153	2.36085	1.97368	0	1.48116
AC015688.4	0	9.93536	3.06124	0	0	2.42768	0	0	0	2.81131	0	0	0	2.63436	4.11574
AC015720.2	1.72343	3.28589	7.43625	4.52656	2.41019	2.62099	9.7398	4.38652	6.80674	8.94327	1.37431	2.36085	3.94737	4.78878	4.44347
AC015813.2	503.243	884.562	707.27	821.571	771.262	699.805	2522.61	1783.85	1965.2	1884.47	1903.41	1584.13	483.553	572.259	663.558
AC015818.5	107.715	101.863	120.632	28.291	20.4866	61.1565	166.968	127.209	93.3496	359.008	267.99	289.204	60.1974	53.8738	55.5434
AC015871.1	355.051	377.066	392.436	587.132	378.94	327.974	890.253	569.391	889.624	635.855	640.169	714.978	177.15	179.42	188.895
AC015910.1	0	3.29651	0	0	1.51124	1.27843	0	0	2.64692	0	0	0	4.12563	10.16	4.79854
AC015983.1	0.861717	1.31436	0.82625	5.6582	0	0.873664	2.7828	0	0.972392	0	0.687153	1.18042	0.986842	1.1972	0.740579
AC016304.1	2.58515	0.657178	1.6525	5.6582	0	3.49466	6.957	2.92435	4.86196	2.55522	2.06146	4.72169	0.986842	0	1.48116
AC016546.1	1.72343	7.22896	2.47875	11.3164	4.82039	10.484	16.6968	8.77305	9.72392	2.55522	6.18437	5.90212	2.96053	1.1972	5.18405
AC016582.2	17.6227	9.09449	18.3821	15.4205	7.60296	16.6943	22.6499	35.2322	29.5632	7.99907	23.663	15.4665	20.0254	24.0565	31.286
AC016629.1	0	0	0	0	9.64078	0	0	2.92435	0	1.27761	0	0	0	5.98598	1.48116
AC016629.3	137.622	115.363	118.72	171.93	113.101	171.763	81.4465	66.2797	75.7751	97.9967	91.8936	117.875	68.6445	110.639	82.0271
AC016691.1	0	1.31436	2.47875	1.13164	2.41019	1.74733	1.3914	4.38652	1.94478	1.27761	0.687153	2.36085	0.986842	1.1972	2.22174
AC016712.1	21.5429	22.3441	9.915	26.0277	12.051	17.4733	54.2646	30.7057	46.6748	22.997	24.0503	23.6085	9.86842	17.9579	15.5522
AC016734.1	9.47889	24.3156	5.78375	11.3164	13.2561	18.3469	22.2624	7.31087	19.4478	10.2209	13.0559	11.8042	10.8553	8.38037	8.88694
AC016739.1	23.2664	13.8007	12.3937	44.134	26.5121	34.0729	93.2238	32.1678	63.2055	7.66566	28.1733	27.1497	5.92105	7.18317	13.3304
AC016769.1	2.58515	0.657178	0.82625	1.13164	1.2051	3.49466	0	1.46217	0	0	1.37431	0	14.8026	9.57756	12.5898
AC016769.2	15.5109	44.0309	16.525	30.5543	18.0765	12.2313	64.0044	52.6383	70.9846	21.7194	18.5531	29.5106	7.89474	29.9299	19.255
AC016769.3	0	0.657178	0.82625	0	0	0	1.3914	1.46217	5.83435	0	0	0	5.92105	11.972	8.14637
AC016769.4	0.861717	6.57178	0.82625	1.13164	1.2051	1.74733	0	0	0	0	0.687153	0	1.97368	1.1972	0
AC016930.1	3.44687	3.94307	5.78375	3.39492	4.82039	5.24198	0	1.46217	0.972392	1.27761	0.687153	0	2.96053	8.38037	0.740579
AC016954.1	0	41.4022	5.78375	2.26328	0	0	0	0	0	2.55522	0.687153	0	0.986842	1.1972	2.22174
AC016956.1	0.861717	1.31436	0	4.52656	1.2051	1.74733	1.3914	1.46217	1.94478	1.27761	0	1.18042	0	1.1972	1.48116
AC017007.1	4.30859	24.3156	1.6525	0	0	2.62099	0	0	0	0	0	0	0	1.1972	0.740579
AC017007.2	14.6492	195.839	27.2662	3.39492	9.64078	6.11565	1.3914	1.46217	0	2.55522	1.37431	0	10.8553	8.38037	5.92463
AC017007.3	6.89374	103.834	17.3512	2.26328	3.61529	2.62099	1.3914	0	0.972392	6.38805	1.37431	1.18042	1.97368	9.57756	1.48116
AC017007.4	1.72343	180.724	15.6987	2.26328	3.61529	0	0	0	0	1.27761	0	0	0.986842	3.59159	0
AC017079.2	0	3.28589	0	2.26328	0	1.74733	1.3914	1.46217	6.80674	2.55522	2.06146	1.18042	1.97368	0	1.48116
AC017083.3	23.2664	0	33.8762	0	10.8459	0	0	0	0	0	0	0	0	0	0.740579
AC017099.1	4.30859	16.4295	1.6525	1.13164	4.82039	0	0	0	0	1.27761	1.37431	0	11.8421	5.98598	5.18405
AC018442.1	1.72343	8.54332	3.305	0	0	0	0	0	0	0	0.687153	0	0	0	0
AC018463.1	0.861717	10.5149	0	0	0	0	0	0	0	0	0	0	2.96053	0	0
AC018475.1	28.4367	0	19.83	26.0277	22.8968	43.6832	32.0022	23.3948	27.227	17.8865	6.87153	0	5.92105	7.18317	34.0666
AC018512.1	3.44687	2.62871	6.61	0	4.82039	3.49466	0	0	3.88957	0	0	3.54127	2.96053	5.98598	0
AC018523.1	1.72343	1.97153	3.305	7.92148	1.2051	2.62099	6.957	2.92435	3.88957	3.83283	2.74861	1.18042	0.986842	3.59159	1.48116
AC018523.2	24.1281	19.7153	0	18.1062	22.8968	0	6.957	5.8487	2.91718	0	0	0	0	0	13.3304
AC018630.2	120.492	102.469	83.1168	126.36	115.166	101.069	104.976	114.728	88.0361	159.902	143.087	122.307	109.199	102.367	110.258
AC018635.1	46.5327	40.7451	26.44	47.5289	57.8447	33.1992	0	0	0	0	0	0	95.7237	88.5925	114.049
AC018638.1	81.8631	120.264	102.455	76.9516	92.7925	76.0088	64.0044	109.663	47.6472	108.597	104.447	100.336	83.8816	73.0289	105.903
AC018638.2	162.865	101.205	114.022	70.1617	66.2803	95.2294	33.3936	30.7057	24.3098	100.931	78.3354	79.0884	105.592	111.339	119.233
AC018638.4	1225.36	1284.13	1338.52	548.846	764.031	920.842	97.398	187.158	54.4539	439.498	297.537	265.595	1419.08	1115.79	1120.5
AC018638.5	407.592	354.876	359.419	218.407	220.533	314.519	416.029	311.443	248.932	388.393	349.074	336.421	255.592	244.228	251.797
AC018638.8	4.30859	3.94307	2.47875	2.26328	1.2051	2.62099	0	0	0	0	0	0	12.829	8.38037	9.62752
AC018641.1	21.5429	17.0866	28.9187	23.7644	21.6917	27.9572	32.0022	27.7813	37.9233	21.7194	15.8045	16.5259	32.5658	41.9018	43.6941
AC018644.1	2.58515	11.172	1.6525	1.13164	2.41019	0	1.3914	0	0	0	1.37431	0	0	1.1972	0.740579
AC018709.1	0	1.31436	0	0	1.2051	0	0	0	0	8.94327	11.6816	16.5259	0.986842	0	0
AC018738.1	186.131	269.443	266.052	556.767	803.8	80.3771	141.923	70.1844	2.91718	100.931	24.7375	2.36085	85.8553	2.39439	65.9115
AC018755.3	41.8019	20.589	17.5356	49.1776	21.9222	42.3814	35.1546	54.6753	31.4472	18.0766	22.2225	16.7015	7.60539	4.33281	2.99379
AC018797.2	1.72343	24.9728	3.305	4.52656	2.41019	0.873664	1.3914	0	0	0	0.687153	0	3.94737	1.1972	2.22174
AC018865.3	63.7671	101.205	85.1037	57.7137	60.2548	60.2828	4.1742	35.0922	10.6963	34.4955	43.9778	29.5106	168.75	190.354	141.451
AC018868.1	2.58515	8.54332	4.13125	6.78984	2.41019	3.49466	8.3484	0	17.5031	2.55522	4.12292	5.90212	1.97368	4.78878	1.48116
AC018868.2	11.2023	9.2005	10.7412	16.9746	10.8459	15.726	18.0882	10.2352	3.88957	14.0537	8.24583	9.44339	6.9079	7.18317	7.40579
AC019097.1	26.7132	46.0025	24.7875	125.612	32.5376	79.5034	221.233	245.645	199.34	145.647	236.38	199.492	20.7237	37.1131	12.5898
AC019109.1	12.9258	23.0012	12.3937	6.78984	3.61529	10.484	9.7398	5.8487	22.365	6.38805	13.0559	10.6238	8.88158	1.1972	7.40579
AC019155.1	0.861717	1.31436	0.82625	1.13164	0	0	1.3914	1.46217	0	5.11044	2.74861	2.36085	2.96053	4.78878	1.48116
AC019206.1	5.1703	16.4295	3.305	0	0	0.873664	0	1.46217	4.86196	1.27761	0.687153	4.72169	3.94737	8.38037	2.22174
AC019227.1	0	6.57178	1.6525	0	2.41019	1.74733	0	0	0	0	0.687153	0	0	2.39439	0
AC019322.3	3.44687	1.97153	0	0	0	2.62099	0	0	0	3.83283	0	0	0	0	4.44347
AC020549.2	0	3.94307	1.6525	0	0	1.74733	0	1.46217	0	0	0.687153	0	0	1.1972	2.22174
AC020612.1	7.75545	16.4295	5.78375	4.52656	3.61529	0.873664	0	1.46217	1.94478	1.27761	3.43576	1.18042	12.829	16.7607	5.18405
AC020633.1	1.72343	12.4864	1.6525	2.26328	0	0.873664	0	0	0	0	1.37431	0	1.97368	3.59159	1.48116
AC020658.1	17.2343	14.4579	12.3937	30.5543	10.8459	20.9679	27.828	33.63	41.8128	19.1641	15.8045	21.2476	7.89474	14.3663	8.14637
AC020688.1	3.44687	8.54332	0.82625	0	4.82039	4.36832	0	1.46217	0	0	0.687153	0	0	1.1972	2.22174
AC020699.1	0	11.8292	0.82625	1.13164	2.41019	0	0	0	0	0	0	0	0.986842	2.39439	0
AC020728.1	1.72343	19.7153	0.82625	1.13164	1.2051	1.74733	1.3914	0	0	0	0	0	2.96053	3.59159	0
AC020779.1	15.5109	32.8589	16.525	7.92148	16.8714	9.6103	19.4796	2.92435	10.6963	20.4418	9.62014	15.3455	14.8026	13.1691	11.1087
AC020893.2	2.58515	7.88614	1.6525	1.13164	1.2051	0.873664	0	0	1.94478	0	0	1.18042	0	0	0
AC020898.1	39.639	53.2314	39.66	118.822	60.2548	43.6832	196.188	178.385	243.098	106.042	96.8885	81.4492	37.5	53.8738	57.0246
AC020899.1	6.03202	11.8292	9.08875	26.0277	14.4612	18.3469	50.0904	40.9409	28.1994	12.7761	13.0559	12.9847	9.86842	13.1691	8.14637
AC020904.2	82.4551	73.364	84.0027	38.3503	49.2479	69.6653	29.1242	32.063	14.5383	19.1017	18.4926	18.8252	84.7064	78.7573	93.7469
AC020909.1	0	0	45.4437	0	0	18.3469	5.5656	7.31087	0	0	0	0	0	0	0
AC020910.4	0.861717	5.9146	3.305	0	0	0.873664	0	0	0	0	0	1.18042	0.986842	0	7.40579
AC020915.3	0.861717	5.25743	1.6525	3.39492	3.61529	0	2.7828	0	0	2.55522	0.687153	1.18042	1.97368	0	1.48116
AC020917.1	20.6812	15.7723	8.2625	20.3695	18.0765	6.11565	15.3054	16.0839	19.4478	12.7761	8.24583	10.6238	15.7895	7.18317	9.62752
AC020922.1	0	0	0	0	1.2051	1.74733	1.3914	0	0	0	7.55868	2.36085	14.8026	7.18317	6.66521
AC020983.1	9.47889	6.57178	8.2625	19.2379	4.82039	5.24198	8.3484	14.6217	22.365	6.38805	14.4302	4.72169	1.97368	2.39439	7.40579
AC021006.1	1.72343	1.97153	0	6.78984	3.61529	4.36832	16.6968	2.92435	8.75153	0	4.81007	1.18042	0.986842	1.1972	1.48116
AC021006.2	0.861717	1.97153	2.47875	2.26328	1.2051	0	6.957	5.8487	9.72392	6.38805	4.12292	0	2.96053	1.1972	0.740579
AC021016.1	9.47889	7.88614	1.6525	12.448	7.23058	6.98931	11.1312	8.77305	11.6687	11.4985	8.93298	5.90212	6.9079	4.78878	5.92463
AC021074.1	6.03202	7.88614	4.13125	7.92148	4.82039	8.73664	18.0882	16.0839	20.4202	3.83283	8.93298	8.26296	6.9079	2.39439	7.40579
AC021087.2	8.61717	36.802	12.3937	1.13164	3.61529	2.62099	1.3914	0	0	6.38805	0.687153	2.36085	36.5132	19.1551	7.40579
AC021106.1	11.2023	42.0594	24.7875	31.6859	25.307	14.8523	2.7828	2.92435	0.972392	3.83283	2.74861	2.36085	44.4079	59.8598	45.1753
AC021106.2	0	6.57178	4.9575	0	1.2051	2.62099	1.3914	0	0	0	0.687153	0	0.986842	2.39439	0.740579
AC021106.3	2.58515	12.4864	2.47875	6.78984	7.23058	6.98931	0	0	0	1.27761	0.687153	1.18042	6.9079	19.1551	5.92463
AC021148.1	4.96378	6.77328	3.17298	11.3996	1.75361	9.12792	8.09883	3.83541	8.50222	3.35128	4.20574	6.90348	8.32864	4.18713	12.5813
AC021231.2	2.58515	7.22896	0	0	7.23058	2.62099	6.957	5.8487	0	2.55522	1.37431	2.36085	1.97368	1.1972	3.70289
AC021231.3	0	2.62871	0.82625	4.52656	1.2051	6.11565	1.3914	0	0	0	0	1.18042	0	2.39439	2.22174
AC021723.1	3.44687	1.97153	4.9575	9.05312	2.41019	3.49466	22.2624	11.6974	14.5859	2.55522	8.93298	4.72169	0.986842	0	0.740579
AC021876.1	0	27.6015	5.78375	0	1.2051	0	0	0	0	3.83283	2.74861	0	0	2.39439	3.70289
AC022018.1	10.3406	17.0866	13.22	22.6328	18.0765	18.3469	13.914	11.6974	10.6963	24.2746	12.3687	4.72169	8.88158	10.7748	17.7739
AC022034.2	5.1703	4.60025	4.9575	23.7644	7.23058	3.49466	12.5226	16.0839	15.5583	15.3313	10.3073	7.08254	1.97368	2.39439	3.70289
AC022080.1	9.47889	41.4022	7.43625	0	9.64078	3.49466	4.1742	7.31087	7.77913	2.55522	2.06146	9.44339	13.8158	10.7748	9.62752
AC022080.2	0	8.54332	0.82625	3.39492	0	0	0	0	0	1.27761	0	1.18042	0	0	0.740579
AC022121.1	0	2.62871	0.82625	0	1.2051	0.873664	1.3914	0	0	0	3.43576	1.18042	0.986842	1.1972	2.22174
AC022137.3	127.534	234.613	129.721	198.037	209.687	131.923	303.325	185.696	245.043	141.815	165.604	149.914	72.0395	63.4514	71.0956
AC022149.1	1493.36	943.708	1540.13	588.453	245.84	1318.36	0	0	0	0	0	0	0	0	784.273
AC022182.3	313.665	272.072	249.527	322.518	266.326	289.183	87.6582	86.2683	56.3987	118.818	138.805	135.749	154.934	130.494	236.985
AC022210.1	35.3304	26.9443	28.9187	52.0555	33.7427	53.2935	45.9162	39.4787	39.8681	17.8865	24.0503	29.5106	15.7895	22.7467	20.7362
AC022215.1	1.72343	3.28589	0	1.13164	2.41019	0	2.7828	2.92435	1.94478	0	0	0	0.986842	0	2.22174
AC022306.1	3.44687	6.57178	1.6525	4.52656	8.43568	0	1.3914	2.92435	0	0	3.43576	0	2.96053	3.59159	4.44347
AC022325.1	6.03202	12.4864	2.47875	4.52656	1.2051	7.86298	4.1742	1.46217	3.88957	1.27761	5.49722	8.26296	2.96053	1.1972	2.96231
AC022336.1	3.44687	6.57178	3.305	0	1.2051	0.873664	0	0	0	0	0	0	0.986842	0	0.740579
AC022384.1	52.2045	10.8714	105.657	0	7.34459	14.435	0	0	0	0	0	2.05549	172.464	126.679	88.0998
AC022400.5	244.25	367.335	372.895	352.355	405.62	439.33	528.595	474.738	332.389	570.552	513.91	441.37	355.03	438.74	375.991
AC022415.1	187.283	293.123	225.748	362.409	261.295	285.576	501.46	363.931	392.543	247.685	325.678	300.244	173.487	182.275	182.742
AC022559.1	3.44687	1.97153	0.82625	9.05312	3.61529	2.62099	0	0	0	0	1.37431	1.18042	2.96053	0	0.740579
AC022748.2	8.38078	4.37877	4.04177	0	1.16381	2.44102	3.90948	0	0	3.70152	0.663612	0	1.90607	0	0.689725
AC022795.1	11.2023	14.4579	7.43625	22.6328	12.051	13.105	27.828	16.0839	32.0889	10.2209	5.49722	14.1651	2.96053	14.3663	8.14637
AC022826.1	4.30859	20.3725	9.08875	2.26328	1.2051	1.74733	2.7828	2.92435	2.91718	2.55522	2.74861	1.18042	3.94737	9.57756	0.740579
AC022826.2	122.364	89.3762	125.59	79.2148	120.51	103.966	0	0	0	3.83283	2.06146	0	57.2369	34.7187	140.71
AC022868.1	0.861717	0	0.82625	0	2.41019	0	2.7828	2.92435	4.86196	0	0	0	0	0	3.70289
AC022905.1	1.72343	4.60025	0	1.13164	3.61529	0	0	0	1.94478	0	0.687153	0	6.9079	2.39439	0.740579
AC022968.1	2.58515	0	4.9575	3.39492	0	0	0	4.38652	0	0	0	0	0	0	0.740579
AC022973.2	0	7.22896	4.13125	6.78984	1.2051	2.62099	0	0	5.83435	0	1.37431	1.18042	2.96053	1.1972	0.740579
AC023050.5	7.75545	41.4022	4.9575	6.78984	0	3.49466	4.1742	5.8487	0.972392	6.38805	2.06146	1.18042	5.92105	5.98598	4.44347
AC023055.1	441.222	143.87	408.029	306.54	292.824	460.596	60.5118	151.935	67.3945	227.4	159.568	201.237	351.171	231.444	292.107
AC023157.1	3.44687	1.97153	2.47875	3.39492	3.61529	4.36832	2.7828	4.38652	0.972392	0	0	0	0	1.1972	0.740579
AC023161.2	2.58515	0	3.305	0	3.61529	1.74733	0	1.46217	0.972392	0	3.43576	1.18042	0.986842	0	0.740579
AC023194.1	9.47889	8.54332	9.08875	14.7113	15.6663	12.2313	64.0044	38.0165	46.6748	21.7194	13.7431	10.6238	7.89474	15.5635	5.92463
AC023194.2	2.58515	5.25743	2.47875	12.448	4.82039	2.62099	9.7398	10.2352	10.6963	3.83283	6.18437	3.54127	2.96053	3.59159	2.22174
AC023232.1	1.72343	1.97153	0.82625	1.13164	2.41019	1.74733	1.3914	1.46217	1.94478	1.27761	1.37431	1.18042	0	0	0.740579
AC023271.2	0.861717	7.88614	0	0	1.2051	0	0	5.8487	0	1.27761	2.74861	0	2.96053	0	0
AC023389.2	0.861717	16.4295	1.6525	2.26328	0	0	0	0	0	0	0	0	0	0	0
AC023424.2	13.7875	13.1436	10.7412	27.1594	19.2816	11.3576	48.699	30.7057	55.4263	30.6626	30.2347	21.2476	6.9079	4.78878	13.3304
AC023509.5	0	10.5149	1.6525	0	0	1.74733	0	0	0	1.27761	0	0	0	2.39439	0.740579
AC023512.1	3.44687	1.31436	0.82625	2.26328	1.2051	0	0	0	0	2.55522	6.18437	1.18042	0.986842	0	0
AC023632.1	1.72343	3.28589	1.6525	0	1.2051	3.49466	4.1742	7.31087	0.972392	2.55522	2.74861	3.54127	0.986842	1.1972	0
AC023794.4	4.91424	16.8971	4.5472	14.958	12.1742	13.4679	10.7245	25.5139	21.4327	8.16553	8.83498	7.58858	13.8765	18.3656	16.8574
AC023886.2	12.9258	17.0866	8.2625	9.05312	6.02548	6.98931	6.957	0	0.972392	3.83283	4.12292	1.18042	5.92105	10.7748	8.14637
AC023906.1	4.30859	1.97153	1.6525	5.6582	3.61529	4.36832	20.871	4.38652	10.6963	6.38805	6.18437	5.90212	5.92105	3.59159	1.48116
AC023934.1	4.30859	5.25743	3.305	5.6582	7.23058	0.873664	0	0	0	0	0.687153	0	0.986842	2.39439	1.48116
AC024270.1	4.30859	3.94307	1.6525	0	0	0.873664	2.7828	2.92435	0.972392	1.27761	2.06146	0	2.96053	0	2.22174
AC024293.1	8.61717	24.3156	23.9612	18.1062	18.0765	46.3042	19.4796	11.6974	84.5981	10.2209	17.1788	50.7582	3.94737	0	14.8116
AC024405.2	0	2.62871	0.82625	0	3.61529	0	0	4.38652	10.6963	3.83283	2.06146	2.36085	4.93421	14.3663	2.22174
AC024451.1	0.861717	16.4295	0	3.39492	0	0	0	0	1.94478	0	0.687153	0	0.986842	4.78878	1.48116
AC024451.2	4.30859	21.0297	0.82625	2.26328	2.41019	2.62099	1.3914	0	0	2.55522	0	2.36085	1.97368	13.1691	2.22174
AC024558.1	1.72343	6.57178	0.82625	0	1.2051	0	0	0	0	6.38805	3.43576	2.36085	8.88158	10.7748	5.18405
AC024560.2	37.0538	92.005	39.66	44.134	56.6396	25.3363	15.3054	64.3357	24.3098	57.4924	41.9163	47.2169	126.316	117.325	110.346
AC024568.1	10.3406	34.1733	14.8725	13.5797	6.02548	6.98931	1.3914	2.92435	1.94478	5.11044	2.06146	5.90212	17.7632	9.57756	7.40579
AC024592.3	40.3818	34.8484	31.0471	46.5775	30.9087	39.3097	15.066	5.83461	36.1915	20.8724	16.7514	24.0357	17.1812	4.86076	19.2003
AC024619.4	1.72343	0	1.6525	3.39492	0	0.873664	1.3914	4.38652	2.91718	0	0.687153	1.18042	2.96053	1.1972	2.22174
AC024937.2	1.72343	10.5149	7.43625	10.1848	2.41019	5.24198	11.1312	7.31087	4.86196	5.11044	6.87153	3.54127	6.9079	7.18317	5.92463
AC024940.2	147.346	392.842	293.558	404.88	396.073	199.903	874.13	590.948	842.527	574.716	587.726	597.807	163.477	185.69	219.598
AC024940.3	37.0538	41.4022	37.1812	102.979	69.8956	47.1779	140.531	90.6548	113.77	52.382	54.9722	67.2841	21.7105	38.3102	32.5855
AC024940.4	0	17.7438	3.305	0	0	0	0	0	0	0	0	1.18042	1.97368	2.39439	0
AC024940.7	59.4585	107.777	87.5825	100.716	90.3823	89.1137	151.663	108.201	152.665	159.701	155.296	177.064	49.3421	61.057	71.8361
AC025048.3	3.44687	0.657178	0.82625	0	1.2051	0.873664	1.3914	0	0.972392	3.83283	1.37431	0	0	0	2.22174
AC025048.6	7.75545	5.25743	7.43625	15.843	9.64078	0	0	0	0	0	0	0	14.8026	15.5635	35.5478
AC025062.1	6.03202	6.57178	6.61	14.7113	3.61529	6.11565	23.6538	7.31087	20.4202	3.83283	8.93298	7.08254	6.9079	5.98598	6.66521
AC025161.1	4.30859	3.28589	0.82625	3.39492	0	0	1.3914	7.31087	3.88957	0	1.37431	2.36085	1.97368	0	0
AC025165.3	0	7.88614	7.43625	0	0	1.74733	1.3914	0	0	3.83283	4.12292	0	0	0	9.62752
AC025165.6	7.27153	12.784	1.93673	16.6493	2.2598	20.9591	415.106	270.183	558.793	158.816	365.173	257.834	2.7758	0	10.9259
AC025181.1	6.03202	7.88614	4.13125	12.448	4.82039	0.873664	15.3054	2.92435	7.77913	2.55522	4.12292	7.08254	0.986842	3.59159	2.22174
AC025186.1	4.30859	17.7438	4.9575	1.13164	7.23058	3.49466	2.7828	2.92435	4.86196	2.55522	2.74861	2.36085	5.92105	0	1.48116
AC025271.1	1.72343	4.60025	0	1.13164	0	0.873664	2.7828	0	0	0	2.74861	0	0	2.39439	2.96231
AC025283.2	83.9821	53.1665	54.954	57.8343	64.9223	68.4468	21.9794	22.5918	14.1084	37.2996	32.5477	37.88	23.169	58.3388	47.55
AC025423.2	90.4803	127.493	81.7987	92.7945	185.585	72.5141	0	0	0	48.5492	43.9778	0	165.79	238.242	120.714
AC025449.1	6.89374	21.6869	16.525	44.134	30.1274	16.5996	83.484	61.4113	114.742	49.8268	57.0337	83.8101	18.75	31.1271	25.9203
AC025518.1	3.44687	7.22896	4.13125	0	0	0	1.3914	2.92435	5.83435	1.27761	0.687153	7.08254	0.986842	0	0
AC025588.1	2.58515	15.7723	5.78375	4.52656	4.82039	4.36832	2.7828	0	0.972392	1.27761	2.06146	0	14.8026	13.1691	10.3681
AC025594.1	378.294	437.681	548.63	92.7945	81.9466	91.7347	119.66	114.05	67.095	1361.93	2243.55	1967.77	0	19.1551	87.3883
AC025627.3	9.47889	17.0866	8.2625	27.1594	10.8459	6.98931	34.785	24.857	26.2546	26.8298	24.0503	10.6238	34.5395	27.5355	26.6608
AC025750.3	0.861717	13.1436	2.47875	1.13164	0	0.873664	5.5656	5.8487	2.91718	0	1.37431	1.18042	8.88158	2.39439	6.66521
AC025881.1	0	1.31436	1.6525	1.13164	0	0.873664	0	2.92435	0	0	0.687153	0	2.96053	1.1972	2.96231
AC025884.2	21.5429	16.4295	22.3087	3.39492	10.8459	9.6103	8.3484	0	2.91718	1.27761	2.06146	1.18042	16.7763	11.972	11.8493
AC026111.1	0	13.8007	0.82625	0	0	0.873664	4.1742	1.46217	7.77913	2.55522	0.687153	0	0	7.18317	0
AC026117.1	0	8.54332	0.82625	0	0	0	0	0	0	0	0	0	0.986842	2.39439	0
AC026120.1	4.30859	24.3156	4.13125	0	1.2051	4.36832	1.3914	0	0	3.83283	2.06146	0	7.89474	3.59159	0.740579
AC026150.2	0	0	0.82625	0	0	0	0	4.38652	0	2.55522	2.06146	4.72169	0	0	4.44347
AC026271.1	1.72343	0	2.47875	3.39492	3.61529	2.62099	0	0	0	0	2.06146	0	0	0	0
AC026316.4	81.6996	104.939	55.2482	61.6794	57.7291	61.9063	58.3221	93.3923	64.0497	45.9021	56.9198	64.7936	60.0772	35.8441	31.0422
AC026320.2	0.861717	1.97153	0	1.13164	2.41019	0.873664	0	8.77305	1.94478	0	5.49722	2.36085	0	0	0
AC026369.8	5.1703	5.25743	9.08875	1.13164	2.41019	1.74733	0	1.46217	1.94478	5.11044	8.93298	5.90212	3.94737	3.59159	0.740579
AC026403.1	375.709	1528.6	1877.24	2364	46.9988	5781.03	52063.4	9296.51	48121.7	80.4894	6543.75	4774.81	4.93421	15.5635	0
AC026410.1	0	0.657178	0.82625	4.52656	1.2051	2.62099	0	0	0	1.27761	0	1.18042	0.986842	1.1972	1.48116
AC026412.1	843.426	701.741	418.256	563.609	496.432	397.098	483.255	438.36	451.108	523.258	541.829	566.381	483.032	458.209	566.102
AC026412.2	5.1703	11.8292	10.7412	0	3.61529	0	0	0	1.94478	0	0.687153	0	9.86842	8.38037	10.3681
AC026436.1	6.03202	11.172	10.7412	10.1848	10.8459	7.86298	25.0452	8.77305	7.77913	8.94327	8.24583	3.54127	9.86842	11.972	19.255
AC026458.1	12.064	5.9146	10.7412	9.05312	6.02548	7.86298	6.957	13.1596	4.86196	6.38805	6.18437	8.26296	12.829	7.18317	10.3681
AC026462.1	6.89374	1.97153	2.47875	1.13164	8.43568	1.74733	1.3914	0	0	2.55522	0.687153	0	2.96053	3.59159	2.96231
AC026464.1	4.30859	1.97153	3.305	3.39492	0	0	0	0	0	0	0	0	0	2.39439	0.740579
AC026464.3	34.4687	0	69.405	0	50.6141	50.6725	0	0	0	0	0	0	79.9342	63.4514	58.5057
AC026464.4	2369.72	1369.56	2365.55	1716.7	1714.85	2346.66	805.621	1571.84	851.815	2265.2	2297.15	2285.3	1348.03	1337.27	1771.46
AC026464.5	0	7.88614	3.305	0	0	0	0	0	0	0	0	0	0	0	0
AC026464.6	387.773	499.455	675.872	867.968	758.006	828.233	1175.73	820.28	1183.4	530.208	639.739	617.362	494.408	664.443	636.898
AC026477.1	5.1703	5.25743	4.9575	12.448	4.82039	6.11565	37.5678	11.6974	15.5583	22.997	31.609	43.6757	0.986842	4.78878	3.70289
AC026688.1	0.861717	0.657178	1.6525	2.26328	0	0.873664	0	0	0	2.55522	2.74861	3.54127	0	0	0
AC026700.1	2.58515	1.97153	0.82625	1.13164	3.61529	1.74733	2.7828	0	0.972392	2.55522	2.74861	0	0	0	0.740579
AC026740.3	11.6868	8.72086	4.00241	1.98034	0	10.026	5.80632	0	0	1.33287	1.2025	1.23148	4.1181	0	12.139
AC026786.1	0	0	0	0	0	0	57.0474	0	46.6748	0	35.0448	16.5259	0	0	0
AC026798.1	1.72343	1.31436	1.6525	3.39492	2.41019	1.74733	6.957	1.46217	2.91718	2.55522	0	1.18042	0.986842	1.1972	0
AC026877.1	169.758	67.0322	137.157	46.3973	81.9466	131.05	5.5656	10.2352	5.83435	53.6596	35.0448	22.428	93.75	87.3953	84.426
AC026954.1	2.58515	3.28589	3.305	2.26328	1.2051	2.62099	0	1.46217	0.972392	6.38805	6.87153	2.36085	6.9079	2.39439	5.92463
AC026954.2	0	0	0	31.6019	71.5581	40.3241	0	111.233	14.9819	0	102.992	0	50.2271	0	0
AC027176.2	0	7.88614	0.82625	0	1.2051	0.873664	0	0	0	0	0	0	1.97368	1.1972	1.48116
AC027237.1	3.44687	9.85767	0	0	3.61529	0.873664	0	0	0	0	0	0	0.986842	2.39439	0
AC027288.2	0	1.97153	0.82625	1.13164	0	0	6.957	1.46217	4.86196	2.55522	2.06146	3.54127	0	1.1972	0
AC027309.2	4.30859	1.97153	1.6525	3.39492	3.61529	4.36832	2.7828	2.92435	6.80674	1.27761	2.06146	2.36085	0	0	0
AC027544.1	2.58515	7.22896	3.305	0	0	1.74733	0	0	0	0	0.687153	1.18042	1.97368	1.1972	2.22174
AC027575.1	1.72343	18.401	2.47875	0	0	0.873664	0	0	0	1.27761	0	0	0	1.1972	0.740579
AC027601.1	4.32662	8.33699	4.89152	3.82828	4.07677	1.47778	3.53027	12.4255	6.57909	10.8052	8.06314	12.812	3.33843	1.01251	3.93087
AC027644.1	1.72343	5.25743	0.82625	2.26328	1.2051	2.62099	0	0	0.972392	1.27761	0	0	3.94737	7.18317	5.92463
AC027644.2	0	10.5149	0.82625	0	0	0	0	0	0	0	1.37431	0	0.986842	1.1972	0.740579
AC027763.1	5.1703	11.8292	8.2625	7.92148	12.051	5.24198	0	0	0	0	0	1.18042	30.5921	21.5495	19.9956
AC027796.2	1.72343	4.60025	0	1.13164	1.2051	1.74733	0	0	0	1.27761	0	0	4.93421	1.1972	1.48116
AC027796.3	26.7132	53.8886	14.8725	5.6582	24.1019	16.5996	1.3914	1.46217	6.80674	8.94327	6.18437	3.54127	14.8026	14.3663	15.5522
AC027801.2	0	6.57178	0.82625	2.26328	1.2051	4.36832	2.7828	0	5.83435	2.55522	2.74861	1.18042	1.97368	0	0.740579
AC034102.1	6.03202	19.0582	4.13125	3.39492	0	0	0	1.46217	0.972392	3.83283	1.37431	4.72169	10.8553	3.59159	2.22174
AC034102.2	18.9578	220.155	446.175	273.857	350.683	0	0	0	0	0	0	0	434.211	472.892	698.366
AC034105.3	1.72343	3.28589	4.13125	1.13164	1.2051	0.873664	0	0	0	0	0	0	0	3.59159	0.740579
AC034207.1	1.72343	3.94307	0.82625	1.13164	2.41019	0	1.3914	1.46217	2.91718	0	0.687153	2.36085	0	0	1.48116
AC034236.1	4272.39	4604.85	3039.77	9408.46	7399.3	3644.05	13059.7	13501.7	12748.1	8154.98	7806.05	8600.57	5259.87	5247.31	4742.67
AC036164.1	0.861717	19.7153	1.6525	0	1.2051	0.873664	0	0	0	0	0	0	0.986842	1.1972	0
AC036176.2	0.861717	10.5149	1.6525	1.13164	0	0.873664	0	0	0	0	0	0	1.97368	2.39439	1.48116
AC036214.3	12.064	0	4.9575	2.26328	9.64078	2.62099	4.1742	2.92435	1.94478	0	0	2.36085	4.93421	0	0
AC037459.1	65.7741	24.1691	71.7888	34.1595	19.8597	25.6228	1.16708	2.45289	1.63125	39.8157	14.4093	12.8715	6.62197	18.0753	12.4968
AC037471.2	1.72343	3.28589	0.82625	2.26328	2.41019	0	1.3914	1.46217	0.972392	0	2.06146	2.36085	7.89474	11.972	11.1087
AC040162.1	88.1326	154.658	165.449	151.83	118.775	170.633	255.505	170.574	269.589	38.4234	82.2884	84.6222	135.431	115.594	177.237
AC040169.2	0	3.94307	0	1.13164	0	0	0	1.46217	1.94478	0	2.06146	0	0.986842	2.39439	0
AC040978.1	6.89374	31.5446	5.78375	11.3164	12.051	6.98931	18.0882	7.31087	6.80674	8.94327	6.18437	4.72169	15.7895	9.57756	12.5898
AC044787.1	81.8631	62.4319	94.1925	91.6629	71.1007	159.881	164.185	106.739	175.031	63.8805	101.011	87.3513	26.6447	29.9299	46.6565
AC044810.1	3.44687	1.31436	1.6525	4.52656	2.41019	0.873664	8.3484	2.92435	3.88957	3.83283	2.74861	3.54127	0.986842	2.39439	1.48116
AC044810.4	3.44687	1.31436	1.6525	4.52656	2.41019	0.873664	8.3484	2.92435	3.88957	3.83283	2.74861	3.54127	0.986842	2.39439	1.48116
AC044810.6	3.44687	1.31436	1.6525	4.52656	2.41019	0.873664	8.3484	2.92435	3.88957	3.83283	2.74861	3.54127	0.986842	2.39439	1.48116
AC044860.1	18.5979	13.9644	13.4406	3.92301	4.17766	5.53115	0	0	1.18159	6.70858	1.42927	1.43438	14.9569	10.7227	12.49
AC046134.1	4.30859	7.22896	8.2625	4.52656	6.02548	0	1.3914	8.77305	0	10.2209	3.43576	5.90212	23.6842	23.9439	6.66521
AC046144.1	1.72343	0.657178	2.47875	3.39492	2.41019	0.873664	6.957	0	2.91718	2.55522	4.12292	1.18042	1.97368	1.1972	5.18405
AC046176.1	6.03202	4.60025	3.305	5.6582	8.43568	2.62099	1.3914	11.6974	3.88957	3.83283	2.74861	0	0.986842	1.1972	6.66521
AC046185.1	13.7875	0	0	0	0	0	29.2194	0	0	0	0.687153	0	0	0	0
AC046185.2	10.3406	3.28589	3.305	6.78984	15.6663	6.98931	4.1742	1.46217	2.91718	2.55522	2.06146	0	4.93421	5.98598	8.14637
AC048338.1	56.8733	0	0	99.5844	0	0	0	0	0	0	0	0	58.2237	0	0
AC048338.2	129.126	147.418	97.1119	106.666	75.0115	95.2647	27.7251	41.2634	31.9158	104.262	100.315	58.8506	114.799	146.157	133.024
AC048351.1	3.73399	0.569537	2.36076	1.96145	1.35444	1.5143	0	0	0	4.30781	0.772307	1.32671	3.32741	0	6.14898
AC051619.1	0.861717	10.5149	4.13125	1.13164	2.41019	9.6103	5.5656	2.92435	0	0	2.06146	2.36085	5.92105	5.98598	2.22174
AC051619.3	0	7.88614	1.6525	4.52656	0	0	2.7828	1.46217	1.94478	2.55522	2.06146	2.36085	0	2.39439	0.740579
AC053503.7	11.2023	8.54332	0	4.52656	0	0	5.5656	4.38652	1.94478	0	14.4302	5.90212	0	0	1.48116
AC055733.4	0	6.57178	1.6525	0	0	0	11.1312	4.38652	4.86196	2.55522	11.6816	11.8042	1.97368	0	1.48116
AC055811.2	6.89374	9.2005	6.61	5.6582	0	29.7046	2.7828	1.46217	1.94478	0	1.37431	0	30.5921	13.1691	36.2884
AC055839.2	319.697	166.923	234.655	254.619	192.816	245.5	389.592	448.888	479.389	963.318	963.388	890.039	137.171	150.847	182.923
AC055876.2	9.47889	17.0866	7.43625	0	0	1.74733	0	0	0	0	0	0	6.9079	0	4.44347
AC058822.1	25.8515	0	6.61	4.52656	0	0	0	0	0	0	0	0	0	0	9.62752
AC060766.1	105.129	161.009	149.551	133.534	130.15	127.555	121.052	157.915	90.4324	79.2118	100.324	76.7275	120.395	140.072	120.714
AC060766.5	78.4163	113.035	103.281	104.111	114.484	62.9038	169.751	206.167	165.307	99.6535	125.062	93.2535	83.8816	123.311	107.384
AC060780.2	2.58515	3.28589	0.82625	0	1.2051	3.49466	6.957	0	0	0	0.687153	0	4.93421	3.59159	0.740579
AC060834.1	31.8835	17.0866	28.0925	22.6328	10.8459	25.3363	5.5656	7.31087	0	11.4985	25.4246	22.428	42.4342	17.9579	42.213
AC061975.5	2.58515	0.657178	0.82625	1.13164	1.2051	0.873664	0	0	0	0	0	0	1.97368	5.98598	2.22174
AC062028.2	0.861717	1.31436	0	3.39492	3.61529	2.62099	6.957	7.31087	5.83435	3.83283	0.687153	1.18042	2.96053	1.1972	2.96231
AC062037.3	20.2135	50.1288	21.5476	15.6847	16.7028	5.50473	19.285	14.4757	6.73874	13.9133	17.2404	23.3726	35.1714	28.8514	34.7148
AC063944.2	0.861717	1.31436	0	0	1.2051	2.62099	4.1742	0	0	1.27761	2.06146	1.18042	2.96053	0	0
AC063947.2	1.72343	12.4864	0.82625	1.13164	1.2051	0	2.7828	0	2.91718	1.27761	2.06146	0	0	3.59159	2.22174
AC063976.2	11.2023	36.802	7.43625	1.13164	1.2051	1.74733	2.7828	4.38652	6.80674	8.94327	0	5.90212	10.8553	11.972	6.66521
AC064799.1	54.2882	36.1448	50.4012	82.6098	39.7682	69.8931	118.269	64.3357	87.5153	22.997	46.0392	47.2169	16.7763	13.1691	41.4724
AC064847.1	2.58515	7.22896	0	0	0	1.74733	6.957	2.92435	4.86196	0	2.74861	0	0	1.1972	0.740579
AC064850.1	11.2023	22.3441	14.8725	5.6582	7.23058	4.36832	2.7828	4.38652	0.972392	5.11044	2.06146	3.54127	21.7105	25.1411	15.5522
AC066615.1	0	0	0	0	0	0	0	0	0	1.27761	8.24583	79.0884	0	0	0
AC067752.1	24.8164	55.9293	37.4323	37.085	32.9539	28.2276	38.6889	60.9853	38.6258	64.706	70.968	71.5062	26.4599	42.8	7.3544
AC067904.2	1.72343	3.28589	0	2.26328	1.2051	0	0	1.46217	0.972392	0	0.687153	1.18042	0.986842	2.39439	1.48116
AC067942.1	7.26553	5.60511	1.17452	8.3487	3.81027	1.84156	7.33221	1.54103	1.02483	5.38605	4.34527	1.24409	7.28045	5.04705	5.46363
AC067968.1	81.8631	90.0334	92.54	46.3973	37.358	79.5034	4.1742	0	4.86196	5.11044	10.9944	8.26296	75	37.1131	153.3
AC068044.1	0.861717	3.28589	0	1.13164	1.2051	0.873664	2.7828	0	3.88957	0	0	2.36085	0	2.39439	0
AC068134.3	27.5749	17.0866	34.7025	31.6859	49.409	61.1565	9.7398	16.0839	19.4478	53.6596	24.7375	28.3302	54.2763	33.5215	48.1376
AC068137.1	2.58515	3.28589	0.82625	2.26328	0	0.873664	6.957	2.92435	5.83435	3.83283	2.06146	1.18042	1.97368	1.1972	3.70289
AC068205.2	24.9806	36.1314	18.1708	22.6244	18.0698	17.4668	5.56355	5.84654	8.74829	14.0485	13.0511	12.9799	39.6413	21.5416	37.05
AC068234.1	2.58515	2.62871	5.78375	0	1.2051	3.49466	0	2.92435	0	0	0	0	0.986842	0	2.22174
AC068279.1	71.5225	66.375	52.88	33.9492	33.7427	30.5782	2.7828	16.0839	4.86196	25.5522	24.0503	15.3455	72.0395	28.7327	50.3593
AC068446.1	2.58515	1.97153	2.47875	1.13164	1.2051	0.873664	0	0	0	1.27761	0.687153	1.18042	1.97368	0	2.22174
AC068522.1	12.9258	2.62871	9.08875	15.843	8.43568	20.0943	9.7398	2.92435	7.77913	1.27761	3.43576	1.18042	3.94737	0	3.70289
AC068533.4	13.7875	57.1745	10.7412	13.5797	14.4612	0	23.6538	5.8487	0	0	12.3687	7.08254	54.2763	31.1271	32.5855
AC068580.4	30.1601	33.5161	38.8337	12.448	16.8714	19.2206	1.3914	10.2352	2.91718	60.0476	35.0448	3.54127	14.8026	19.1551	22.9579
AC068587.2	7.75545	57.1745	4.9575	1.13164	0	0	4.1742	0	0	3.83283	2.74861	1.18042	0.986842	1.1972	0
AC068587.3	0.861717	0	0	1.13164	0	2.62099	11.1312	1.46217	4.86196	2.55522	6.87153	5.90212	0	0	0
AC068631.2	178.375	358.819	465.179	476.421	542.294	447.316	644.219	617.038	536.76	569.814	653.482	461.546	135.197	246.622	277.717
AC068647.1	0.861717	8.54332	4.13125	0	3.61529	1.74733	8.3484	0	7.77913	0	0.687153	2.36085	5.92105	3.59159	0.740579
AC068724.3	0.861717	5.9146	3.305	1.13164	1.2051	0.873664	0	2.92435	0	0	0	0	0.986842	0	0
AC068724.4	0.861717	1.31436	0.82625	0	1.2051	0	0	0	3.88957	3.83283	1.37431	2.36085	2.96053	1.1972	2.96231
AC068775.1	0	0.657178	0	0	0	0	0	5.8487	1.94478	2.55522	2.74861	3.54127	0	1.1972	0
AC068790.8	0.861717	1.97153	2.47875	2.26328	0	0.873664	6.957	0	1.94478	5.11044	2.06146	1.18042	0.986842	0	2.96231
AC068831.5	0	2.62871	1.6525	1.13164	0	0.873664	4.1742	4.38652	4.86196	0	0.687153	0	2.96053	3.59159	2.96231
AC068896.1	23.2664	29.573	23.9612	10.1848	31.3325	32.3256	11.1312	4.38652	7.77913	3.83283	0	0	34.5395	22.7467	32.5855
AC068946.1	13.2799	22.1545	13.5292	2.17997	6.96441	20.8407	6.70091	5.6334	3.74639	0	2.0783	7.95879	16.1588	2.30625	4.99322
AC068946.2	232.664	159.694	127.242	193.511	200.046	385.286	1501.32	1391.99	1188.26	1055.31	1233.44	1180.42	82.8948	62.2542	141.451
AC069213.3	0.861717	1.97153	1.6525	3.39492	3.61529	1.74733	2.7828	2.92435	9.72392	3.83283	2.06146	2.36085	1.97368	0	2.22174
AC069218.1	0.861717	3.94307	4.9575	2.26328	3.61529	5.24198	18.0882	5.8487	13.6135	5.11044	5.49722	8.26296	2.96053	0	4.44347
AC069257.3	13.7875	0	12.3937	0	0	0	0	0	3.88957	2.55522	6.18437	0	6.9079	9.57756	3.70289
AC069282.1	27.5749	40.7451	23.135	28.291	156.663	12.2313	2.7828	32.1678	2.91718	48.5492	35.0448	29.5106	99.6711	108.945	23.6985
AC069368.1	5.43	7.09907	0	2.0374	0	13.5173	0	0	0	6.90059	0.618572	3.65139	1.7767	12.6373	2.66666
AC069499.1	27.5749	21.0297	18.1775	11.3164	34.9478	17.4733	2.7828	1.46217	1.94478	2.55522	3.43576	3.54127	68.0921	45.4934	51.8405
AC069499.2	2.58515	7.22896	1.6525	1.13164	2.41019	1.74733	0	1.46217	0	0	0.687153	1.18042	2.96053	1.1972	1.48116
AC069503.2	2.21941	14.077	2.83742	6.80078	4.13842	6.54714	23.1113	10.0425	23.375	12.0456	18.7154	22.2953	1.69446	2.05564	6.86936
AC069528.1	0	0	0	9.04973	15.6604	6.98669	47.2899	128.623	86.6819	112.387	132.571	170.154	0	0	0
AC069542.2	0.861717	6.57178	2.47875	0	1.2051	1.74733	1.3914	1.46217	0	0	0	1.18042	0.986842	0	0
AC072052.1	5.1703	15.7723	13.22	30.5543	20.4866	13.9786	50.0904	49.7139	37.9233	24.2746	24.7375	31.8714	31.579	25.1411	41.4724
AC073052.1	4.30859	18.401	5.78375	6.78984	6.02548	1.74733	0	1.46217	0	8.94327	1.37431	2.36085	3.94737	7.18317	4.44347
AC073063.1	2.58515	13.8007	0.82625	2.26328	3.61529	4.36832	2.7828	2.92435	5.83435	7.66566	17.866	10.6238	4.93421	2.39439	4.44347
AC073065.1	14.6492	53.8886	21.4825	13.5797	15.6663	14.8523	30.6108	14.6217	38.8957	14.0537	15.8045	25.9693	16.7763	16.7607	17.0333
AC073072.2	4.30859	5.25743	3.305	12.448	3.61529	6.98931	4.1742	2.92435	5.83435	3.83283	2.06146	5.90212	0	1.1972	4.44347
AC073073.1	6.03202	16.4295	9.08875	16.9746	4.82039	19.2206	41.742	11.6974	19.4478	1.27761	8.93298	16.5259	3.94737	8.38037	8.14637
AC073082.1	11.2023	30.8874	9.08875	12.448	6.02548	8.73664	18.0882	2.92435	12.6411	5.11044	2.74861	7.08254	18.75	17.9579	14.071
AC073109.1	0.861717	6.57178	4.13125	2.26328	0	0	0	0	0	0	0	0	0	0	0.740579
AC073111.3	0	9.20101	36.357	9.05363	22.8981	39.3171	5.56591	0	9.72446	7.66608	4.81034	11.8049	57.1986	82.6111	110.352
AC073111.4	68.9374	37.4592	38.8337	45.2656	40.9733	36.6939	15.3054	39.4787	8.75153	61.3253	27.4861	20.0672	182.566	180.776	119.233
AC073135.5	5.1703	15.1151	6.61	2.26328	4.82039	0.873664	4.1742	0	0	1.27761	1.37431	0	9.86842	14.3663	9.62752
AC073135.6	9.30418	23.9518	3.15869	4.45348	11.5916	5.84355	10.4961	14.7066	18.3381	17.863	12.0949	22.7282	32.2527	30.1512	6.47095
AC073136.1	7.75545	6.57178	4.9575	6.78984	8.43568	5.24198	0	1.46217	0	6.38805	2.74861	2.36085	7.89474	26.3383	9.62752
AC073210.1	1.72343	3.28589	0.82625	1.13164	0	1.74733	0	0	0.972392	0	0.687153	0	2.96053	1.1972	1.48116
AC073264.1	2.58515	1.97153	0	2.26328	2.41019	3.49466	1.3914	0	2.91718	1.27761	0	1.18042	0.986842	0	2.22174
AC073343.1	17.2343	20.3725	16.525	13.5797	18.0765	14.8523	15.3054	2.92435	6.80674	10.2209	11.6816	5.90212	43.4211	39.5074	36.2884
AC073349.2	42.2241	46.0025	35.5287	1.13164	24.1019	14.8523	1.3914	0	4.86196	6.38805	0.687153	1.18042	149.013	99.3672	102.94
AC073410.1	7.75545	17.0866	4.13125	3.39492	0	4.36832	16.6968	7.31087	12.6411	24.2746	17.1788	12.9847	2.96053	5.98598	2.22174
AC073413.1	0	1.31436	0.82625	2.26328	0	4.36832	0	0	0	2.55522	4.81007	0	0	0	0.740579
AC073415.1	0.861717	3.94307	2.47875	0	2.41019	0	2.7828	0	0	0	0	0	4.93421	3.59159	0.740579
AC073464.1	1.72343	1.31436	0.82625	1.13164	0	1.74733	0	4.38652	2.91718	2.55522	3.43576	1.18042	0	1.1972	0.740579
AC073476.1	2.58515	11.172	9.915	1.13164	2.41019	5.24198	0	0	0	0	0.687153	0	5.92105	4.78878	1.48116
AC073476.2	1.72343	5.25743	1.6525	0	0	1.74733	0	0	0	0	0	0	0.986842	0	0.740579
AC073488.1	16.3726	11.8292	7.43625	2.26328	0	5.24198	1.3914	2.92435	0	16.6089	9.62014	9.44339	0.986842	0	1.48116
AC073508.2	114.608	95.2909	164.424	167.483	155.458	165.996	38.9592	95.0414	51.5368	85.5998	94.8271	75.5471	129.276	135.283	145.153
AC073534.1	4.30859	5.9146	2.47875	0	2.41019	3.49466	8.3484	2.92435	11.6687	10.2209	13.0559	11.8042	1.97368	1.1972	4.44347
AC073551.1	9.47889	21.6869	19.83	7.92148	6.02548	8.73664	12.5226	43.8652	54.4539	8.94327	16.4917	11.8042	10.8553	9.57756	14.071
AC073585.1	10.782	9.96975	5.23253	17.1317	7.63172	7.6076	8.19415	9.25977	8.63399	3.66401	3.99329	2.8033	35.1537	31.9041	26.1177
AC073585.2	15.5109	19.0582	37.1812	13.5797	18.0765	27.9572	65.3958	42.4031	19.4478	0	0	0	47.3684	38.3102	36.2884
AC073594.1	0	0	0.82625	3.39492	1.2051	0	0	0	0	3.83283	9.62014	1.18042	0	1.1972	2.22174
AC073610.1	31.0218	53.8886	43.7912	29.4227	27.7172	13.9786	105.746	55.5626	94.322	58.77	87.9555	95.6143	16.7763	19.1551	13.3304
AC073610.2	142.697	136.847	120.438	49.3736	41.8238	64.1076	33.1129	81.1935	39.5329	102.09	124.01	99.4925	30.3349	24.9298	39.6551
AC073612.1	31.8835	34.1733	41.3125	91.6629	148.227	78.6298	0	0	0	0	16.4917	4.72169	25.6579	5.98598	47.397
AC073648.4	0	3.94307	0	0	0	0.873664	0	0	0	10.2209	2.74861	2.36085	0	2.39439	0.740579
AC073648.5	1.72343	15.7723	3.305	1.13164	2.41019	2.62099	0	0	0	0	2.06146	5.90212	2.96053	3.59159	1.48116
AC073657.2	2.58515	5.25743	4.13125	7.92148	2.41019	2.62099	18.0882	4.38652	12.6411	5.11044	4.81007	3.54127	1.97368	8.38037	2.96231
AC073861.1	34.4687	52.5743	29.745	32.8176	26.5121	14.8523	23.6538	39.4787	22.365	35.7731	16.4917	21.2476	41.4474	41.9018	22.2174
AC073869.1	1276.53	1209.96	1397.22	1147.03	1097.84	1305.4	1949.98	1599.12	2144.55	1629.7	1716.79	1566.62	1477.54	1236.14	1409.04
AC073896.1	1066.64	614.512	894.215	964.086	645.954	1424.49	231.943	1062.47	122.992	687.768	442.803	458.987	629.982	747.454	852.254
AC073900.1	5.1703	8.54332	4.9575	7.92148	4.82039	5.24198	4.1742	8.77305	3.88957	6.38805	6.18437	3.54127	1.97368	4.78878	5.92463
AC073909.1	0.861717	3.28589	3.305	7.92148	0	4.36832	1.3914	1.46217	0.972392	1.27761	2.06146	4.72169	0	4.78878	1.48116
AC073910.1	5.1703	5.25743	4.13125	16.9746	4.82039	8.73664	26.4366	13.1596	30.1441	0	3.43576	3.54127	7.89474	2.39439	1.48116
AC074019.1	5.1703	25.63	3.305	5.6582	6.02548	9.6103	8.3484	4.38652	13.6135	10.2209	4.81007	5.90212	3.94737	7.18317	9.62752
AC074051.1	18.0961	21.0297	14.0462	31.6859	28.9223	18.3469	48.699	49.7139	37.9233	25.5522	19.2403	29.5106	11.8421	16.7607	25.9203
AC074051.3	0.861717	7.22896	0	0	1.2051	0	0	0	0	2.55522	2.74861	2.36085	0.986842	1.1972	0
AC074051.4	1.72343	6.57178	3.305	11.3164	3.61529	5.24198	0	7.31087	2.91718	3.83283	2.06146	3.54127	9.86842	4.78878	2.96231
AC074085.2	2.58515	0.657178	1.6525	4.52656	2.41019	1.74733	1.3914	10.2352	5.83435	1.27761	1.37431	0	0	0	0.740579
AC074117.2	2.58515	1.97153	0	2.26328	0	0	5.5656	2.92435	3.88957	1.27761	0.687153	1.18042	2.96053	0	1.48116
AC074134.1	3.44687	1.31436	1.6525	4.52656	1.2051	1.74733	0	1.46217	0.972392	0	0	0	0	0	1.48116
AC074141.1	14.6492	0.657178	16.525	30.5543	22.8968	22.7153	122.443	115.512	133.218	40.8835	48.1007	31.8714	13.8158	33.5215	22.9579
AC074143.1	0	0	0	0	0	1.0573	0	0	1.17678	3.09231	1.6678	7.42204	0.964722	0	0
AC074198.1	6.89374	24.3156	3.305	9.05312	2.41019	4.36832	5.5656	7.31087	0.972392	1.27761	3.43576	2.36085	3.94737	4.78878	5.18405
AC074276.1	0.861717	3.28589	0.82625	1.13164	0	0	0	2.92435	0.972392	0	0.687153	1.18042	1.97368	0	0.740579
AC078817.1	0.861717	2.62871	4.13125	4.52656	4.82039	1.74733	2.7828	5.8487	1.94478	0	4.81007	2.36085	0	4.78878	2.22174
AC078819.1	49.9796	35.4876	29.745	6.78984	25.307	18.3469	0	1.46217	1.94478	5.11044	6.18437	0	28.6184	20.3523	12.5898
AC078857.1	0.861717	9.85767	0.82625	0	0	0	0	0	0	2.55522	0.687153	0	0.986842	2.39439	1.48116
AC078899.1	3.44687	1.31436	4.9575	4.52656	14.4612	3.49466	0	0	0	0	0	0	0	1.1972	5.18405
AC078899.4	6.03202	19.7153	4.13125	2.26328	2.41019	6.11565	1.3914	1.46217	3.88957	2.55522	5.49722	4.72169	5.92105	4.78878	7.40579
AC078927.1	44.8093	207.011	213.172	285.173	196.431	123.187	0	19.0083	0	52.382	0	0	68.0921	62.2542	247.353
AC079140.1	6.89374	5.25743	3.305	1.13164	0	2.62099	1.3914	0	0	2.55522	0.687153	0	4.93421	4.78878	2.22174
AC079140.3	29.2984	79.5186	38.0075	35.0809	51.8192	16.5996	69.57	105.277	59.3159	74.1013	57.0337	66.1037	108.553	141.269	54.0622
AC079140.5	8.61717	34.1733	4.13125	11.3164	20.4866	6.11565	15.3054	13.1596	22.365	16.6089	14.4302	14.1651	32.5658	56.2682	8.14637
AC079203.1	9.47889	11.8292	5.78375	10.1848	6.02548	6.11565	13.914	5.8487	9.72392	6.38805	9.62014	3.54127	11.8421	3.59159	10.3681
AC079250.1	117.194	108.434	131.374	151.64	80.7415	171.238	293.586	95.0414	241.153	42.1611	96.8885	70.8254	27.6316	37.1131	104.422
AC079328.1	13.7875	5.25743	9.08875	12.448	18.0765	14.8523	9.7398	10.2352	14.5859	14.0537	8.24583	5.90212	7.89474	9.57756	11.8493
AC079363.1	10.3406	30.8874	14.0462	3.39492	2.41019	8.73664	4.1742	4.38652	4.86196	2.55522	6.18437	3.54127	9.86842	10.7748	9.62752
AC079414.2	3.44687	21.0297	9.08875	4.52656	6.02548	4.36832	8.3484	4.38652	14.5859	1.27761	3.43576	2.36085	9.86842	1.1972	2.96231
AC079416.2	15.5109	69.6609	19.83	12.448	8.43568	5.24198	2.7828	5.8487	8.75153	7.66566	4.12292	7.08254	26.6447	25.1411	14.8116
AC079447.1	24.4117	51.4003	33.2051	34.1154	34.2256	31.0815	93.2954	52.2436	44.067	84.4422	72.115	43.7302	54.6874	43.4376	41.542
AC079594.2	0	0.657178	26.44	3.39492	0	0	0	0	0	0	0	0	13.8158	0	111.827
AC079601.2	7.75545	16.4295	3.305	3.39492	3.61529	6.11565	4.1742	1.46217	0.972392	5.11044	2.06146	3.54127	5.92105	1.1972	2.22174
AC079602.1	2.58515	1.31436	1.6525	2.26328	2.41019	1.74733	8.3484	2.92435	6.80674	2.55522	4.12292	4.72169	1.97368	1.1972	0.740579
AC079781.1	12.064	194.525	33.8762	14.7113	31.3325	18.3469	19.4796	4.38652	2.91718	31.9402	19.9274	20.0672	20.7237	34.7187	25.9203
AC079781.2	0.861717	2.62871	2.47875	3.39492	6.02548	9.6103	8.3484	8.77305	9.72392	19.1641	19.2403	21.2476	2.96053	4.78878	5.18405
AC079804.1	7.75545	6.57178	4.9575	5.6582	4.82039	5.24198	6.957	1.46217	3.88957	7.66566	11.6816	8.26296	4.93421	1.1972	7.40579
AC079866.1	1.72343	6.57178	3.305	0	0	0	0	0	0	0	0	0	0	1.1972	0
AC079880.1	92.2037	69.0037	86.7562	71.2933	87.9721	105.713	6.957	14.6217	5.83435	17.8865	14.4302	17.7064	153.947	120.917	153.3
AC079922.1	3.44687	3.28589	0.82625	6.78984	1.2051	7.86298	18.0882	8.77305	10.6963	3.83283	13.0559	3.54127	0	4.78878	3.70289
AC079944.1	11.2023	15.7723	14.0462	20.3695	10.8459	16.5996	45.9162	16.0839	31.1165	1.27761	14.4302	7.08254	10.8553	4.78878	12.5898
AC079944.2	1.72343	3.28589	1.6525	5.6582	6.02548	3.49466	8.3484	5.8487	0.972392	8.94327	1.37431	2.36085	4.93421	5.98598	6.66521
AC080023.2	40.5007	10.5149	28.0925	26.0277	0	43.6832	0	0	0	0	0	0	0	0	5.92463
AC080125.1	2.58515	7.22896	2.47875	4.52656	3.61529	0	0	1.46217	0	1.27761	1.37431	1.18042	0.986842	1.1972	1.48116
AC083795.1	6.89374	3.28589	0.82625	4.52656	1.2051	3.49466	15.3054	5.8487	6.80674	5.11044	4.12292	4.72169	0.986842	0	3.70289
AC083829.1	0.861717	0	0	0	0	0.873664	0	4.38652	0.972392	0	1.37431	0	5.92105	2.39439	4.44347
AC083862.1	6.89374	21.6869	0.82625	1.13164	0	0	0	0	0	0	0.687153	0	0	0	0
AC083873.1	8.61717	1.31436	7.43625	4.52656	6.02548	8.73664	0	0	0	2.55522	4.12292	8.26296	5.92105	7.18317	8.14637
AC083899.1	862.579	1183.58	1085.69	1682.75	1418.4	1477.37	354.807	722.314	215.871	1124.3	1014.92	946.7	665.132	952.967	1046.44
AC083899.2	6.89374	42.7166	7.43625	9.05312	4.82039	4.36832	13.914	5.8487	10.6963	5.11044	8.93298	11.8042	13.8158	10.7748	3.70289
AC083906.1	0	0.657178	0	0	0	0	5.5656	2.92435	3.88957	2.55522	2.06146	1.18042	0	0	0
AC083906.4	0	0	0.82625	0	0	0.873664	8.3484	1.46217	2.91718	0	2.06146	0	0	0	0.740579
AC084017.1	0	9.2005	2.47875	0	6.02548	0	6.957	0	0.972392	1.27761	1.37431	1.18042	5.92105	7.18317	0
AC084024.2	0.861717	9.2005	0	1.13164	0	0	0	0	0	0	0	0	0	2.39439	0
AC084121.1	7.75545	3.28589	6.61	4.52656	6.02548	1.74733	0	2.92435	2.91718	0	2.06146	1.18042	2.96053	1.1972	0.740579
AC084121.13	5.1703	5.25743	6.61	5.6582	14.4612	14.8523	96.0066	65.7979	54.4539	3.83283	15.8045	5.90212	0	0	2.22174
AC084337.1	24.1281	35.4876	29.745	5.6582	10.8459	13.105	9.7398	1.46217	1.94478	5.11044	6.18437	9.44339	37.5	31.1271	26.6608
AC084357.3	238.738	64.7937	175.146	5.51913	3.56445	2.58414	2.74367	2.88323	2.87616	12.5964	22.3572	18.6212	5.8378	1.18036	0.730165
AC084754.1	1.72343	3.94307	0	9.05312	1.2051	2.62099	0	0	0	0	0	3.54127	0.986842	0	2.96231
AC084757.1	1.72343	7.22896	0	4.52656	3.61529	0	0	0	0	0	1.37431	0	5.92105	2.39439	2.22174
AC084783.1	0	17.0866	2.47875	0	0	0.873664	1.3914	0	0	0	0	0	0.986842	0	0
AC084824.1	30.1601	58.4889	23.9612	29.4227	37.358	24.4626	15.3054	27.7813	5.83435	37.0507	37.1062	35.4127	43.4211	40.7046	52.5811
AC084880.1	2.58515	1.97153	0	1.13164	10.8459	1.74733	1.3914	1.46217	3.88957	1.27761	4.12292	8.26296	1.97368	3.59159	0
AC087072.1	1.72343	2.62871	0.82625	2.26328	1.2051	1.74733	1.3914	1.46217	1.94478	2.55522	0.687153	0	0.986842	0	0.740579
AC087072.2	0	3.28589	0	2.26328	1.2051	2.62099	22.2624	7.31087	14.5859	0	0	1.18042	9.86842	14.3663	16.2927
AC087163.2	5.1703	7.22896	3.305	0	1.2051	2.62099	2.7828	0	0	0	0	0	2.96053	7.18317	2.96231
AC087257.2	0.861717	17.7438	2.47875	2.26328	0	0.873664	0	0	0	0	0	0	0	2.39439	0
AC087283.1	2.58515	23.6584	4.9575	0	3.61529	3.49466	4.1742	1.46217	4.86196	3.83283	2.74861	2.36085	2.96053	4.78878	5.92463
AC087289.3	128.067	206.303	167.656	191.651	153.567	108.777	147.876	123.642	149.951	83.8659	134.583	127.404	147.903	204.597	103.543
AC087312.1	1.72343	1.97153	0	3.39492	1.2051	3.49466	4.1742	1.46217	7.77913	1.27761	1.37431	0	0.986842	0	0
AC087343.1	8.61717	15.7723	4.9575	20.3695	16.8714	13.9786	50.0904	20.4704	36.9509	14.0537	22.676	22.428	14.8026	10.7748	11.8493
AC087359.1	32.7452	145.236	42.965	23.7644	19.2816	21.8416	22.2624	13.1596	29.1718	31.9402	22.676	17.7064	65.1316	64.6485	35.5478
AC087385.2	1.72343	3.94307	2.47875	5.6582	1.2051	5.24198	9.7398	4.38652	6.80674	2.55522	6.87153	4.72169	3.94737	3.59159	5.18405
AC087481.1	4.30859	13.1436	3.305	2.26328	2.41019	1.74733	0	5.8487	2.91718	2.55522	2.06146	4.72169	2.96053	1.1972	0.740579
AC087481.2	3.44687	2.62871	0.82625	1.13164	2.41019	0.873664	0	0	0	0	0	0	2.96053	2.39439	1.48116
AC087632.2	17.2805	15.7493	28.3788	10.0938	9.8863	0	0	0	0	0	5.01086	0	38.5698	7.63892	0
AC087633.2	190.439	95.948	19.83	168.614	63.8701	52.4198	36.1764	353.846	51.5368	173.755	32.2962	17.7064	61.1842	47.8878	9.62752
AC087639.1	0.861717	1.31436	0	1.13164	0	0	1.3914	2.92435	0	3.83283	4.81007	3.54127	0.986842	2.39439	1.48116
AC087641.1	10.3406	12.4864	0.82625	4.52656	3.61529	4.36832	0	0	0	0	0	0	10.8553	7.18317	8.88694
AC087650.1	12.9258	6.57178	4.13125	6.78984	2.41019	6.98931	32.0022	10.2352	16.5307	26.8298	57.0337	53.1191	0.986842	2.39439	4.44347
AC087752.1	1.72343	5.25743	3.305	4.52656	1.2051	5.24198	20.871	17.5461	10.6963	6.38805	6.87153	7.08254	1.97368	1.1972	4.44347
AC087762.2	1.72343	0.657178	1.6525	0	1.2051	2.62099	0	0	0	0	4.81007	1.18042	0	0	0
AC087783.1	43.9476	46.0025	54.5325	47.5289	32.5376	64.6511	9.7398	11.6974	15.5583	43.4387	24.7375	17.7064	46.3816	52.6766	74.7984
AC087854.2	1.72343	3.28589	0.82625	1.13164	0	0.873664	0	2.92435	0	0	0.687153	1.18042	0.986842	1.1972	0.740579
AC087879.1	3.44687	1.97153	0.82625	3.39492	7.23058	3.49466	9.7398	2.92435	8.75153	5.11044	5.49722	7.08254	0.986842	2.39439	2.22174
AC087894.1	13.7875	95.948	29.745	13.5797	15.6663	6.98931	15.3054	10.2352	35.9785	37.0507	15.8045	12.9847	29.6053	20.3523	18.5145
AC089984.2	0.861717	19.7153	0.82625	0	1.2051	0.873664	4.1742	0	2.91718	0	0	0	0	0	0
AC089987.1	1.72343	5.25743	0.82625	0	0	0.873664	0	0	0	1.27761	2.06146	1.18042	5.92105	2.39439	0.740579
AC090004.1	8.55623	78.1525	77.8522	217.666	115.934	63.6374	448.983	366.516	417.781	344.336	399.644	380.546	8.76658	19.9649	12.6025
AC090013.1	6.89374	8.54332	10.7412	9.05312	1.2051	10.484	27.828	13.1596	16.5307	3.83283	12.3687	3.54127	0.986842	1.1972	6.66521
AC090058.1	0.861717	2.62871	1.6525	0	4.82039	0.873664	12.5226	0	4.86196	3.83283	2.74861	2.36085	0.986842	3.59159	4.44347
AC090114.1	5.1703	16.4295	9.915	13.5797	8.43568	12.2313	19.4796	10.2352	25.2822	2.55522	10.3073	10.6238	5.92105	3.59159	10.3681
AC090114.3	74.1077	93.9765	61.1425	4.52656	33.7427	17.4733	2.7828	1.46217	1.94478	5.11044	2.06146	2.36085	150	95.7756	81.4637
AC090142.1	1.72343	1.97153	5.78375	1.13164	4.82039	0	4.1742	1.46217	0.972392	8.94327	3.43576	3.54127	0	2.39439	4.44347
AC090227.2	0	0	0	0	13.2561	5.24198	0	16.0839	0	11.4985	3.43576	5.90212	11.8421	0	3.70289
AC090241.1	7.75545	28.2587	6.61	3.39492	2.41019	2.62099	1.3914	4.38652	0	0	3.43576	0	9.86842	3.59159	4.44347
AC090286.3	0.861717	13.1436	2.47875	1.13164	1.2051	0.873664	1.3914	0	0	0	0	1.18042	0	1.1972	0
AC090311.1	4.30859	3.28589	3.305	3.39492	1.2051	0.873664	6.957	0	3.88957	3.83283	1.37431	0	0.986842	0	2.22174
AC090360.1	33.5044	41.4319	30.7162	24.2316	28.0447	22.8539	28.0984	25.8874	32.6446	142.251	130.552	157.08	33.1923	46.8593	44.3129
AC090498.1	146.492	130.121	220.609	250.093	212.097	226.279	697.092	352.384	518.285	205.695	280.358	258.513	99.6711	140.072	150.337
AC090505.1	0	0.657178	0.82625	0	1.2051	0	0	0	3.88957	2.55522	2.74861	2.36085	1.97368	0	1.48116
AC090515.1	26.7132	34.8304	34.7025	71.2933	61.4599	68.1458	155.837	93.5792	77.7913	66.4357	72.8382	55.4799	50.329	41.9018	48.8782
AC090517.4	31.8835	21.6869	21.4825	18.1062	14.4612	0	0	0	0	0	3.43576	0	14.8026	51.4794	52.5811
AC090517.5	355.055	616.767	421.272	608.419	778.751	378.781	309.793	428.812	330.841	453.639	447.175	419.552	955.04	1130.27	729.337
AC090519.1	6.89374	29.573	4.13125	2.26328	7.23058	5.24198	0	0	0.972392	2.55522	2.06146	2.36085	1.97368	4.78878	1.48116
AC090543.1	0.861717	13.8007	1.6525	3.39492	1.2051	0	2.7828	1.46217	2.91718	0	0	0	0.986842	3.59159	0
AC090543.2	3.44687	15.1151	10.7412	21.5012	16.8714	12.2313	8.3484	5.8487	7.77913	2.55522	6.87153	9.44339	0	3.59159	4.44347
AC090589.1	27.5749	21.0297	20.6562	32.8176	22.8968	47.1779	111.312	65.7979	101.129	26.8298	21.3017	27.1497	10.8553	15.5635	21.4768
AC090602.1	1.72343	3.28589	3.305	4.52656	7.23058	4.36832	16.6968	7.31087	7.77913	10.2209	4.12292	10.6238	0.986842	1.1972	4.44347
AC090607.2	34.4687	65.7178	44.6175	12.448	27.7172	31.4519	22.2624	11.6974	11.6687	8.94327	8.93298	16.5259	49.3421	58.6626	36.2884
AC090616.1	1.73584	3.30954	0.832197	4.55914	2.42754	1.72987	5.51	1.4727	1.92535	0	0	0	16.6087	6.02906	10.9977
AC090616.2	11.9806	53.9598	39.1424	120.609	93.3957	81.1409	138.53	103.032	117.972	12.2149	17.6747	23.1379	221.231	243.344	246.251
AC090686.1	16.3726	38.1163	17.3512	41.8707	20.4866	31.4519	32.0022	43.8652	27.227	29.385	24.0503	21.2476	17.7632	20.3523	26.6608
AC090695.1	4.30859	14.4579	10.7412	3.39492	1.2051	3.49466	0	0	0	0	0.687153	0	12.829	4.78878	10.3681
AC090720.1	2.58515	13.8007	4.9575	4.52656	3.61529	6.11565	11.1312	5.8487	5.83435	2.55522	6.87153	2.36085	2.96053	3.59159	1.48116
AC090774.1	6.89374	7.88614	4.9575	11.3164	4.82039	6.11565	0	1.46217	0	2.55522	2.74861	0	8.88158	10.7748	5.92463
AC090877.1	0	0	0	0	0	0	4.1742	0	9.72392	28.1074	19.2403	18.8868	0	0	0
AC090950.1	12.3719	53.0153	17.2684	6.96313	9.88682	8.95961	9.98838	11.9959	10.9693	17.2954	10.5604	5.68521	12.61	12.8075	15.1896
AC090953.1	0.861717	5.9146	1.6525	0	0	0.873664	0	0	0	0	1.37431	0	0.986842	2.39439	0.740579
AC090971.3	44.8093	47.3168	59.49	54.3187	34.9478	32.3256	140.531	103.814	100.156	45.9939	28.8604	29.5106	167.763	221.481	235.504
AC090971.4	0	12.4864	0.82625	1.13164	0	0	0	0	0	0	0	0	0	0	0.740579
AC091042.1	73.2459	104.491	146.246	217.275	132.561	160.754	894.671	209.091	849.87	58.77	186.218	159.357	62.1711	47.8878	113.309
AC091057.1	531.802	636.105	638.717	366.152	532.288	368.179	459.328	578.297	310.108	458.437	471.324	481.277	627.292	724.028	516.458
AC091057.5	19.8195	7.88614	7.43625	12.448	2.41019	3.49466	1.3914	7.31087	0.972392	6.38805	2.06146	5.90212	9.86842	7.18317	4.44347
AC091057.6	69.5563	201.597	106.992	50.178	70.6695	49.7924	14.2265	24.9169	24.0273	23.9489	42.0675	25.1445	57.0489	80.1881	112.131
AC091076.1	2.58515	1.31436	2.47875	1.13164	0	0.873664	8.3484	4.38652	5.83435	10.2209	4.12292	3.54127	0	0	0
AC091133.5	2.58515	20.3725	9.915	7.92148	8.43568	3.49466	12.5226	16.0839	7.77913	8.94327	7.55868	12.9847	3.94737	14.3663	8.88694
AC091144.2	0	12.4864	0.82625	0	0	0.873664	1.3914	0	0	0	0	0	0	1.1972	0.740579
AC091152.1	1.72343	20.3725	5.78375	4.52656	2.41019	5.24198	6.957	2.92435	3.88957	0	2.06146	2.36085	5.92105	3.59159	3.70289
AC091153.1	20.6812	41.4022	18.1775	64.5035	32.5376	33.1992	84.8754	38.0165	68.0674	28.1074	30.2347	27.1497	22.6974	13.1691	30.3637
AC091167.2	22.4046	28.9158	24.7875	31.6859	31.3325	15.726	51.4818	52.6383	55.4263	17.8865	32.2962	7.08254	43.4211	26.3383	26.6608
AC091167.3	0	3.28589	0.82625	1.13164	2.41019	1.74733	2.7828	1.46217	0	2.55522	1.37431	0	0.986842	1.1972	0
AC091167.4	2.58515	3.28589	2.47875	0	0	0.873664	0	4.38652	1.94478	1.27761	2.06146	1.18042	1.97368	1.1972	2.96231
AC091167.6	0	1.31436	4.13125	2.26328	2.41019	6.11565	0	0	0	1.27761	1.37431	2.36085	2.96053	4.78878	0
AC091304.2	1.72343	0.657178	0	0	0	0.873664	4.1742	0	1.94478	0	2.74861	0	0.986842	1.1972	0.740579
AC091304.3	5.1703	0	0	7.92148	0	0	0	1.46217	0	0	5.49722	2.36085	0	0	0
AC091390.2	18.0961	32.8589	17.3512	18.1062	24.1019	35.8202	55.656	17.5461	37.9233	25.5522	42.6035	33.0519	20.7237	19.1551	33.326
AC091390.3	2.58515	15.1151	9.915	7.92148	6.02548	7.86298	22.2624	8.77305	14.5859	12.7761	8.24583	8.26296	4.93421	4.78878	5.18405
AC091390.4	56.0814	84.2436	91.833	76.3068	70.6631	75.5349	144.141	112.817	140.701	81.5369	67.2884	65.5189	61.9672	72.1969	67.3897
AC091393.1	0	7.88614	0.82625	1.13164	0	0	1.3914	0	0	0	0	0	0	1.1972	0.740579
AC091429.1	8.61717	9.2005	7.43625	23.7644	9.64078	11.3576	30.6108	10.2352	15.5583	3.83283	6.18437	10.6238	10.8553	7.18317	7.40579
AC091516.1	1.72343	3.28589	0	1.13164	2.41019	0.873664	0	0	0.972392	0	0.687153	0	2.96053	2.39439	0.740579
AC091551.1	3.44687	0	5.78375	0	0	2.62099	0	0	1.94478	0	0.687153	0	0	0	0
AC091564.1	0.861717	4.60025	0	0	7.23058	0.873664	1.3914	1.46217	0	3.83283	0	1.18042	1.97368	0	0.740579
AC091564.7	1.72343	1.31436	8.2625	4.52656	2.41019	2.62099	0	0	0	0	0	0	10.8553	5.98598	3.70289
AC091685.2	0.861717	2.62871	4.13125	9.05312	6.02548	0.873664	5.5656	7.31087	5.83435	0	3.43576	2.36085	0	1.1972	2.22174
AC091769.2	0	11.8292	0	0	1.2051	1.74733	1.3914	0	0.972392	1.27761	0.687153	2.36085	0	3.59159	0
AC091799.1	0.861717	4.60025	4.9575	1.13164	0	0.873664	4.1742	0	2.91718	2.55522	2.74861	5.90212	1.97368	0	1.48116
AC091805.1	0.861717	9.2005	0	2.26328	0	1.74733	2.7828	1.46217	0.972392	2.55522	0.687153	0	0	1.1972	0.740579
AC091812.2	0.861717	7.88614	0	9.05312	3.61529	2.62099	6.957	4.38652	0	2.55522	0.687153	1.18042	0.986842	9.57756	3.70289
AC091812.3	6.03202	5.9146	5.78375	0	4.82039	1.74733	6.957	0	2.91718	3.83283	4.12292	7.08254	2.96053	0	5.18405
AC091826.1	1.72343	1.31436	0.82625	3.39492	3.61529	0	0	0	1.94478	0	0	1.18042	1.97368	1.1972	0.740579
AC091885.1	0.861717	3.28589	1.6525	0	2.41019	0	1.3914	1.46217	3.88957	1.27761	0.687153	0	0.986842	0	0.740579
AC091951.1	4.30859	10.5149	3.305	5.6582	8.43568	8.73664	11.1312	20.4704	6.80674	11.4985	7.55868	3.54127	5.92105	8.38037	2.96231
AC091951.3	3.44687	1.97153	5.78375	3.39492	0	4.36832	1.3914	0	2.91718	1.27761	2.06146	2.36085	2.96053	1.1972	0.740579
AC091959.1	1.72343	9.2005	3.305	4.52656	0	1.74733	1.3914	1.46217	2.91718	0	1.37431	2.36085	3.94737	3.59159	1.48116
AC091959.3	415.348	388.392	199.126	33.9492	36.1529	129.302	6.957	0	0.972392	1.27761	1.37431	3.54127	131.25	65.8457	382.879
AC091982.3	36.1921	5.25743	14.0462	6.78984	16.8714	34.9466	0	0	0	0	8.93298	0	0	4.78878	8.88694
AC092017.1	3.44687	5.25743	5.78375	6.78984	4.82039	5.24198	5.5656	5.8487	3.88957	3.83283	0.687153	8.26296	4.93421	7.18317	2.22174
AC092017.2	5.1703	5.25743	8.2625	6.78984	21.6917	5.24198	23.6538	4.38652	22.365	6.38805	7.55868	2.36085	1.97368	4.78878	5.92463
AC092042.3	5.12764	9.77634	4.09716	8.97843	9.56123	7.7981	12.301	11.6009	0	1.26707	8.92844	7.02411	7.8296	5.93659	17.6272
AC092045.1	4.30859	3.94307	0	5.6582	2.41019	1.74733	9.7398	2.92435	16.5307	7.66566	0	10.6238	2.96053	0	0.740579
AC092053.1	9.47889	15.1151	4.13125	7.92148	10.8459	12.2313	58.4388	38.0165	69.0398	7.66566	7.55868	11.8042	13.8158	9.57756	14.8116
AC092070.2	18.0961	44.0309	33.8762	31.6859	27.7172	15.726	4.1742	2.92435	0	2.55522	2.06146	11.8042	35.5263	39.5074	24.4391
AC092073.1	36.1074	24.6266	14.5156	5.85071	9.96879	4.26349	5.75496	0	0	0	0	0	43.8996	26.8747	34.8181
AC092106.1	2.58515	1.97153	0	3.39492	0	0.873664	0	1.46217	0	0	0	0	2.96053	2.39439	0
AC092115.1	6.89374	8.54332	9.08875	5.6582	10.8459	3.49466	0	1.46217	0	5.11044	3.43576	2.36085	14.8026	4.78878	19.255
AC092119.1	0.861717	1.97153	0	1.13164	2.41019	1.74733	0	0	0	1.27761	0.687153	0	3.94737	3.59159	0.740579
AC092120.2	0.861717	26.2871	1.6525	2.26328	1.2051	0.873664	0	0	0	0	0	0	0	0	0
AC092143.1	0.861717	74.9183	19.83	6.78984	0	27.9572	0	0	0	65.1581	2.06146	30.691	30.5921	0	15.5522
AC092155.2	2.58515	3.94307	9.915	6.78984	4.82039	9.6103	32.0022	14.6217	37.9233	0	6.87153	9.44339	0	5.98598	0
AC092183.1	11.2023	4.60025	5.78375	12.448	9.64078	6.11565	20.871	17.5461	12.6411	12.7761	10.3073	7.08254	4.93421	4.78878	3.70289
AC092268.1	1.72343	0.657178	2.47875	4.52656	1.2051	1.74733	4.1742	5.8487	0.972392	2.55522	0.687153	8.26296	0.986842	0	0.740579
AC092324.2	3.44687	3.28589	0.82625	3.39492	4.82039	6.11565	6.957	8.77305	8.75153	7.66566	4.81007	4.72169	1.97368	2.39439	1.48116
AC092364.2	4.71412	28.6177	6.02679	2.06359	2.19754	3.18632	0	2.66633	1.77319	2.32977	5.01219	2.15255	3.59909	5.45783	1.35047
AC092364.3	12.9258	9.2005	8.2625	2.26328	4.82039	3.49466	2.7828	0	5.83435	2.55522	1.37431	2.36085	21.7105	19.1551	15.5522
AC092427.1	0	9.8426	4.57272	2.31936	0	0	2.85176	0	1.99297	0	0.70418	1.20967	0	1.22686	0
AC092431.2	1.72343	4.60025	0.82625	4.52656	1.2051	1.74733	8.3484	7.31087	5.83435	0	6.87153	2.36085	0	2.39439	3.70289
AC092447.1	1.72343	5.9146	4.13125	2.26328	1.2051	0.873664	0	0	0	1.27761	0	0	1.97368	5.98598	4.44347
AC092447.2	4.30859	1.31436	0	5.6582	6.02548	5.24198	0	0	0	5.11044	3.43576	5.90212	0.986842	1.1972	2.96231
AC092473.1	3.44687	7.22896	4.9575	18.1062	9.64078	6.11565	25.0452	14.6217	23.3374	5.11044	4.12292	12.9847	1.97368	2.39439	5.92463
AC092474.1	15.5109	72.2896	19.0037	12.448	12.051	16.5996	20.871	19.0083	30.1441	16.6089	19.2403	15.3455	22.6974	26.3383	11.1087
AC092506.1	0.861717	0.657178	3.305	0	1.2051	0.873664	2.7828	0	0.972392	2.55522	2.06146	2.36085	0.986842	1.1972	0.740579
AC092535.3	0.861717	1.97153	0.82625	0	1.2051	0	0	0	0	2.55522	0.687153	0	2.96053	5.98598	5.18405
AC092569.1	0.861717	2.62871	0.82625	7.92148	2.41019	6.98931	15.3054	8.77305	11.6687	6.38805	2.74861	1.18042	2.96053	0	7.40579
AC092570.3	3.44687	5.25743	4.9575	7.92148	9.64078	3.49466	6.957	5.8487	7.77913	5.11044	4.81007	3.54127	5.92105	2.39439	8.14637
AC092573.1	1.72343	5.9146	1.6525	4.52656	1.2051	2.62099	4.1742	7.31087	6.80674	5.11044	1.37431	1.18042	0	2.39439	2.22174
AC092573.2	0	2.92413	1.22547	2.55498	3.65429	3.94506	3.14146	0	2.94864	0	0	1.75077	2.95989	0.887823	0
AC092587.1	24.9898	42.7166	45.4437	33.9492	48.2039	0	50.0904	70.1844	102.101	30.6626	62.5309	57.8408	27.6316	20.3523	29.6231
AC092597.1	18.0961	16.4295	17.3512	44.134	19.2816	21.8416	20.871	29.2435	26.2546	25.5522	21.9889	29.5106	24.6711	13.1691	28.142
AC092641.1	1.72343	2.62871	0.82625	0	4.82039	1.74733	0	0	1.94478	0	1.37431	0	0	3.59159	2.96231
AC092647.5	124.087	105.149	119.806	97.3211	72.3058	88.2401	29.2194	17.5461	3.88957	29.385	15.1174	17.7064	104.605	65.8457	119.233
AC092651.1	0	0	0	0	0	0	570.474	298.284	520.23	37.0507	120.252	160.538	0	0	0
AC092652.3	0	0.657178	3.305	5.6582	1.2051	1.74733	0	2.92435	1.94478	1.27761	0.687153	1.18042	0	4.78878	2.22174
AC092656.1	81.6986	230.862	75.0376	203.286	187.617	182.42	638.758	350.217	619.139	99.4533	82.2926	100.134	234.396	275.996	239.465
AC092681.1	0	17.0866	0	0	0	0	0	0	0	0	0	0	4.93421	25.1411	0
AC092685.1	14.6492	38.1163	9.08875	14.7113	22.8968	12.2313	2.7828	4.38652	3.88957	5.11044	5.49722	3.54127	33.5526	19.1551	25.9203
AC092745.2	22.1708	34.1298	33.1534	72.1224	44.0864	34.1048	155.54	115.575	155.423	444.547	475.677	422.141	23.639	23.3327	13.1001
AC092745.3	3.44687	10.5149	1.6525	3.39492	3.61529	1.74733	0	4.38652	0	6.38805	3.43576	0	0	1.1972	2.96231
AC092747.2	0	3.28589	0.82625	0	1.2051	0.873664	0	0	0	0	1.37431	0	5.92105	3.59159	5.18405
AC092754.1	0	0.657178	0	3.39492	1.2051	0	8.3484	2.92435	0.972392	2.55522	0.687153	1.18042	0	0	0
AC092798.1	2.58515	5.9146	3.305	7.92148	3.61529	1.74733	11.1312	1.46217	8.75153	6.38805	1.37431	2.36085	3.94737	3.59159	2.22174
AC092807.3	3.58759	6.0293	6.25901	1.19908	2.45899	3.29451	17.0414	11.3649	10.2667	4.56559	18.166	17.8746	8.57826	14.302	10.0992
AC092814.2	1.72343	1.97153	0.82625	1.13164	0	1.74733	16.6968	7.31087	8.75153	10.2209	8.93298	7.08254	0	1.1972	4.44347
AC092821.1	248.175	417.965	299.929	280.647	263.916	207.058	236.538	217.864	161.417	254.244	209.582	185.327	269.408	222.678	214.768
AC092821.3	85.3271	135.287	101.444	166.161	132.549	145.078	150.168	71.6242	154.814	83.1542	119.393	100.468	96.7086	70.66	68.9647
AC092824.1	1.72343	2.62871	1.6525	5.6582	2.41019	1.74733	4.1742	1.46217	3.88957	1.27761	2.06146	2.36085	1.97368	2.39439	1.48116
AC092824.2	1.72343	2.62871	1.6525	5.6582	2.41019	1.74733	4.1742	1.46217	3.88957	1.27761	2.06146	2.36085	1.97368	2.39439	1.48116
AC092835.1	30.7536	52.0253	24.1148	20.8494	16.4519	18.7047	64.2783	29.58	38.4691	19.0869	12.9012	27.8257	75.0987	67.6068	59.9153
AC092865.1	2.58515	1.31436	4.9575	4.52656	1.2051	4.36832	8.3484	10.2352	4.86196	3.83283	3.43576	3.54127	3.94737	3.59159	8.14637
AC092868.1	6.89374	3.28589	6.61	5.6582	6.02548	6.11565	6.957	5.8487	8.75153	11.4985	5.49722	3.54127	5.92105	5.98598	3.70289
AC092881.1	9.47889	101.863	13.22	1.13164	0	1.74733	0	0	0	0	0	0	23.6842	8.38037	14.071
AC092902.1	0.861717	8.54332	0.82625	3.39492	3.61529	5.24198	0	10.2352	8.75153	7.66566	10.9944	11.8042	2.96053	2.39439	1.48116
AC092910.1	3.44687	18.401	4.13125	0	1.2051	0	2.7828	0	0	0	0	0	0	0	0
AC092933.1	4.30859	10.5149	4.9575	0	3.61529	2.62099	4.1742	5.8487	7.77913	6.38805	4.81007	0	4.93421	1.1972	3.70289
AC092953.1	1.72343	13.1436	2.47875	1.13164	1.2051	0.873664	4.1742	2.92435	2.91718	1.27761	2.06146	0	0	4.78878	1.48116
AC092991.1	2.58515	1.97153	1.6525	1.13164	1.2051	0.873664	4.1742	7.31087	2.91718	2.55522	1.37431	2.36085	0.986842	0	0.740579
AC093012.1	0.651811	7.71438	1.81976	1.23771	0	0	0	0	0	0	0	0	6.99987	10.0894	1.63108
AC093014.1	3.44687	1.31436	3.305	1.13164	0	0.873664	0	4.38652	5.83435	1.27761	4.81007	1.18042	0	3.59159	0.740579
AC093106.1	5.1703	4.60025	7.43625	10.1848	13.2561	3.49466	16.6968	5.8487	9.72392	8.94327	8.93298	14.1651	0.986842	2.39439	4.44347
AC093107.1	2.58515	3.28589	2.47875	7.92148	0	2.62099	4.1742	0	4.86196	2.55522	2.74861	0	4.93421	4.78878	4.44347
AC093142.1	1.72343	2.62871	0	1.13164	1.2051	1.74733	0	1.46217	0.972392	1.27761	2.06146	0	0	0	0.740579
AC093151.1	0.861717	1.31436	1.6525	2.26328	1.2051	0	6.957	2.92435	4.86196	2.55522	1.37431	3.54127	1.97368	2.39439	2.22174
AC093151.4	0.861717	1.31436	1.6525	2.26328	1.2051	0	6.957	2.92435	4.86196	2.55522	1.37431	3.54127	1.97368	2.39439	2.22174
AC093155.1	4.30859	9.2005	4.9575	1.13164	1.2051	3.49466	0	0	0	0	0.687153	0	0	1.1972	3.70289
AC093155.2	2.58515	5.9146	0	2.26328	0	0.873664	1.3914	0	0	0	0	1.18042	0	1.1972	0
AC093155.3	29.2984	30.2302	34.7025	46.3973	48.2039	48.0515	19.4796	14.6217	16.5307	22.997	15.1174	21.2476	28.6184	23.9439	16.2927
AC093162.2	9.47889	13.1436	7.43625	1.13164	4.82039	6.11565	0	0	0	2.55522	0.687153	0	10.8553	2.39439	5.92463
AC093214.1	2.58515	28.9158	4.13125	1.13164	1.2051	0	0	1.46217	0.972392	2.55522	0.687153	1.18042	2.96053	0	2.96231
AC093249.4	6.03202	2.62871	4.9575	1.13164	0	0.873664	9.7398	5.8487	3.88957	2.55522	6.18437	4.72169	6.9079	3.59159	7.40579
AC093270.1	0.861717	9.85767	3.305	1.13164	0	0.873664	5.5656	0	0	0	1.37431	0	0	1.1972	0.740579
AC093270.2	1.72343	1.31436	2.47875	6.78984	0	0.873664	2.7828	2.92435	0.972392	3.83283	2.74861	0	0	1.1972	0
AC093392.2	10.3406	19.0582	12.3937	5.6582	10.8459	6.11565	0	1.46217	1.94478	1.27761	2.74861	0	23.6842	10.7748	6.66521
AC093422.1	6.89374	13.8007	12.3937	20.3695	13.2561	15.726	22.2624	27.7813	28.1994	12.7761	10.9944	18.8868	2.96053	7.18317	4.44347
AC093512.2	120.885	93.4391	135.442	156.924	120.515	176.125	10.4949	47.0225	12.8354	22.7909	66.6114	54.6362	45.4993	47.4548	77.7821
AC093524.1	0	16.4295	2.47875	2.26328	0	0	1.3914	0	0	1.27761	0	0	0.986842	1.1972	0
AC093525.1	5.1703	0	22.3087	0	0	32.3256	0	0	0	0	2.74861	0	11.8421	0	0
AC093525.2	16.3726	37.4592	66.9262	22.6328	10.8459	20.0943	5.5656	7.31087	13.6135	40.8835	32.9833	41.3148	0	13.1691	0
AC093536.1	0.861717	3.28589	5.78375	2.26328	0	0.873664	2.7828	5.8487	0.972392	2.55522	4.81007	0	0	2.39439	2.22174
AC093591.1	24.9898	15.1151	20.6562	35.0809	24.1019	19.2206	58.4388	24.857	57.3711	8.94327	12.3687	14.1651	8.88158	14.3663	11.1087
AC093616.1	8.61717	11.172	8.2625	3.39492	3.61529	2.62099	0	2.92435	0	12.7761	12.3687	5.90212	36.5132	14.3663	22.2174
AC093655.2	7.75545	6.57178	7.43625	5.6582	12.051	1.74733	0	0	0.972392	1.27761	0.687153	7.08254	1.97368	3.59159	2.22174
AC093663.1	0.861717	5.25743	4.9575	4.52656	1.2051	1.74733	4.1742	1.46217	9.72392	5.11044	2.74861	4.72169	0.986842	1.1972	2.22174
AC093663.2	5.1703	5.9146	3.305	7.92148	7.23058	1.74733	23.6538	4.38652	13.6135	10.2209	6.18437	5.90212	1.97368	1.1972	5.92463
AC093668.1	8.61717	64.4035	0	26.0277	1.2051	23.5889	8.3484	26.3191	11.6687	67.7133	19.2403	53.1191	23.6842	51.4794	14.071
AC093698.1	0	1.97153	0.82625	2.26328	2.41019	0.873664	0	1.46217	1.94478	2.55522	0.687153	1.18042	0	0	0.740579
AC093716.1	0	1.97153	1.6525	1.13164	2.41019	1.74733	6.957	0	0.972392	2.55522	2.06146	2.36085	0	0	0.740579
AC093724.1	19.8195	15.7723	10.7412	11.3164	10.8459	12.2313	1.3914	5.8487	2.91718	3.83283	1.37431	4.72169	15.7895	9.57756	19.255
AC093724.2	19.8195	15.7723	10.7412	11.3164	10.8459	12.2313	1.3914	5.8487	2.91718	3.83283	1.37431	4.72169	15.7895	9.57756	19.255
AC093724.3	0	0	4.9575	0	0	4.36832	6.957	0	5.83435	0	0	0	0	0	1.48116
AC093752.1	739.327	756.115	784.148	892.997	728.02	642.556	861.044	817.213	841.489	689.356	800.141	782.613	815.385	663.385	679.27
AC093770.1	0	15.1151	1.6525	0	0	0	1.3914	0	0	0	0.687153	0	0	0	0
AC093789.1	6.03202	5.25743	3.305	7.92148	7.23058	11.3576	4.1742	7.31087	7.77913	3.83283	4.81007	3.54127	1.97368	2.39439	2.22174
AC093789.2	6.03202	5.25743	3.305	7.92148	7.23058	11.3576	4.1742	7.31087	7.77913	3.83283	4.81007	3.54127	1.97368	2.39439	2.22174
AC093809.1	3.44687	3.94307	4.13125	6.78984	4.82039	0.873664	0	2.92435	1.94478	5.11044	2.74861	2.36085	2.96053	8.38037	2.22174
AC093827.1	4.30859	3.94307	4.9575	10.1848	7.23058	11.3576	16.6968	21.9326	7.77913	5.11044	8.24583	4.72169	3.94737	7.18317	7.40579
AC093827.3	5.1703	5.9146	4.9575	4.52656	8.43568	6.11565	16.6968	11.6974	16.5307	2.55522	6.87153	8.26296	1.97368	3.59159	6.66521
AC093827.4	47.0215	120.39	72.1915	35.518	68.3874	48.8677	74.368	39.3547	95.1522	36.5944	20.5522	32.0344	69.9283	89.2611	81.5576
AC093827.5	210.427	706.987	275.803	256.12	258.39	209.36	493.084	357.055	417.955	313.253	429.171	388.068	295.839	298.291	246.987
AC093829.1	2.58515	2.62871	2.47875	2.26328	1.2051	5.24198	5.5656	5.8487	4.86196	2.55522	4.81007	3.54127	0.986842	2.39439	2.22174
AC093840.1	1.72343	1.31436	0	3.39492	1.2051	4.36832	9.7398	0	2.91718	6.38805	0.687153	1.18042	0	0	0
AC093909.1	40.5007	18.401	16.525	24.8961	19.2816	27.0836	4.1742	5.8487	1.94478	10.2209	8.93298	7.08254	35.5263	25.1411	19.9956
AC094019.2	0	0.657178	1.6525	1.13164	0	3.49466	2.7828	2.92435	6.80674	1.27761	0	0	1.97368	1.1972	1.48116
AC095041.1	0.861717	0	0	2.26328	1.2051	4.36832	5.5656	0	2.91718	0	2.06146	0	0	0	0.740579
AC095059.2	6.89374	61.1176	14.0462	14.7113	7.23058	20.9679	23.6538	11.6974	9.72392	3.83283	8.24583	12.9847	5.92105	11.972	9.62752
AC096582.2	0.861717	6.57178	1.6525	0	6.02548	2.62099	0	1.46217	0	1.27761	0	0	4.93421	0	2.96231
AC096631.2	6.03202	5.9146	3.305	9.05312	4.82039	4.36832	2.7828	10.2352	2.91718	8.94327	4.12292	7.08254	2.96053	2.39439	2.96231
AC096633.1	1.72343	0.657178	0.82625	2.26328	0	1.74733	4.1742	5.8487	1.94478	1.27761	0	0	1.97368	2.39439	2.22174
AC096664.1	0.861717	7.88614	2.47875	0	0	0	0	5.8487	0	0	0	2.36085	0.986842	1.1972	4.44347
AC096664.2	1.72343	4.60025	0.82625	5.6582	0	0.873664	1.3914	2.92435	1.94478	1.27761	0.687153	4.72169	0	1.1972	2.22174
AC096775.1	3.44687	4.60025	0	1.13164	2.41019	0.873664	9.7398	0	2.91718	0	2.06146	0	0.986842	0	1.48116
AC096887.1	16.5927	18.5838	6.29395	5.5221	10.6648	19.2307	13.5218	15.7527	8.85437	12.0771	2.78091	9.55436	17.9253	14.1245	20.5458
AC096922.1	1.72343	3.94307	4.9575	5.6582	4.82039	2.62099	6.957	1.46217	3.88957	3.83283	4.81007	2.36085	0.986842	4.78878	2.96231
AC097065.1	4.30859	20.3725	5.78375	3.39492	3.61529	2.62099	0	0	0	0	0	0	8.88158	7.18317	5.18405
AC097263.1	0	1.31436	3.305	2.26328	2.41019	5.24198	0	0	2.91718	0	6.18437	0	0	0	3.70289
AC097358.1	5.1703	13.1436	5.78375	6.78984	4.82039	9.6103	8.3484	4.38652	7.77913	6.38805	2.74861	1.18042	2.96053	1.1972	3.70289
AC097359.1	0.861717	0.657178	0	0	1.2051	0	6.957	1.46217	0.972392	12.7761	8.24583	3.54127	0	0	0.740579
AC097374.2	4.30859	1.31436	1.6525	0	3.61529	1.74733	0	0	0	0	0.687153	0	3.94737	8.38037	1.48116
AC097376.2	0	16.2673	2.29265	0	0	1.44648	0	0	0	0	1.13768	0	4.10739	1.98213	2.05493
AC097484.1	0.861717	3.28589	4.13125	0	2.41019	5.24198	9.7398	5.8487	4.86196	5.11044	1.37431	3.54127	0.986842	1.1972	0
AC097493.1	0	23.0012	0	5.6582	10.8459	10.484	2.7828	0	6.80674	15.3313	17.1788	15.3455	0	0	0
AC097493.2	4.30859	20.3725	4.9575	5.6582	7.23058	1.74733	12.5226	5.8487	18.4754	6.38805	6.87153	5.90212	6.9079	7.18317	1.48116
AC097504.1	1.72343	21.0297	7.43625	6.78984	9.64078	3.49466	8.3484	4.38652	8.75153	1.27761	4.81007	5.90212	6.9079	10.7748	3.70289
AC097523.1	2.58515	0	0.82625	2.26328	2.41019	0.873664	0	2.92435	1.94478	1.27761	5.49722	0	0.986842	5.98598	2.22174
AC097636.1	0	0.804636	0	1.80367	0	0	5.67761	6.30809	5.97216	0	0	0	1.81241	0	1.03202
AC097636.2	0	0	0.82625	0	0	0	0	0	0	0	0	0	13.8158	4.78878	8.88694
AC097637.1	9.66238	12.2815	9.26468	4.22967	29.109	8.16361	28.6031	9.56391	21.8067	19.101	44.3037	34.193	5.5327	6.71204	0
AC097638.1	12.9258	13.1436	7.43625	28.291	13.2561	16.5996	23.6538	21.9326	28.1994	14.0537	13.0559	11.8042	9.86842	11.972	19.9956
AC097658.1	112.885	91.3478	105.76	158.43	98.818	129.302	178.099	173.999	177.948	130.316	132.62	109.779	84.8684	89.7896	94.0535
AC097713.2	3.44687	5.9146	2.47875	19.2379	9.64078	5.24198	22.2624	14.6217	12.6411	7.66566	7.55868	4.72169	2.96053	2.39439	2.22174
AC097714.1	2.58515	1.31436	0.82625	1.13164	0	0.873664	4.1742	0	3.88957	2.55522	1.37431	0	0	4.78878	0
AC098484.3	41.9339	44.2119	57.6715	25.7174	43.711	29.7954	30.6918	38.649	13.3553	55.0428	56.6549	29.2026	19.7834	8.48318	18.8044
AC098582.1	25.8515	5.9146	11.5675	1.13164	0	14.8523	0	0	0	1.27761	0	0	0	3.59159	12.5898
AC098583.1	0	4.60025	3.305	7.92148	4.82039	6.98931	9.7398	7.31087	9.72392	7.66566	5.49722	5.90212	0	3.59159	2.96231
AC098590.1	53.4265	47.3168	33.8762	78.0832	49.409	64.6511	114.095	156.453	100.156	104.764	60.4694	74.3667	54.2763	71.8317	44.4347
AC098591.2	4.84574	12.9344	3.87191	3.18181	2.2589	3.05149	12.1418	2.74078	0	1.19741	1.93205	5.53162	2.77468	5.61021	0.694089
AC098591.3	0	8.54332	2.47875	0	1.2051	0.873664	0	1.46217	0.972392	0	0.687153	2.36085	0	1.1972	1.48116
AC098614.1	1.72343	2.62871	1.6525	9.05312	6.02548	4.36832	5.5656	7.31087	5.83435	2.55522	3.43576	3.54127	0.986842	2.39439	2.22174
AC098614.3	21.5429	15.7723	23.135	13.5797	21.6917	21.8416	18.0882	8.77305	0.972392	8.94327	10.3073	9.44339	14.8026	11.972	22.2174
AC098679.2	9.47889	38.7735	14.0462	9.05312	8.43568	10.484	9.7398	7.31087	15.5583	3.83283	5.49722	4.72169	22.6974	11.972	12.5898
AC098799.2	6.03202	3.28589	2.47875	0	0	0	0	0	0	0	2.06146	1.18042	0	0	0
AC098828.1	1.72343	1.97153	2.47875	3.39492	4.82039	7.86298	4.1742	5.8487	5.83435	3.83283	2.74861	4.72169	2.96053	5.98598	1.48116
AC098847.1	26.3341	14.6563	17.8694	40.0193	15.6776	30.1503	46.5463	28.5331	27.1077	14.2466	20.9756	21.9381	5.50211	14.7422	25.3707
AC098850.3	1.72343	2.62871	1.6525	0	0	0	0	0	0	0	0	0	49.3421	15.5635	26.6608
AC098859.1	0.861717	2.62871	3.305	0	4.82039	3.49466	0	1.46217	0.972392	1.27761	2.74861	2.36085	0.986842	2.39439	0.740579
AC098934.1	664.807	798.017	689.342	561.338	501.099	641.151	411.332	228.556	386.683	184.705	247.927	270.294	454.828	398.175	414.469
AC098934.2	76.6928	82.1473	113.196	99.5844	83.1517	122.313	87.6582	59.9492	64.1779	37.0507	63.218	69.645	84.8684	82.6065	115.53
AC098935.1	4.30859	8.54332	9.08875	15.843	10.8459	13.9786	26.4366	14.6217	11.6687	20.4418	23.3632	7.08254	6.9079	5.98598	10.3681
AC099335.1	7.75545	5.25743	14.0462	15.843	10.8459	13.9786	4.1742	2.92435	2.91718	5.11044	8.24583	2.36085	6.9079	11.972	10.3681
AC099336.1	0.658197	5.72371	3.15553	1.72874	0.920477	0	3.49789	2.23368	3.92889	4.18454	0.524861	0.901631	0.75377	3.92192	2.82834
AC099336.2	5.1703	13.1436	10.7412	19.2379	8.43568	10.484	33.3936	26.3191	35.9785	19.1641	11.6816	8.26296	5.92105	4.78878	8.14637
AC099340.1	4.30859	15.1151	3.305	7.92148	3.61529	2.62099	6.957	0	8.75153	1.27761	2.74861	2.36085	0	3.59159	2.22174
AC099489.1	407.419	603.893	438.492	457.95	351.316	534.746	751.691	450.165	633.177	395.409	456.879	425.227	728.702	529.906	660.491
AC099489.2	3.44687	5.9146	4.9575	5.6582	3.61529	3.49466	5.5656	4.38652	5.83435	0	2.06146	4.72169	7.89474	10.7748	7.40579
AC099513.1	8.61717	5.9146	6.61	7.92148	10.8459	10.484	22.2624	33.63	25.2822	25.5522	8.24583	14.1651	9.86842	4.78878	5.18405
AC099522.1	0	0.813315	1.76978	0	2.58126	0	0	0	1.04141	6.84144	1.47185	2.52841	0	2.56433	0
AC099548.2	20.5475	26.0745	16.887	4.36177	11.9559	6.6958	2.68149	10.2893	3.1233	13.5395	5.19471	3.0332	5.79216	1.53815	3.1811
AC099560.2	0	0	130.547	0	0	622.922	0	0	0	0	0	0	0	0	0
AC099670.1	0.861717	0	1.6525	2.26328	4.82039	2.62099	15.3054	2.92435	9.72392	1.27761	2.06146	4.72169	1.97368	0	0.740579
AC099811.2	2.77927	0	2.66488	0	4.72169	5.99043	0	0	1.90497	5.00581	6.05775	2.31251	20.2994	0	0
AC099850.2	1.72343	30.8874	14.8725	113.164	119.305	0	307.5	402.098	375.343	328.346	263.179	330.519	0	38.3102	0
AC100821.1	16.3726	39.4307	13.22	6.78984	7.23058	0.873664	1.3914	1.46217	0	1.27761	3.43576	0	147.04	131.691	40.7318
AC100827.2	0	1.97153	0.82625	1.13164	1.2051	0	2.7828	0	4.86196	2.55522	5.49722	0	3.94737	3.59159	4.44347
AC100850.1	1.72343	16.4295	1.6525	2.26328	0	0.873664	0	0	0	0	0	0	0	0	0
AC100854.1	0	4.60025	4.9575	6.78984	7.23058	3.49466	8.3484	7.31087	3.88957	5.11044	4.81007	5.90212	0.986842	1.1972	1.48116
AC100868.1	18.0961	71.6324	36.355	526.213	380.811	468.284	347.85	301.208	310.193	60.0476	107.196	63.7429	93.75	76.6205	72.5767
AC103591.1	2.58515	3.28589	0.82625	1.13164	0	0	0	5.8487	0.972392	0	0	2.36085	0	2.39439	2.22174
AC103591.2	0.861717	0.657178	0.82625	5.6582	3.61529	2.62099	2.7828	1.46217	0	0	0	0	2.96053	0	2.22174
AC103705.1	4.30859	14.4579	2.47875	10.1848	4.82039	3.49466	11.1312	7.31087	5.83435	1.27761	4.12292	4.72169	26.6447	20.3523	17.0333
AC103810.1	38.6594	86.4467	46.8566	67.2206	30.2473	66.3881	239.159	122.637	186.318	88.5936	114.026	86.5322	60.5661	80.4934	71.2889
AC103810.9	4.30859	17.7438	4.13125	4.52656	1.2051	4.36832	5.5656	10.2352	2.91718	6.38805	4.81007	0	6.9079	4.78878	2.96231
AC103988.1	0.861717	3.28589	0	2.26328	1.2051	1.74733	0	1.46217	0	0	0	0	0.986842	0	2.96231
AC104046.1	0.861717	13.8007	4.13125	1.13164	1.2051	0	6.957	4.38652	2.91718	2.55522	9.62014	1.18042	0	0	3.70289
AC104066.2	17.2343	51.2599	29.745	19.2379	30.1274	22.7153	12.5226	8.77305	7.77913	16.6089	11.6816	11.8042	48.3553	32.3243	31.8449
AC104109.3	17.2343	4.60025	9.08875	11.3164	6.02548	2.62099	0	0	0	6.38805	2.06146	1.18042	5.92105	3.59159	2.22174
AC104115.2	6.89374	8.54332	3.305	1.13164	1.2051	1.74733	1.3914	2.92435	3.88957	0	0.687153	1.18042	6.9079	8.38037	0.740579
AC104117.1	0	7.22896	1.6525	0	0	7.86298	0	0	0	0	0.687153	0	3.94737	2.39439	2.22174
AC104131.1	6.89374	9.2005	7.43625	11.3164	9.64078	10.484	0	0	0	1.27761	1.37431	0	3.94737	7.18317	5.18405
AC104162.1	10.3664	19.8139	9.38513	3.38849	1.20281	5.51926	8.39796	7.50387	3.8822	3.82557	4.83418	3.64588	15.8989	10.3985	8.16597
AC104212.2	4.30859	4.60025	4.13125	11.3164	7.23058	6.98931	13.914	8.77305	5.83435	8.94327	6.18437	8.26296	1.97368	2.39439	5.18405
AC104212.3	13.7875	25.63	19.83	53.1871	31.3325	44.5569	70.9614	64.3357	61.2607	45.9939	39.1677	31.8714	10.8553	10.7748	20.7362
AC104297.1	0	9.2005	2.47875	3.39492	1.2051	0.873664	0	0	0	2.55522	1.37431	1.18042	0	2.39439	1.48116
AC104304.2	3.44687	7.22896	2.47875	5.6582	7.23058	5.24198	4.1742	0	3.88957	0	0.687153	2.36085	29.6053	40.7046	39.9912
AC104306.1	8.61717	8.54332	4.9575	18.1062	4.82039	13.9786	13.914	20.4704	18.4754	10.2209	10.9944	4.72169	3.94737	3.59159	10.3681
AC104332.1	0	9.2005	1.6525	0	0	0	0	0	0	0	0	0	0	0	0
AC104333.3	1.72343	2.62871	0.82625	3.39492	3.61529	5.24198	4.1742	2.92435	10.6963	1.27761	0.687153	1.18042	0	2.39439	3.70289
AC104339.1	7.75545	3.28589	3.305	9.05312	1.2051	0	4.1742	2.92435	1.94478	2.55522	2.06146	1.18042	0.986842	2.39439	3.70289
AC104389.5	7.75545	35.4876	12.3937	11.3164	4.82039	20.9679	8.3484	10.2352	16.5307	15.3313	20.6146	21.2476	9.86842	13.1691	11.8493
AC104446.2	0.861717	16.4295	5.78375	3.39492	4.82039	5.24198	2.7828	1.46217	0	6.38805	4.81007	2.36085	16.7763	15.5635	3.70289
AC104532.1	5.1703	0	0	0	0	0	0	20.4704	4.86196	1.27761	13.0559	0	6.9079	0	0
AC104561.2	7.75545	2.62871	2.47875	0	4.82039	0.873664	0	2.92435	0	1.27761	0	1.18042	0	0	0.740579
AC104563.1	17.2343	14.4579	14.0462	47.5289	31.3325	25.3363	77.9184	36.5544	54.4539	34.4955	28.8604	28.3302	11.8421	9.57756	13.3304
AC104619.1	1.72343	1.31436	1.6525	1.13164	1.2051	3.49466	5.5656	2.92435	5.83435	0	1.37431	9.44339	1.97368	2.39439	1.48116
AC104619.3	117.194	88.0619	125.59	131.27	85.5619	131.05	32.0022	40.9409	42.7852	44.7163	64.5923	57.8408	62.1711	93.3812	142.191
AC104623.2	9.47889	38.1163	6.61	3.39492	12.051	5.24198	16.6968	7.31087	11.6687	5.11044	6.87153	7.08254	16.7763	7.18317	6.66521
AC104651.1	1.72343	3.28589	2.47875	0	2.41019	1.74733	0	1.46217	0	0	0	0	0	2.39439	1.48116
AC104758.1	3.40462	8.67871	6.04291	8.38453	0	3.5872	2.12422	3.41175	3.04915	4.87624	1.57359	3.73445	6.15239	1.81156	7.13706
AC104758.3	23.1793	32.0837	25.4278	22.7326	45.8017	54.9683	9.18124	6.7143	2.2774	15.0261	6.13229	4.19056	69.3119	48.5893	44.6368
AC104759.1	1.72343	0	2.47875	1.13164	1.2051	0	0	1.46217	0.972392	0	0.687153	0	4.93421	0	2.22174
AC104763.1	0.861717	3.28589	0.82625	1.13164	1.2051	0.873664	12.5226	13.1596	10.6963	1.27761	2.06146	0	3.94737	5.98598	7.40579
AC104772.1	12.064	52.5743	19.0037	11.3164	14.4612	8.73664	12.5226	1.46217	12.6411	2.55522	4.81007	4.72169	14.8026	16.7607	8.14637
AC104819.1	0.861717	11.172	0	0	0	0	0	0	0	1.27761	0	0	0.986842	0	0.740579
AC104837.1	31.8835	33.5161	39.66	40.7391	32.5376	48.9252	32.0022	35.0922	40.8405	33.2178	48.1007	46.0365	34.5395	47.8878	45.1753
AC104843.1	0.861717	0	0.82625	2.26328	1.2051	4.36832	4.1742	11.6974	10.6963	7.66566	4.12292	3.54127	0	2.39439	2.22174
AC104849.1	1.72343	5.9146	0.82625	2.26328	0	0	1.3914	0	0	2.55522	3.43576	3.54127	0	1.1972	1.48116
AC104978.1	0.861717	3.28589	0	1.13164	0	1.74733	4.1742	0	2.91718	0	2.06146	0	1.97368	1.1972	0
AC104986.1	2.58515	5.9146	4.13125	2.26328	0	0.873664	1.3914	0	0	0	0.687153	0	2.96053	0	2.96231
AC105036.1	0	5.25743	1.6525	2.26328	1.2051	0	2.7828	4.38652	1.94478	1.27761	0.687153	2.36085	0.986842	0	1.48116
AC105052.1	124.087	168.238	79.32	117.691	38.5631	124.934	57.0474	13.1596	45.7024	117.54	95.5142	77.908	157.895	125.706	147.375
AC105052.2	12.064	20.3725	16.525	30.5543	18.0765	34.9466	134.966	87.7305	107.935	54.9372	70.0896	54.2995	34.5395	35.9159	38.5101
AC105052.3	793.641	860.246	970.017	786.49	909.848	1026.56	1146.51	1026.45	890.711	1110.24	1267.8	920.73	961.184	927.826	1141.23
AC105052.4	5.1703	9.85767	11.5675	7.92148	3.61529	6.98931	30.6108	26.3191	17.5031	37.0507	37.1062	22.428	6.9079	20.3523	10.3681
AC105219.5	22.4046	33.5161	14.8725	15.843	15.6663	15.726	72.3528	39.4787	70.9846	22.997	35.7319	51.9386	25.6579	19.1551	15.5522
AC105233.1	0	30.8874	0	0	6.02548	0	15.3054	2.92435	0	0	0	0	0	0	0
AC105233.3	14.6492	215.554	49.575	45.2656	51.8192	33.1992	168.359	89.1927	155.583	118.818	134.682	127.486	25.6579	37.1131	23.6985
AC105250.1	5.1703	8.54332	5.78375	13.5797	8.43568	4.36832	1.3914	4.38652	1.94478	6.38805	5.49722	2.36085	0.986842	5.98598	2.22174
AC105339.4	24.1281	40.0879	20.6562	10.1848	7.23058	14.8523	2.7828	2.92435	3.88957	1.27761	1.37431	1.18042	1.97368	0	1.48116
AC105342.1	0.861717	0.657178	0.82625	1.13164	1.2051	0	0	0	0	2.55522	9.62014	5.90212	0	1.1972	0
AC105384.2	0	0	0	2.26328	0	1.74733	5.5656	0	0.972392	3.83283	4.81007	4.72169	0	0	0
AC105399.1	3.09353	2.36192	0.293806	6.09078	0.85704	3.13486	7.49752	0	5.23621	4.58428	2.46562	2.11973	0.350911	4.29574	3.98598
AC105402.1	0.861717	2.62871	0	0	0	3.49466	2.7828	7.31087	0	1.27761	0	1.18042	0	1.1972	1.48116
AC105402.2	0.861717	0.657178	0	3.39492	6.02548	2.62099	8.3484	2.92435	4.86196	1.27761	1.37431	4.72169	0.986842	3.59159	0
AC105910.1	0	7.88614	0.82625	1.13164	1.2051	0	0	0	0.972392	0	0	1.18042	0	1.1972	0
AC106047.1	0	9.85767	1.6525	2.26328	0	0	0	0	0	0	0	0	1.97368	0	0
AC106707.2	1.72343	9.85767	1.6525	3.39492	1.2051	1.74733	1.3914	2.92435	1.94478	1.27761	3.43576	1.18042	1.97368	0	1.48116
AC106760.1	0	0	0	0	0	0	0	0	0	0	0	0	19.7368	0	0
AC106782.1	12.4511	55.8096	10.2666	20.972	16.22	25.1175	47.4807	39.8466	37.595	25.4467	13.8908	31.6492	34.5627	25.8312	15.2226
AC106795.1	457.168	863.961	762.007	807.162	612.297	1107.68	405.953	416.501	404.457	427.15	454.904	415.787	1327.57	498.268	983.545
AC106795.4	694.406	727.152	826.004	748.371	863.752	607.217	381.002	390.902	379.598	643.813	591.949	657.42	304.45	892.752	739.452
AC106800.1	12.064	13.8007	10.7412	13.5797	10.8459	9.6103	5.5656	13.1596	2.91718	7.66566	2.06146	5.90212	4.93421	3.59159	8.88694
AC106820.1	2.58515	3.28589	3.305	14.7113	4.82039	6.11565	8.3484	8.77305	7.77913	6.38805	4.12292	1.18042	4.93421	0	2.22174
AC106827.1	0.861717	19.7153	0.82625	0	0	0.873664	0	0	0	0	0	0	0	0	0
AC106865.1	38.7773	352.905	39.66	61.1086	42.1784	32.3256	69.57	32.1678	67.095	47.2716	53.5979	38.954	92.7632	64.6485	68.8738
AC106872.2	18.0961	13.1436	17.3512	29.4227	30.1274	17.4733	37.5678	16.0839	33.0613	10.2209	23.3632	12.9847	2.96053	11.972	10.3681
AC106872.3	0.861717	1.97153	0.82625	2.26328	0	0	0	0	1.94478	0	0	1.18042	4.93421	1.1972	0.740579
AC106872.6	0	1.31436	2.47875	3.39492	2.41019	1.74733	1.3914	2.92435	1.94478	2.55522	0	1.18042	0.986842	0	1.48116
AC106886.1	0	1.97153	3.305	0	0	6.11565	8.3484	16.0839	4.86196	19.1641	10.9944	17.7064	4.93421	3.59159	2.22174
AC106886.5	3932.88	3191.26	3902.38	2257.62	2804.26	3229.06	1865.87	1674.19	1763.92	2516.89	2782.97	2936.89	2612.17	2172.91	2654.23
AC107032.1	63.7671	66.375	60.3162	93.9262	61.4599	124.06	292.194	77.4953	246.015	79.2118	118.877	70.8254	18.75	26.3383	61.468
AC107075.1	4.30859	0	0	0	0	0	8.3484	0	13.6135	0	14.4302	0	0	0	17.7739
AC107223.1	7.75545	37.4592	11.5675	5.6582	1.2051	7.86298	9.7398	0	0.972392	5.11044	11.6816	9.44339	10.8553	13.1691	8.88694
AC107398.1	1.72343	1.97153	0.82625	4.52656	0	0	2.7828	0	1.94478	1.27761	2.06146	1.18042	0.986842	1.1972	1.48116
AC107421.1	0.861717	0.657178	2.47875	3.39492	0	0	0	0	0.972392	3.83283	0.687153	3.54127	0	0	0.740579
AC107871.1	159.418	98.5767	24.7875	21.5012	7.23058	34.9466	0	39.4787	27.227	139.259	62.5309	55.4799	11.8421	28.7327	8.88694
AC107954.1	0	0	1.6525	1.13164	2.41019	0	1.3914	0	0	1.27761	0.687153	1.18042	4.93421	3.59159	4.44347
AC107956.1	22.4046	23.0012	14.8725	44.134	21.6917	18.3469	34.785	36.5544	39.8681	38.3283	25.4246	22.428	16.7763	22.7467	24.4391
AC107956.2	0	5.9146	0.82625	3.39492	1.2051	0.873664	0	1.46217	0	0	1.37431	4.72169	0	0	0
AC107959.4	92.2037	72.2896	66.1	64.5035	43.3835	80.3771	171.142	191.545	160.445	137.982	101.699	100.336	7.89474	21.5495	26.6608
AC107959.5	7.75545	5.25743	6.61	0	21.6917	11.3576	0	0	0	0	0	5.90212	13.8158	7.18317	7.40579
AC107983.1	186.131	269.443	266.052	556.767	803.8	80.3771	141.923	70.1844	2.91718	100.931	24.7375	2.36085	85.8553	2.39439	44.4347
AC108022.1	6.03202	2.62871	1.6525	4.52656	0	4.36832	8.3484	7.31087	11.6687	3.83283	1.37431	1.18042	0	1.1972	2.22174
AC108073.1	0.861717	1.31436	1.6525	5.6582	4.82039	3.49466	0	1.46217	0	2.55522	0.687153	0	1.97368	1.1972	1.48116
AC108108.1	38.7773	380.506	64.4475	16.9746	25.307	16.5996	4.1742	11.6974	4.86196	2.55522	12.3687	8.26296	24.6711	38.3102	34.0666
AC108114.1	1.72343	0.657178	0	1.13164	1.2051	1.74733	2.7828	4.38652	2.91718	2.55522	0	0	0	1.1972	0.740579
AC108161.1	19.8195	17.0866	33.05	29.4227	13.2561	22.7153	55.656	29.2435	21.3926	7.66566	25.4246	10.6238	3.94737	2.39439	16.2927
AC108448.2	0	2.62871	1.6525	1.13164	1.2051	0	1.3914	0	0.972392	0	2.06146	3.54127	0	0	0
AC108463.1	14.6492	21.6869	19.83	9.05312	4.82039	4.36832	9.7398	20.4704	16.5307	20.4418	36.4191	17.7064	6.9079	16.7607	5.92463
AC108471.1	3.44687	26.9443	3.305	4.52656	3.61529	1.74733	13.914	1.46217	8.75153	3.83283	3.43576	3.54127	0.986842	4.78878	3.70289
AC108475.1	6.89374	13.8007	6.61	7.92148	15.6663	9.6103	2.7828	1.46217	0.972392	3.83283	2.06146	1.18042	8.88158	7.18317	12.5898
AC108479.2	0	2.62871	0.82625	2.26328	1.2051	0.873664	0	0	1.94478	0	0.687153	2.36085	0.986842	3.59159	3.70289
AC108688.1	0	7.88614	2.47875	0	0	0	2.7828	0	0	0	0	0	0	0	0
AC108693.1	0	9.85767	1.6525	0	1.2051	0	0	0	0	0	0	1.18042	0.986842	1.1972	1.48116
AC108734.2	7.75545	0.657178	4.9575	2.26328	8.43568	5.24198	0	2.92435	0.972392	3.83283	3.43576	3.54127	9.86842	8.38037	11.8493
AC108734.4	0	0.528868	0	0.910693	2.95395	1.40617	0	0	0	0	0	0	5.55917	2.89398	4.76788
AC108751.5	12.9258	10.5149	9.08875	26.0277	15.6663	11.3576	6.957	7.31087	4.86196	11.4985	12.3687	10.6238	16.7763	19.1551	17.0333
AC108860.1	1.72343	7.88614	2.47875	1.13164	0	0.873664	2.7828	0	0	3.83283	0	1.18042	0.986842	0	0
AC108938.1	2.58515	5.9146	5.78375	0	1.2051	2.62099	0	0	0	0	0	0	1.97368	3.59159	2.22174
AC109454.1	0	1.97153	2.47875	1.13164	4.82039	0.873664	1.3914	0	1.94478	1.27761	0.687153	0	0	0	0
AC109458.1	439.476	498.141	518.885	526.213	426.604	363.444	111.312	251.494	161.417	421.611	388.928	370.653	385.855	476.484	393.988
AC109631.1	10.3406	26.9443	4.9575	2.26328	2.41019	3.49466	0	1.46217	1.94478	0	1.37431	0	7.89474	8.38037	2.96231
AC110056.1	21.5429	21.0297	10.7412	26.0277	30.1274	20.9679	12.5226	20.4704	12.6411	20.4418	13.0559	14.1651	23.6842	14.3663	25.9203
AC110373.1	5.1703	18.401	1.6525	2.26328	6.02548	0.873664	0	0	0	1.27761	1.37431	3.54127	2.96053	11.972	4.44347
AC110749.1	6.03202	11.8292	10.7412	19.2379	15.6663	17.4733	38.9592	13.1596	40.8405	20.4418	10.3073	12.9847	12.829	8.38037	7.40579
AC110926.1	12.9258	77.547	14.8725	12.448	26.5121	13.9786	19.4796	8.77305	9.72392	1.27761	10.9944	14.1651	26.6447	17.9579	11.1087
AC110998.1	0.861717	3.28589	0	4.52656	2.41019	2.62099	0	1.46217	1.94478	1.27761	0.687153	2.36085	2.96053	4.78878	0.740579
AC111200.1	4.30859	27.6015	10.7412	7.92148	4.82039	7.86298	5.5656	2.92435	15.5583	11.4985	5.49722	10.6238	10.8553	8.38037	11.1087
AC112184.1	7.75545	9.85767	11.5675	39.6074	20.4866	27.0836	58.4388	61.4113	67.095	15.3313	26.799	22.428	18.75	19.1551	23.6985
AC112187.1	8.61717	9.85767	10.7412	24.8961	15.6663	16.5996	8.3484	1.46217	4.86196	10.2209	10.3073	8.26296	1.97368	5.98598	8.88694
AC112191.1	2.58515	22.3441	4.13125	2.26328	7.23058	4.36832	6.957	2.92435	1.94478	2.55522	8.24583	2.36085	5.92105	5.98598	1.48116
AC112191.2	4.30859	10.5149	5.78375	37.3441	0	7.86298	66.7872	5.8487	35.0061	0	5.49722	17.7064	0	4.78878	0
AC112198.2	0.861717	1.97153	2.47875	5.6582	2.41019	0.873664	9.7398	5.8487	19.4478	0	1.37431	1.18042	5.92105	7.18317	9.62752
AC112206.3	6.89374	12.4864	12.3937	22.6328	21.6917	20.0943	34.785	30.7057	28.1994	30.6626	39.1677	36.5931	8.88158	15.5635	17.0333
AC112206.4	10.3406	10.5149	10.7412	12.448	18.0765	6.98931	5.5656	8.77305	3.88957	44.7163	19.2403	28.3302	16.7763	22.7467	14.071
AC112229.3	62.0436	46.0025	56.185	36.2125	50.6141	52.4198	2.7828	10.2352	5.83435	17.8865	16.4917	12.9847	50.329	39.5074	48.8782
AC112484.2	3.44687	6.57178	4.13125	3.39492	3.61529	8.73664	0	0	0	0	0.687153	0	3.94737	3.59159	4.44347
AC112497.2	74.1077	73.604	100.802	81.4781	84.3568	71.6404	40.3506	65.7979	48.6196	97.0983	139.492	114.501	89.8027	96.9728	110.346
AC112653.1	0.861717	1.97153	0	4.52656	3.61529	0.873664	4.1742	8.77305	2.91718	5.11044	2.06146	1.18042	0	1.1972	1.48116
AC112694.1	7.68321	27.6135	10.6368	3.71429	7.6986	7.6786	0	5.3564	1.2718	3.342	1.83164	1.49193	21.4801	13.9559	13.4613
AC112777.1	172.343	62.4319	121.459	30.5543	45.7937	137.165	0	5.8487	0	2.55522	13.0559	10.6238	22.6974	27.5355	51.0999
AC112907.2	1.72343	4.60025	1.6525	3.39492	9.64078	5.24198	11.1312	11.6974	8.75153	5.11044	2.74861	11.8042	2.96053	5.98598	8.88694
AC113155.1	0	11.172	1.6525	1.13164	0	0	0	1.46217	0	0	0	0	0.986842	2.39439	0.740579
AC113191.1	39.639	69.0037	31.3975	6.78984	48.2039	8.73664	0	1.46217	0	10.2209	6.18437	0	89.8027	82.6065	38.5101
AC113367.1	5.1703	3.28589	8.2625	9.05312	7.23058	10.484	15.3054	24.857	18.4754	14.0537	6.18437	5.90212	3.94737	3.59159	3.70289
AC113385.3	2.58515	0.657178	1.6525	4.52656	2.41019	3.49466	5.5656	0	0	0	0	0	5.92105	0	0.740579
AC113398.1	14.6492	9.85767	20.6562	10.1848	21.6917	26.2099	59.8302	62.8735	66.1226	15.3313	21.9889	44.8561	9.86842	11.972	14.8116
AC113404.3	4.30859	23.0012	38.0075	9.05312	8.43568	10.484	1.3914	1.46217	0	0	4.12292	1.18042	0	9.57756	25.9203
AC113410.1	6.03202	5.9146	4.9575	5.6582	7.23058	7.86298	5.5656	7.31087	5.83435	5.11044	8.93298	8.26296	0.986842	4.78878	3.70289
AC113420.1	0	2.62871	0.82625	1.13164	1.2051	0	1.3914	0	0	3.83283	0	3.54127	0	1.1972	1.48116
AC113554.1	0	6.57178	10.7412	0	0	1.74733	6.957	4.38652	3.88957	0	0.687153	1.18042	2.96053	5.98598	5.18405
AC113608.1	1.72343	1.31436	2.47875	3.39492	1.2051	0	2.7828	2.92435	2.91718	0	0	0	0.986842	0	2.22174
AC113935.1	3.44687	19.7153	9.915	18.1062	0	12.2313	30.6108	10.2352	12.6411	0	10.9944	11.8042	7.89474	14.3663	8.88694
AC114324.1	7.75545	7.22896	1.6525	4.52656	1.2051	5.24198	11.1312	8.77305	11.6687	5.11044	5.49722	12.9847	6.9079	17.9579	2.96231
AC114402.1	0.861717	9.2005	0.82625	0	0	0	0	0	0	0	0	0	0.986842	0	1.48116
AC114402.2	3.44687	26.9443	4.13125	0	0	0	0	0	0	3.83283	0	0	0	1.1972	0
AC114490.2	35.3304	43.3738	60.3162	0	13.2561	43.6832	0	13.1596	3.88957	10.2209	2.74861	9.44339	84.8684	16.7607	133.304
AC114491.1	0	22.3441	19.83	0	27.7172	49.7988	91.8324	157.915	167.251	141.815	39.1677	84.9905	0	50.2822	33.326
AC114495.2	12.9258	25.63	17.3512	5.6582	6.02548	6.11565	1.3914	0	0.972392	0	2.74861	4.72169	15.7895	4.78878	5.92463
AC114728.1	12.064	19.7153	14.0462	53.1871	16.8714	26.2099	72.3528	21.9326	62.2331	28.1074	27.4861	46.0365	16.7763	9.57756	14.8116
AC114744.1	2.58515	2.62871	0.82625	5.6582	0	2.62099	9.7398	7.31087	5.83435	2.55522	2.06146	3.54127	2.96053	1.1972	2.22174
AC114936.1	703.144	773.588	815.296	780.379	830.741	579.359	364.732	410.613	364.329	629.631	585.665	652.392	331.477	873.761	729.801
AC114947.1	6.60505	14.7415	5.14813	19.7428	12.0136	9.67291	36.4112	23.6873	33.9283	17.5131	11.9882	11.7678	5.04276	11.9349	7.38295
AC114964.1	0.861717	1.31436	1.6525	3.39492	0	1.74733	0	0	0	0	0.687153	1.18042	0	2.39439	2.22174
AC115223.1	174.067	164.952	214.825	248.961	183.175	208.806	182.273	191.545	185.727	173.755	193.09	173.522	145.066	158.03	167.371
AC115285.1	4.30859	3.94307	8.2625	3.39492	1.2051	0	1.3914	0	1.94478	0	0.687153	0	0	1.1972	4.44347
AC115621.1	0.861717	8.54332	1.6525	0	0	0	0	0	0	0	0	0	0	0	0
AC115837.1	7.75545	5.9146	9.08875	6.78984	10.8459	9.6103	1.3914	7.31087	0.972392	7.66566	6.87153	5.90212	4.93421	10.7748	11.1087
AC116049.1	0	0.657178	0.82625	0	1.2051	1.74733	1.3914	0	0	5.11044	0.687153	0	0	0	3.70289
AC116347.1	2.58515	5.25743	1.6525	3.39492	3.61529	0.873664	4.1742	1.46217	0	1.27761	5.49722	4.72169	0.986842	0	0.740579
AC116533.1	666.969	1288.07	2187.08	1181.43	1070.13	2827.18	7421.73	8153.09	6451.82	3878.82	3270.85	3282.76	1463.49	331.623	2082.51
AC116553.1	0	6.57178	0	1.13164	2.41019	0.873664	1.3914	0	0	1.27761	0.687153	0	0.986842	2.39439	0.740579
AC116562.1	1.72343	2.62871	0	1.13164	3.61529	0	4.1742	4.38652	7.77913	0	5.49722	8.26296	0	3.59159	0
AC117382.1	4.30859	24.9728	6.61	7.92148	6.02548	5.24198	1.3914	1.46217	0	5.11044	2.06146	3.54127	1.97368	5.98598	1.48116
AC117409.1	15.5109	11.8292	4.9575	11.3164	9.64078	6.98931	9.7398	2.92435	9.72392	6.38805	8.93298	3.54127	3.94737	10.7748	5.18405
AC117498.2	0.861717	0.657178	0.82625	2.26328	1.2051	0.873664	0	0	0	0	2.06146	1.18042	3.94737	0	0.740579
AC117522.3	0.861717	1.31436	2.47875	5.6582	6.02548	0	0	1.46217	0.972392	2.55522	4.12292	0	0.986842	2.39439	0.740579
AC117529.1	22.4046	129.464	33.05	15.843	21.6917	7.86298	8.3484	7.31087	16.5307	12.7761	9.62014	10.6238	44.4079	63.4514	37.0289
AC117529.2	8.61717	47.974	14.8725	6.78984	15.6663	13.105	33.3936	16.0839	30.1441	12.7761	17.1788	23.6085	28.6184	20.3523	19.255
AC118459.2	33.9267	367.282	61.0936	19.5603	42.8171	13.4233	60.1254	0	4.66879	54.6754	29.0335	26.0711	54.6502	33.3393	27.0239
AC118469.1	7.75545	12.4864	7.43625	15.843	10.8459	9.6103	36.1764	20.4704	19.4478	5.11044	9.62014	7.08254	4.93421	3.59159	5.18405
AC118549.1	2254.88	2788.61	2331.54	1963.47	2219.42	1697.69	763.637	1309.74	1020.43	1624.32	1486.1	1565	3533.61	3357.95	2877.94
AC118942.1	3.10804	3.68784	2.5605	12.1492	4.97937	6.31735	4.31187	0	0	0	3.54908	4.87742	0	0	0
AC119044.1	1.45178	10.4434	2.57713	2.57639	0	0.994531	2.75597	0	2.45736	1.45436	4.28652	0.994359	0	0	0
AC119396.1	1.72343	9.2005	1.6525	1.13164	0	2.62099	0	2.92435	0	0	0	0	0.986842	1.1972	0.740579
AC119427.2	0	6.57178	0	0	0	0	0	5.8487	0	0	0	0	0	13.1691	10.3681
AC119751.2	0	4.60025	0	2.26328	3.61529	3.49466	0	0	0	0	0	0	7.89474	9.57756	5.18405
AC120036.1	0.861717	6.57178	3.305	0	1.2051	1.74733	1.3914	0	0	0	0	0	0.986842	2.39439	0.740579
AC120057.2	192.163	20.3725	102.455	569.215	159.073	81.2507	0	0	0	0	5.49722	0	0	0	319.93
AC120114.4	19.8195	8.54332	38.8337	16.9746	21.6917	38.4412	40.3506	29.2435	29.1718	0	15.1174	10.6238	26.6447	23.9439	57.0246
AC121334.1	0.861717	1.31436	2.47875	3.39492	1.2051	0	2.7828	4.38652	1.94478	0	3.43576	1.18042	0	1.1972	2.22174
AC121758.2	24.9898	67.0322	23.135	28.291	14.4612	15.726	38.9592	23.3948	51.5368	48.5492	58.408	60.2016	45.3948	33.5215	36.2884
AC122714.1	0	9.2005	1.6525	1.13164	0	1.74733	0	0	0	0	0	0	0	1.1972	0
AC122718.1	2.58515	57.8317	16.525	6.78984	2.41019	0	8.3484	0	9.72392	1.27761	7.55868	2.36085	1.97368	2.39439	1.48116
AC122718.2	0	44.6881	5.78375	3.39492	2.41019	0	0	0	0	1.27761	0	0	0.986842	0	0
AC123912.3	1.72343	1.31436	0.82625	2.26328	1.2051	0	0	0	0	0	0	0	13.8158	22.7467	12.5898
AC124068.1	71.5225	120.264	127.242	207.09	202.456	128.429	44.5248	127.209	71.957	162.256	161.481	140.47	38.4869	98.17	62.9492
AC124242.2	8.61717	17.7438	7.43625	2.26328	6.02548	3.49466	15.3054	7.31087	11.6687	6.38805	7.55868	7.08254	1.97368	2.39439	5.18405
AC124283.4	0.861717	13.1436	0	0	2.41019	1.74733	0	0	0	2.55522	0	1.18042	2.96053	1.1972	2.96231
AC124312.1	400.771	714.887	364.748	418.188	423.619	379.892	131.021	245.304	120.13	240.536	223.326	159.351	1206.46	1167.76	1014.7
AC124312.4	2.58515	12.4864	1.6525	1.13164	1.2051	0	1.3914	0	0	0	0	0	16.7763	10.7748	7.40579
AC124856.1	13.7875	43.3738	10.7412	13.5797	3.61529	8.73664	9.7398	5.8487	0.972392	2.55522	2.06146	4.72169	6.9079	8.38037	10.3681
AC124916.1	8.61717	5.9146	3.305	13.5797	3.61529	6.98931	13.914	1.46217	8.75153	2.55522	6.18437	2.36085	3.94737	2.39439	5.92463
AC124944.1	8.61717	52.5743	19.83	12.448	26.5121	12.2313	30.6108	8.77305	7.77913	51.1044	33.6705	25.9693	52.3026	49.085	48.1376
AC124947.2	3.44687	5.9146	5.78375	5.6582	7.23058	5.24198	2.7828	0	6.80674	1.27761	3.43576	1.18042	2.96053	1.1972	3.70289
AC125232.1	1552.81	1446.45	1674.81	1818.55	1629.29	1848.67	1245.3	1583.54	1140.62	1704.33	1761.86	1688.01	2616.12	2611.08	3018.6
AC125604.1	3.44687	9.85767	3.305	4.52656	3.61529	0.873664	5.5656	1.46217	7.77913	6.38805	10.9944	9.44339	2.96053	2.39439	3.70289
AC125611.1	0.861717	1.97153	0	0	2.41019	0	0	0	6.80674	1.27761	3.43576	10.6238	0	1.1972	0.740579
AC125611.2	0.861717	21.0297	6.61	3.39492	1.2051	3.49466	0	0	0	0	4.12292	4.72169	2.96053	5.98598	2.22174
AC125612.1	0.861717	7.22896	3.305	0	0	0	0	0	0	0	0	0	0	0	0
AC125807.1	8.61717	8.54332	10.7412	21.5012	12.051	16.5996	48.699	27.7813	30.1441	8.94327	19.2403	5.90212	5.92105	10.7748	10.3681
AC126120.1	14.6492	15.1151	13.22	32.8176	19.2816	10.484	13.914	19.0083	16.5307	17.8865	12.3687	11.8042	7.89474	5.98598	7.40579
AC126177.5	25.8515	22.3441	21.4825	24.8961	26.5121	36.6939	2.7828	5.8487	3.88957	5.11044	11.6816	16.5259	22.6974	19.1551	26.6608
AC126177.6	30.1601	24.9728	33.05	21.5012	34.9478	23.5889	0	7.31087	0.972392	7.66566	12.3687	10.6238	35.5263	28.7327	41.4724
AC126323.1	7.13611	10.7428	0.774484	0	0	0.857942	3.46034	0	0	1.25501	5.66114	2.93565	3.76581	1.73688	2.88254
AC126365.2	1.72343	0	1.6525	1.13164	1.2051	0.873664	8.3484	5.8487	12.6411	2.55522	4.81007	8.26296	0	0	0
AC126389.1	0.861717	15.7723	2.47875	0	2.41019	0	1.3914	1.46217	0	0	0.687153	0	0.986842	2.39439	1.48116
AC126603.1	5.1703	2.62871	3.305	1.13164	0	1.74733	0	1.46217	0.972392	1.27761	0	0	0.986842	5.98598	0.740579
AC126615.1	4.30859	16.4295	3.305	2.26328	3.61529	0.873664	4.1742	1.46217	3.88957	1.27761	2.06146	3.54127	2.96053	1.1972	0
AC126755.1	1058.87	713.237	784.521	436.745	637.524	700.494	39.7045	30.6446	27.7365	193.395	178.725	132.11	1742.69	1204.25	1272.74
AC126773.5	0	17.0866	5.78375	2.26328	1.2051	2.62099	0	0	2.91718	1.27761	0	0	0	4.78878	0
AC127024.1	9.47889	5.9146	9.08875	10.1848	16.8714	3.49466	38.9592	35.0922	18.4754	16.6089	10.3073	9.44339	4.93421	2.39439	11.1087
AC127032.1	3.44687	0	0	5.6582	0	5.24198	0	0	0	0	8.24583	2.36085	0	0	0
AC127032.2	3.44687	33.5161	14.0462	0	10.8459	6.11565	0	0	0	0	0	0	8.88158	7.18317	4.44347
AC127502.1	46.985	28.8811	21.9381	4.41764	17.532	13.0568	23.67	17.2829	14.9417	20.1267	17.1881	14.2191	17.2675	19.1188	18.916
AC128688.1	8.61717	5.9146	4.9575	1.13164	4.82039	8.73664	0	0	0	0	0.687153	0	6.9079	5.98598	4.44347
AC129492.3	50.8413	0	0	0	0	0	0	0	0	0	0	0	0	0	0
AC129492.6	2.58515	16.4295	11.5675	58.8453	71.1007	65.5248	1.3914	4.38652	1.94478	3.83283	3.43576	7.08254	0	0	1.48116
AC129492.7	31.8835	21.0297	0	11.3164	10.8459	23.5889	0	0	0	1.27761	0	0	13.8158	0	13.3304
AC129507.5	5.1703	1.31436	4.9575	0	0	0	2.7828	2.92435	3.88957	5.11044	5.49722	5.90212	0	0	0
AC129507.6	5.1703	1.31436	4.9575	0	0	0	2.7828	2.92435	3.88957	5.11044	5.49722	5.90212	0	0	0
AC129778.1	0.644131	2.21058	4.42142	0	0.450404	4.67514	3.72282	0	0	3.41836	0	0	0	0	0.27679
AC130472.1	0.861717	8.54332	0.82625	0	1.2051	0	0	0	0.972392	0	0	0	0	0	0
AC130689.1	0.861717	7.88614	4.13125	3.39492	6.02548	3.49466	0	0	0	0	0	3.54127	3.94737	0	2.22174
AC131206.1	24.1281	29.573	28.9187	16.9746	39.7682	27.9572	4.1742	7.31087	1.94478	15.3313	8.93298	9.44339	62.1711	69.4373	59.9869
AC131235.1	50.8413	51.2599	26.44	65.6351	31.3325	54.1672	87.6582	57.0248	72.9294	29.385	44.6649	34.2323	21.7105	20.3523	38.5101
AC131392.1	138.736	208.983	108.239	58.8453	39.7682	93.482	15.3054	24.857	11.6687	10.2209	17.1788	10.6238	114.474	68.2401	69.6144
AC131392.2	24.1281	295.073	52.88	11.3164	13.2561	26.2099	0	4.38652	2.91718	0	2.06146	2.36085	42.4342	32.3243	17.7739
AC132008.1	1.72343	0.657178	0.82625	0	1.2051	2.62099	0	1.46217	0	1.27761	0.687153	1.18042	2.96053	1.1972	0.740579
AC132008.2	594.134	593.374	528.577	396.175	565.88	461.828	503.306	433.382	414.263	523.891	490.279	454.966	657.501	605.802	527.687
AC132812.1	25.8515	47.974	41.3125	44.134	44.5886	34.9466	32.0022	43.8652	29.1718	58.77	56.3465	57.8408	33.5526	32.3243	44.4347
AC132825.1	1.72343	1.31436	0.82625	3.39492	3.61529	1.74733	6.957	5.8487	8.75153	3.83283	4.12292	5.90212	3.94737	1.1972	2.22174
AC132942.1	14.6492	16.4295	8.2625	18.1062	16.8714	1.74733	34.785	19.0083	23.3374	20.4418	19.2403	15.3455	9.86842	9.57756	25.9203
AC133134.1	15.5109	7.88614	3.305	28.291	25.307	11.3576	26.4366	27.7813	25.2822	14.0537	13.7431	10.6238	5.92105	3.59159	14.071
AC133435.1	5.1703	11.172	14.0462	15.843	9.64078	9.6103	15.3054	14.6217	11.6687	8.94327	7.55868	4.72169	1.97368	2.39439	7.40579
AC133473.1	0.861717	5.25743	3.305	0	3.61529	0	2.7828	2.92435	0.972392	0	0.687153	0	4.93421	1.1972	1.48116
AC133548.2	12.9258	11.172	17.3512	3.39492	7.23058	6.11565	0	8.77305	2.91718	6.38805	6.18437	4.72169	9.86842	8.38037	2.22174
AC133552.1	8.61717	22.3441	11.5675	13.5797	4.82039	10.484	8.3484	2.92435	7.77913	1.27761	6.87153	12.9847	7.89474	4.78878	5.92463
AC133552.2	48.2298	46.3368	26.7626	66.9087	50.514	57.4243	78.2063	44.5745	53.7287	34.0512	31.4219	32.6117	54.3684	29.6535	40.4991
AC133552.3	2.58515	5.25743	0	1.13164	1.2051	0.873664	0	2.92435	0.972392	1.27761	2.06146	0	3.94737	3.59159	3.70289
AC133552.4	5.1703	6.57178	1.6525	1.13164	0	0	0	0	0	0	0.687153	0	11.8421	10.7748	2.22174
AC133555.3	3.9563	7.32755	10.6313	10.3911	3.29656	6.30324	40.074	12.4672	17.2196	3.86374	16.7516	8.51642	0	5.42908	11.0429
AC133561.1	1.72343	0.657178	3.305	2.26328	0	2.62099	0	0	1.94478	0	1.37431	2.36085	1.97368	0	3.70289
AC134050.1	0.861717	7.22896	2.47875	1.13164	0	0	0	0	0	1.27761	0.687153	0	3.94737	1.1972	0
AC134349.2	0.861717	19.7153	1.6525	0	0	0	0	0	0	0	0	0	0.986842	2.39439	0
AC134349.3	0.861717	19.7153	1.6525	0	0	0	0	0	0	0	0	0	0.986842	2.39439	0
AC134669.1	0	7.84385	1.17498	1.28493	0	0.992012	0	1.66024	0	0	0	0	1.12052	2.03681	0
AC135050.2	67.7182	62.2223	59.0507	45.0008	26.2429	54.5948	10.5391	27.688	11.9687	50.8054	39.7762	41.3526	50.6553	15.8692	26.6451
AC135068.6	2.58515	3.94307	1.6525	0	1.2051	0.873664	6.957	7.31087	7.77913	6.38805	3.43576	3.54127	1.97368	2.39439	3.70289
AC135178.3	65.4905	117.635	91.7137	72.425	84.3568	74.2614	20.871	16.0839	14.5859	6.38805	28.1733	10.6238	171.711	158.03	106.643
AC135178.7	6.89374	10.5149	9.08875	21.5012	13.2561	9.6103	29.2194	14.6217	21.3926	15.3313	17.1788	27.1497	14.8026	7.18317	17.0333
AC135279.2	4.30859	12.4864	6.61	0	2.41019	1.74733	1.3914	1.46217	0	1.27761	0	0	16.7763	15.5635	14.071
AC135352.1	6.89374	50.6027	14.8725	9.05312	8.43568	5.24198	20.871	19.0083	21.3926	17.8865	22.676	11.8042	2.96053	10.7748	2.96231
AC135506.1	53.4265	83.4616	52.88	33.9492	56.6396	62.9038	55.656	70.1844	57.3711	66.4357	91.3913	74.3667	45.3948	47.8878	51.0999
AC135586.2	22.4046	21.6869	7.43625	6.78984	10.8459	5.24198	20.871	16.0839	13.6135	11.4985	15.8045	17.7064	13.8158	10.7748	2.22174
AC135628.1	3.44687	5.9146	0.82625	6.78984	0	1.74733	12.5226	4.38652	7.77913	2.55522	6.87153	3.54127	1.97368	1.1972	3.70289
AC135721.1	17.2343	13.8007	6.61	19.2379	10.8459	9.6103	4.1742	7.31087	1.94478	7.66566	9.62014	5.90212	36.5132	35.9159	42.213
AC135731.1	0	10.5149	0	0	0	0	0	0	0	0	3.43576	0	0	0	0
AC135731.2	2.58515	4.60025	0	0	0	0	0	0	0	3.83283	2.06146	3.54127	0	0	0
AC135977.1	337.793	333.189	381.727	321.386	348.273	270.836	0	97.9657	0	301.516	291.353	266.776	419.408	458.526	559.137
AC135983.2	70.2759	100.455	92.8803	24.2754	29.4998	23.1768	2.45088	7.87427	1.06896	34.6503	6.2691	8.89647	54.0778	80.6425	42.8372
AC135983.3	6.03202	10.5149	7.43625	1.13164	0	0	5.5656	8.77305	3.88957	12.7761	14.4302	11.8042	7.89474	4.78878	5.92463
AC135983.4	0.861717	0.657178	0	1.13164	2.41019	1.74733	0	0	3.88957	5.11044	2.06146	0	1.97368	2.39439	0
AC136352.1	2.58515	1.97153	0	1.13164	1.2051	0.873664	0	0	0	1.27761	0.687153	1.18042	1.97368	7.18317	0
AC136475.10	12.064	11.8292	6.61	1.13164	2.41019	5.24198	4.1742	0	0	1.27761	5.49722	2.36085	14.8026	7.18317	4.44347
AC136604.1	0	2.32566	2.60707	0	0	0	1.46343	3.07574	1.02273	1.34375	0	1.24153	1.41643	1.25917	0.778917
AC136616.1	2.64686	0	0	0	0	0	0	7.4854	0	0	0	1.2086	3.50816	4.9031	1.51652
AC136628.3	5.1703	9.85767	13.22	26.0277	21.6917	20.9679	70.9614	38.0165	65.1502	54.9372	50.1621	46.0365	12.829	20.3523	24.4391
AC136632.1	38.7773	35.4876	44.6175	75.8199	48.2039	51.5462	45.9162	45.3274	44.73	33.2178	38.4805	50.7582	13.8158	17.9579	41.4724
AC136632.2	18.0961	26.9443	24.7875	32.8176	26.5121	40.1885	84.8754	36.5544	53.4815	38.3283	28.8604	33.0519	26.6447	26.3383	37.7695
AC136687.1	5.1703	6.57178	2.47875	0	0	0	9.7398	2.92435	0.972392	2.55522	0.687153	5.90212	2.96053	1.1972	3.70289
AC136944.3	3.54356	5.3241	0	0	0	0.86782	1.38209	0	0	1.26906	0	0	0.980242	7.13512	0.735625
AC137055.1	1.72343	31.5446	0.82625	2.26328	2.41019	5.24198	5.5656	2.92435	6.80674	3.83283	2.06146	7.08254	0.986842	2.39439	2.22174
AC137695.1	0.861717	1.31436	2.47875	1.13164	4.82039	0	0	1.46217	0	0	1.37431	0	0	0	2.96231
AC137695.2	14.6492	26.2871	17.3512	12.448	20.4866	25.3363	6.957	8.77305	11.6687	25.5522	26.1118	14.1651	18.75	28.7327	23.6985
AC137834.1	19.8195	11.8292	23.135	11.3164	16.8714	11.3576	2.7828	4.38652	2.91718	11.4985	2.06146	5.90212	31.579	31.1271	11.1087
AC138207.6	16.7273	12.7423	7.24015	1.01035	10.6458	0.780021	0	0	5.209	6.43021	4.28696	0	14.6303	13.4264	5.9169
AC138207.8	30.7634	57.8571	29.9341	51.1485	43.3457	53.9207	67.6627	103.245	74.8369	29.54	20.2281	35.8046	43.4029	44.7843	41.0066
AC138207.9	12.064	31.5446	11.5675	10.1848	8.43568	6.11565	9.7398	7.31087	7.77913	8.94327	5.49722	7.08254	32.5658	17.9579	13.3304
AC138356.2	0.861717	0.657178	1.6525	0	2.41019	2.62099	0	0	0	0	0	0	7.89474	5.98598	6.66521
AC138393.1	1372.01	1843.08	1426.9	2344.86	1964.99	2006.37	2780.28	2208.62	2386.5	1870	2322.11	1967.23	753.459	641.991	676.307
AC138409.1	87.8951	771.527	139.636	41.8707	15.6663	35.8202	70.9614	5.8487	7.77913	7.66566	6.87153	0	95.7237	136.48	41.4724
AC138409.2	924.629	1432.72	921.874	655.466	842.817	657.729	708.342	753.417	637.452	652.344	603.97	634.622	1689.36	1340.04	1107.14
AC138696.1	0	0	8.2625	0	8.43568	13.9786	1.3914	0	0	0	0	4.72169	0	0	0
AC138747.4	10.3406	8.54332	3.305	12.448	8.43568	12.2313	0	1.46217	1.94478	1.27761	2.06146	0	8.88158	11.972	1.48116
AC138749.6	0	34.1733	4.9575	4.52656	2.41019	0.873664	0	1.46217	0	1.27761	1.37431	2.36085	0.986842	2.39439	0.740579
AC138749.7	0	30.2302	13.22	0	16.8714	0.873664	0	7.31087	0	0	12.3687	0	13.8158	27.5355	0
AC138811.2	679.895	209.64	646.127	190.116	74.716	678.837	2.7828	0	5.83435	6.38805	39.8549	7.08254	182.566	33.5215	653.931
AC138827.1	3.44687	3.28589	5.78375	0	6.02548	0	1.3914	1.46217	0.972392	0	6.18437	3.54127	0	0	0
AC138827.3	0	0	0	0	0	65.5248	0	0	0	0	0	0	0	0	0
AC138866.1	206.812	196.496	206.562	75.8199	110.869	155.512	133.574	106.739	87.5153	44.7163	92.7656	83.8101	216.118	178.382	192.55
AC138866.2	59.4585	38.1163	49.575	32.8176	2.41019	51.5462	0	0	0	0	0	0	38.4869	23.9439	44.4347
AC138894.1	26.7132	20.3725	11.5675	7.92148	0	0	5.5656	23.3948	0	10.2209	23.3632	0	0	0	0
AC138932.1	634.427	373.074	185.679	188.474	93.0352	168.954	22.3344	0	3.71634	43.9455	9.4543	2.70684	1488.88	344.993	572.482
AC138932.3	59.4585	52.5743	48.7487	21.5012	20.4866	32.3256	9.7398	14.6217	12.6411	37.0507	24.7375	29.5106	21.7105	14.3663	28.8826
AC138951.1	19.8195	98.5767	22.3087	10.1848	2.41019	2.62099	15.3054	0	2.91718	2.55522	0	0	23.6842	14.3663	10.3681
AC138969.1	1141.74	1332.96	1241.03	1024.52	1131.47	1506.93	1392.85	980.391	1029.78	1785.16	1421.74	1282.05	2023.5	1611.21	1665.17
AC138969.2	176.652	111.72	96.6712	50.9238	95.2027	121.439	6.957	13.1596	8.75153	56.2148	49.475	20.0672	176.645	122.114	142.932
AC139085.1	1.72343	0	2.47875	0	0	2.62099	8.3484	10.2352	4.86196	1.27761	1.37431	1.18042	0	0	0
AC139143.1	1.72343	2.62871	0.82625	1.13164	1.2051	0	1.3914	0	1.94478	2.55522	0.687153	1.18042	1.97368	1.1972	0.740579
AC139426.3	0.861717	4.60025	1.6525	2.26328	0	0	1.3914	0	0.972392	0	5.49722	0	1.97368	0	0
AC139491.5	14.5938	39.6039	16.2	9.62064	5.51661	38.3908	43.3841	25.2653	36.6799	11.9441	15.7999	28.0167	18.7154	31.0928	36.2816
AC139491.7	12.064	22.3441	3.305	1.13164	2.41019	0	12.5226	10.2352	1.94478	5.11044	0	3.54127	8.88158	14.3663	4.44347
AC139494.1	463.605	2076.21	548.434	460.64	551.69	391.046	513.144	334.94	287.223	466.004	469.743	482.364	951.035	825.913	505.494
AC139494.5	8.61717	14.4579	9.08875	11.3164	13.2561	19.2206	58.4388	33.63	33.0613	17.8865	25.4246	22.428	5.92105	3.59159	5.92463
AC139495.1	1.2489	5.52798	2.09561	7.53626	2.1832	0	47.6601	15.8098	57.5844	23.398	37.4627	32.2188	0	0	0
AC139495.2	26.7132	298.359	57.0112	12.448	2.41019	27.0836	8.3484	1.46217	1.94478	7.66566	2.74861	1.18042	24.6711	31.1271	6.66521
AC139495.3	71.5225	469.882	145.42	19.2379	19.2816	21.8416	23.6538	0	2.91718	5.11044	8.93298	4.72169	64.1448	76.6205	49.6188
AC139530.2	9.47889	25.63	29.745	9.05312	26.5121	38.4412	2.7828	0	6.80674	0	13.7431	12.9847	47.3684	43.099	36.2884
AC139677.1	46.568	157.185	55.4007	22.65	79.5967	69.0718	34.8114	14.6328	46.1822	72.879	40.5727	74.4231	147.151	107.829	69.6672
AC139677.2	58.2368	182.336	128.992	48.3677	179.8	94.1858	25.8968	114.853	6.66549	38.7354	44.5463	63.0016	172.271	283.176	85.7902
AC139677.3	3.44687	33.5161	14.0462	0	10.8459	6.11565	0	0	0	0	0	0	8.88158	7.18317	4.44347
AC139677.4	113.747	339.761	93.3662	82.6098	75.9211	69.0195	19.4796	19.0083	19.4478	42.1611	35.0448	41.3148	213.158	171.199	136.266
AC139677.5	193.025	296.387	171.86	187.852	154.252	220.163	105.746	150.604	75.8466	189.086	125.062	142.831	163.816	160.424	183.664
AC139769.1	674.104	801.744	672.935	684.842	706.404	518.302	1276.55	1263.16	1751.15	1040.85	1046.84	976.895	735.867	737.736	538.631
AC139769.3	2.58515	2.62871	3.305	0	0	0	0	0	0	0	2.74861	0	3.94737	2.39439	1.48116
AC139795.1	49.9374	79.8951	37.8523	16.9785	12.0357	16.6616	13.966	17.6117	21.4725	17.9228	28.9682	14.218	87.3439	67.7982	45.7836
AC140076.1	1.72343	8.54332	4.13125	6.78984	2.41019	2.62099	19.4796	4.38652	2.91718	5.11044	4.81007	0	1.97368	3.59159	0
AC140479.2	20.6812	23.0012	10.7412	5.6582	6.02548	4.36832	0	0	0	0	0.687153	0	14.8026	10.7748	10.3681
AC140481.3	14.6492	24.3156	15.6987	3.39492	14.4612	26.2099	26.4366	30.7057	22.365	15.3313	17.866	8.26296	35.5263	38.3102	27.4014
AC141557.1	31.0218	60.4604	49.575	64.5035	54.2294	53.2935	129.4	86.2683	83.6257	61.3253	38.4805	53.1191	39.4737	37.1131	40.7318
AC141557.2	16.3726	15.7723	13.22	6.78984	6.02548	13.9786	4.1742	7.31087	0	7.66566	2.74861	3.54127	20.7237	15.5635	12.5898
AC141586.1	251.385	251.856	185.317	133.527	138.669	162.725	199.455	171.103	120.426	132.063	172.212	100.146	564.464	461.534	355.314
AC142086.6	33.607	25.63	21.4825	18.1062	9.64078	9.6103	0	0	0	7.66566	6.18437	0	25.6579	19.1551	12.5898
AC142381.3	39.9561	39.4717	41.537	8.75817	18.5248	15.319	0	0	0	5.64563	2.99531	0	31.4416	32.9194	22.8172
AC144530.1	44.8093	39.4307	30.5712	90.5312	51.8192	48.0515	171.142	122.823	150.721	67.7133	65.2795	63.7429	40.4605	47.8878	34.0666
AC144568.1	0	1.31436	0.82625	1.13164	0	0.873664	1.3914	4.38652	2.91718	3.83283	2.74861	5.90212	1.97368	0	2.22174
AC145138.1	38.7773	0	0	40.7391	0	0	0	0	0	0	0	0	0	0	6.66521
AC145285.1	5.1703	26.9443	6.61	4.52656	7.23058	5.24198	29.2194	29.2435	15.5583	14.0537	8.93298	11.8042	17.7632	20.3523	8.88694
AC146335.1	27.5749	112.377	27.2662	21.5012	24.1019	22.7153	36.1764	26.3191	28.1994	30.6626	17.1788	23.6085	34.5395	39.5074	39.9912
AC146335.2	0	0	0	0	0	0	0	0	0	3.83283	0	0	0	0	37.0289
AC146507.1	1.72343	5.25743	2.47875	1.13164	6.02548	2.62099	4.1742	2.92435	1.94478	3.83283	2.74861	0	0	1.1972	0.740579
AC146507.2	0	8.54332	2.47875	2.26328	0	0.873664	2.7828	0	0	0	0	0	1.97368	5.98598	0
AC146944.1	11.2023	118.949	23.9612	6.78984	0	25.3363	75.1356	10.2352	17.5031	30.6626	28.1733	23.6085	28.6184	22.7467	2.96231
AC146944.2	4.70491	25.1486	17.5726	12.6912	4.40496	3.35348	65.4292	34.2829	74.6331	27.1877	44.3565	40.3124	4.54548	2.75719	9.09645
AC171558.7	2.58515	3.94307	1.6525	0	1.2051	0.873664	6.957	7.31087	7.77913	6.38805	3.43576	3.54127	1.97368	2.39439	3.70289
AC209007.1	18.9578	23.6584	19.83	31.6859	19.2816	24.4626	13.914	16.0839	12.6411	20.4418	12.3687	14.1651	23.6842	26.3383	32.5855
AC209234.1	1.72343	1.97153	0.82625	3.39492	0	3.49466	0	0	0	0	0.687153	1.18042	2.96053	1.1972	0.740579
AC211429.1	9.47889	7.88614	4.13125	1.13164	0	2.62099	6.957	1.46217	0	0	0	0	13.8158	1.1972	0
AC211476.1	0	1.97153	0	0	0	0.873664	0	1.46217	0	2.55522	1.37431	3.54127	2.96053	11.972	0
AC211476.3	14.6492	18.401	0	30.5543	56.6396	0	45.9162	0	0	0	82.4583	0	11.8421	32.3243	27.4014
AC211476.4	0	0	0	10.1848	0	58.5355	0	70.1844	50.5644	33.2178	0	0	0	26.3383	0
AC211485.1	14.6492	47.974	14.8725	6.78984	10.8459	13.9786	22.2624	11.6974	24.3098	17.8865	9.62014	9.44339	8.88158	5.98598	8.88694
AC211486.1	13.9116	24.9635	18.0468	12.8959	14.8774	18.305	17.1774	19.7492	15.6983	22.4888	25.7675	25.7827	27.7719	26.149	30.9272
AC213203.2	12.9258	24.3156	18.1775	30.5543	42.1784	31.4519	8.3484	5.8487	7.77913	10.2209	11.6816	10.6238	39.4737	21.5495	32.5855
AC217769.1	0	71.6324	0	0	0	0	0	0	0	0	0	0	0	0	0
AC217785.1	42.2241	24.3156	27.2662	20.3695	30.1274	21.8416	5.5656	0	0	11.4985	19.2403	9.44339	16.7763	17.9579	2.22174
AC225613.1	1.6229	1.20096	2.69024	0	2.37758	1.35473	0	0	0	0	0	0.831477	2.08536	0	4.49247
AC226119.2	38.7773	47.974	53.7062	98.4527	90.3823	103.092	278.28	244.183	246.987	160.979	173.162	167.62	39.4737	71.8317	50.3593
AC226770.1	0	0	0.82625	0	0	0	0	0	0	0	0	0	14.8026	15.5635	11.8493
AC231533.2	6.03202	3.94307	4.13125	2.26328	12.051	6.98931	9.7398	2.92435	8.75153	3.83283	4.81007	3.54127	4.93421	8.38037	7.40579
AC233699.1	0	0	0	0	0	0	0	0	0	0	0	0	0	13.1691	16.2927
AC233964.1	31.8835	13.1436	28.0925	14.7113	14.4612	24.4626	8.3484	11.6974	0.972392	20.4418	9.62014	9.44339	27.6316	25.1411	19.255
AC233968.1	0	237.241	291.666	237.644	209.687	131.05	274.106	223.713	249.905	121.373	139.492	120.403	257.566	196.34	222.174
AC233992.2	1.72343	2.62871	0	2.26328	2.41019	1.74733	4.1742	7.31087	1.94478	0	1.37431	0	8.88158	0	3.70289
AC234644.1	0	4.60025	1.6525	2.26328	2.41019	0	0	1.46217	0	0	0	0	0.986842	1.1972	0.740579
AC234771.4	4.30859	4.60025	0.82625	4.52656	2.41019	2.62099	0	0	0.972392	5.11044	6.18437	1.18042	11.8421	4.78878	8.14637
AC234775.2	5.1703	0.657178	4.9575	2.26328	3.61529	0.873664	0	0	0.972392	0	1.37431	0	2.96053	5.98598	0.740579
AC234778.1	0	0.657178	1.6525	2.26328	0	0	4.1742	2.92435	3.88957	2.55522	3.43576	1.18042	0.986842	1.1972	0
AC234781.5	66.2099	59.2467	93.0271	38.2149	20.5652	28.9129	168.565	75.7207	138.849	123.295	187.121	219.362	10.3005	19.4283	28.7537
AC234782.1	0	4.60025	2.47875	1.13164	0	0.873664	0	0	0	0	0	0	1.97368	0	2.22174
AC234782.2	0.861717	7.22896	0.82625	0	0	0.873664	1.3914	0	1.94478	0	0	2.36085	0	0	0
AC234782.3	0.861717	17.7438	4.9575	0	0	1.74733	0	0	0	0	0	0	5.92105	7.18317	2.96231
AC234783.1	48.2562	44.6881	56.185	35.0809	39.7682	54.1672	12.5226	32.1678	32.0889	72.8237	65.9667	68.4646	21.7105	8.38037	19.9956
AC235565.2	45.3961	33.9051	24.9611	32.8693	67.6287	68.0733	0	9.6807	1.94701	45.5112	37.0259	20.1707	19.3636	13.4365	18.6819
AC239600.2	5.1703	12.4864	9.915	7.92148	12.051	13.105	11.1312	17.5461	18.4754	7.66566	6.18437	9.44339	5.92105	7.18317	4.44347
AC239798.1	4.30859	14.4579	8.2625	28.291	22.8968	31.4519	168.359	103.814	117.659	6.38805	6.18437	5.90212	121.382	113.734	119.974
AC239798.2	0	0	0	0	1.52676	4.34473	0	0	0	0	0	0	7.50151	2.52545	0.520743
AC239800.1	18.0961	32.2017	19.0037	13.5797	15.6663	14.8523	22.2624	2.92435	9.72392	16.6089	13.0559	16.5259	28.6184	19.1551	22.2174
AC239800.3	5.1703	6.57178	1.6525	5.6582	3.61529	2.62099	23.6538	5.8487	7.77913	5.11044	6.87153	5.90212	5.92105	2.39439	2.96231
AC239809.2	1.72343	6.57178	6.61	0	2.41019	1.74733	0	0	0	1.27761	1.37431	1.18042	2.96053	3.59159	2.22174
AC239859.5	1.72343	2.62871	0	0	0	1.74733	2.7828	0	0	3.83283	4.12292	10.6238	0	0	0.740579
AC239860.1	8.61717	0	0.82625	0	0	0	0	0	0	1.27761	0	0	0	0	2.96231
AC240274.1	717.263	665.465	742.406	786.598	878.428	741.507	337.348	723.31	397.367	899.048	812.855	815.89	1498.63	1420.87	1328.45
AC240720.1	0	0	0	0	0	0	0	1.08496	0	6.65312	6.62846	3.93798	0	0	0
AC241377.3	0	4.60025	0	26.0277	0	5.24198	0	0	13.6135	0	6.87153	0	5.92105	0	11.1087
AC241520.1	1.72343	34.1733	1.6525	0	0	0	0	0	0	0	0	0	1.97368	1.1972	1.48116
AC241584.1	0	3.94307	3.305	6.78984	4.82039	2.62099	5.5656	4.38652	0	6.38805	4.81007	0	3.94737	2.39439	0.740579
AC241585.1	3.44687	0.657178	4.13125	0	1.2051	2.62099	0	0	0	0	0	0	1.97368	0	0
AC241585.2	351.581	341.076	283.404	597.506	490.474	587.102	800.055	650.668	781.803	659.246	593.013	677.563	172.697	265.777	188.848
AC241952.1	260.239	247.099	228.045	43.0023	51.8192	94.3557	5.5656	0	2.91718	6.38805	13.7431	11.8042	101.645	123.311	107.384
AC242308.2	4.30859	19.0582	0.82625	3.39492	6.02548	0.873664	1.3914	8.77305	0	1.27761	4.81007	3.54127	3.94737	3.59159	3.70289
AC242376.1	3.44687	0	1.6525	0	0	4.36832	0	0	0	5.11044	0	0	0	0	1.48116
AC242376.2	50.8413	58.4889	50.4012	39.6074	46.9988	40.1885	6.957	17.5461	2.91718	24.2746	30.9219	20.0672	76.9737	50.2822	62.9492
AC242842.3	61.1819	62.4319	42.965	59.9769	45.7937	51.5462	30.6108	65.7979	33.0613	89.4327	74.8996	93.2535	83.8816	98.17	96.2752
AC243547.3	6.37694	0.540366	6.11447	3.72198	2.97268	0.718372	1.14408	1.20228	3.99776	14.7072	7.91018	10.6767	30.5637	3.93759	2.43577
AC243562.2	4.30859	2.62871	1.6525	1.13164	2.41019	1.74733	2.7828	2.92435	0.972392	5.11044	0.687153	2.36085	3.94737	3.59159	2.22174
AC243587.1	740.215	16.4295	523.016	0	0	966.272	0	0	0	0	0	0	88.8158	171.199	108.865
AC243654.2	1.72343	9.2005	3.305	6.78984	3.61529	3.49466	8.3484	1.46217	0.972392	2.55522	3.43576	3.54127	2.96053	0	0.740579
AC243732.1	14.6492	28.2587	11.5675	10.1848	12.051	6.98931	8.3484	2.92435	0.972392	6.38805	7.55868	8.26296	17.7632	15.5635	8.14637
AC243734.1	69.7991	43.3738	71.8837	47.5289	38.5631	89.9874	0	5.8487	9.72392	65.1581	56.3465	55.4799	98.6842	70.6345	118.493
AC243791.1	59.4585	52.5743	48.7487	21.5012	20.4866	32.3256	9.7398	14.6217	12.6411	37.0507	24.7375	29.5106	21.7105	14.3663	28.8826
AC243919.1	17163.1	2459.74	12805.9	3409.43	3145.63	30952.5	7657.16	5713.61	7654.42	4079.59	3877.32	3589.78	6004.81	2707.34	2052.22
AC243960.2	3.44687	1.31436	1.6525	3.39492	3.61529	5.24198	0	0	0	0	0.687153	0	0.986842	0	2.96231
AC243960.6	3.44687	1.31436	1.6525	3.39492	3.61529	5.24198	0	0	0	0	0.687153	0	0.986842	0	2.96231
AC244033.1	1.72343	5.25743	2.47875	2.26328	1.2051	0	5.5656	1.46217	0	0	0	0	1.97368	3.59159	3.70289
AC244034.1	9.47889	13.1436	12.3937	11.3164	3.61529	22.7153	8.3484	7.31087	17.5031	16.6089	15.1174	8.26296	1.97368	4.78878	8.88694
AC244093.1	6.03202	13.1436	5.78375	16.9746	7.23058	6.98931	9.7398	14.6217	3.88957	11.4985	7.55868	5.90212	3.94737	7.18317	10.3681
AC244093.2	0	5.9146	4.13125	2.26328	1.2051	1.74733	13.914	7.31087	3.88957	5.11044	1.37431	3.54127	2.96053	2.39439	2.22174
AC244102.2	2.58515	3.94307	6.61	10.1848	2.41019	9.6103	2.7828	11.6974	5.83435	0	0.687153	2.36085	2.96053	2.39439	7.40579
AC244154.1	330.899	164.952	123.111	33.9492	107.254	103.966	0	0	0	30.6626	16.4917	20.0672	154.934	138.875	108.865
AC244197.3	725.289	276.428	495.902	33.7242	35.1218	162.43	16.7597	9.68672	0	53.2991	45.2701	50.4124	287.92	55.095	278.943
AC244230.2	5.1703	3.28589	1.6525	2.26328	0	0	2.7828	2.92435	1.94478	0	2.06146	2.36085	3.94737	4.78878	2.96231
AC244255.1	1.72343	4.60025	2.47875	7.92148	6.02548	2.62099	1.3914	5.8487	11.6687	3.83283	5.49722	1.18042	0	0	0.740579
AC244260.1	80.1397	153.123	127.242	29.4227	73.5109	82.1244	0	4.38652	2.91718	3.83283	14.4302	8.26296	178.618	118.522	102.2
AC244394.1	2.58515	1.97153	0.82625	0	0	0	0	0	0	0	0	1.18042	3.94737	4.78878	1.48116
AC244489.1	60.3202	94.6337	104.934	81.4781	89.1772	111.829	367.33	219.326	251.849	274.686	187.593	194.77	81.9079	93.3812	88.8694
AC244489.2	0	0	0	15.843	32.5376	0	166.968	71.6466	155.583	11.4985	100.324	74.3667	0	0	34.0666
AC244517.3	9.47889	12.4864	0.82625	2.26328	6.02548	1.74733	2.7828	5.8487	2.91718	8.94327	6.18437	2.36085	8.88158	10.7748	5.92463
AC244517.6	9.47889	13.1436	10.7412	5.6582	8.43568	5.24198	0	0	0	8.94327	4.81007	3.54127	10.8553	11.972	9.62752
AC244636.2	8.61717	11.8292	13.22	10.1848	8.43568	6.98931	27.828	24.857	46.6748	14.0537	15.1174	11.8042	5.92105	16.7607	5.92463
AC244669.1	397.798	579.781	387.443	789.086	738.382	839.099	3099.27	1851.97	2803.01	1099.96	1382.78	1258.33	344.245	415.093	415.272
AC245033.3	0.861717	30.2302	3.305	57.7137	42.1784	0	212.884	198.856	249.905	121.373	153.235	188.868	30.5921	61.057	31.8449
AC245033.4	34.4687	99.8911	62.795	82.6098	62.665	76.8824	48.699	74.5709	30.1441	39.6059	50.1621	34.2323	106.579	76.6205	91.0912
AC245060.4	640.256	610.519	669.262	609.954	603.754	559.145	606.651	545.391	659.282	714.184	738.689	750.749	766.777	863.178	833.892
AC245096.1	3.44687	0	10.7412	3.39492	4.82039	0	18.0882	5.8487	12.6411	11.4985	17.1788	15.3455	3.94737	0	1.48116
AC245100.2	12.064	49.2884	10.7412	14.7113	26.5121	17.4733	6.957	10.2352	1.94478	11.4985	4.81007	7.08254	51.3158	19.1551	37.7695
AC245100.3	0	0.657178	0.82625	1.13164	2.41019	1.74733	0	0	0	10.2209	5.49722	3.54127	0.986842	2.39439	1.48116
AC245100.5	1.72343	0.657178	1.6525	1.13164	0	1.74733	1.3914	0	0	0	0.687153	0	0.986842	1.1972	4.44347
AC245100.7	292.122	321.36	241.265	508.107	388.041	603.702	850.146	709.155	774.024	540.429	609.504	632.707	157.895	114.931	182.182
AC245297.1	16.3726	19.7153	18.1775	9.05312	2.41019	9.6103	0	0	0	2.55522	2.74861	1.18042	1.97368	2.39439	2.22174
AC245452.2	0	3.28589	0	4.52656	0	1.74733	0	0	0	0	0	0	0	0	3.70289
AC245690.2	6.89374	0	3.305	2.26328	13.2561	0	0	0	0	0	0	0	3.94737	7.18317	5.18405
AC245884.3	3.44687	4.60025	4.9575	2.26328	1.2051	0	0	0	1.94478	0	0.687153	2.36085	2.96053	2.39439	3.70289
AC246785.2	47.3944	49.2884	62.795	87.1363	57.8447	74.2614	139.14	100.89	112.797	43.4387	76.9611	72.0058	37.5	40.7046	54.0622
AC246787.1	153.386	179.41	192.516	323.649	233.789	305.782	911.367	570.248	827.505	439.498	342.202	376.555	128.29	193.946	221.433
AC253536.5	2.58515	4.60025	4.13125	6.78984	0	14.8523	15.3054	23.3948	3.88957	3.83283	1.37431	1.18042	3.94737	2.39439	0
AC253536.7	14.6492	55.203	17.3512	55.4504	67.4854	115.324	180.882	52.6383	130.3	2.55522	17.866	5.90212	15.7895	0	37.0289
AC253572.1	36.1921	23.6584	40.4862	7.92148	9.64078	23.5889	34.785	26.3191	25.2822	49.8268	50.8493	59.0212	15.7895	8.38037	12.5898
AC254560.1	0	5.25743	7.43625	0	0	0	0	0	0	6.38805	0	0	0.986842	7.18317	11.1087
ACAA1	1469.11	1563.28	1566.6	1491.35	1366.86	1758.7	1374.37	1090.06	1160.94	1096.34	1088.28	1142.71	707.294	714.09	833.892
ACAA2	9170.19	7968	9775.11	11025.8	10139.7	10439.5	10140.4	9964.17	10561.8	11713.6	12116.1	10735.7	7577.38	8141.68	9040.48
ACACA	9617.93	8446.3	9617.02	6602.06	8189.28	8672.41	7678.27	6427.01	7277.79	6849.93	7884.68	8030.67	10780.1	10132.1	10461.6
ACACB	373.496	727.977	473.309	450.24	414.652	346.928	240.089	273.146	296.195	164.239	170.617	174.331	1065.28	991.167	743.739
ACAD10	1454.55	1814.24	1453.51	1424.93	1398.47	1613.03	1603.34	1267.17	1565.9	1186.48	1228.6	1231.63	1765.6	1470.36	1625.74
ACAD11	749.992	704.688	725.335	1229.57	1588.55	882.585	1017.34	1076.46	1091.9	754.493	754.325	699.152	2122.62	1922.57	2137.56
ACAD8	1564.27	1505.77	1555.98	2280.09	2320.3	2541.96	1140.52	1341.85	1161.7	819.173	871.313	756.28	2349.67	2265.26	2522.52
ACAD9	1920.92	1607.37	1800	1831.17	1678.65	2021.92	1921.37	1595.55	1730.14	1570.69	1512.22	1573.12	1498.45	1568.16	1672.55
ACADL	80.8246	99.3901	73.3754	16.0888	13.6947	25.5253	45.5062	14.9782	60.4068	23.6529	22.4223	24.4934	29.2258	30.7145	23.6878
ACADM	1870.93	1839.54	2248.23	2027.48	2270.02	2061.32	340.449	1753.96	408.28	2313.82	1348.84	1885.18	2118.09	2351.97	2472.43
ACADS	311.225	327.521	322.185	537.397	412.134	604.168	1017.07	677.003	871.487	395.295	403.371	397.022	327.739	297.637	419.776
ACADSB	628.693	517.225	529.427	782.582	938.489	855.718	606.668	591.754	438.77	309.688	241.224	244.49	1968.4	1542.97	1675.14
ACADVL	4092.95	4013.92	4297.68	4252.54	3627.09	4472.1	12941.8	8407.81	11161	8288.65	7919.91	8328.85	3649.36	3247.39	3914.87
ACAN	69.674	60.1021	46.7081	42.2049	25.4326	32.517	26.8509	63.8246	62.1276	84.7314	142.567	133.288	89.6376	98.859	84.8627
ACAP1	317.606	542.467	513.232	686.019	492.685	662.749	2851.51	1572.37	2856.16	393.809	480.191	615.712	617.968	536.842	567.187
ACAP2	2368.63	3178.23	2061.01	1090.04	2031.27	1004.08	281.979	1561.8	506.609	2080.11	1128.86	1587.61	3684.47	3533.16	2243.95
ACAP3	1925.48	1396.74	1527.55	1070.53	766.478	1376.86	951.441	780.962	676.305	1570.95	1202.5	1160.58	1030.07	974.648	1060.45
ACAT1	1080.35	1614.24	1327.86	2794.35	2165.66	1625.31	5989.76	4589.96	6277.82	2420.54	2578.51	2653.82	2001.95	2103.97	2478.8
ACAT2	17764.4	16221.8	18512	19556	17118.2	17883.3	10074.2	10508.5	12527.8	11444.7	14525.6	15642.3	4493.1	4836.01	5568.79
ACBD3	4475.41	3390.3	3888.74	1611.05	2703	2273.86	531.359	1955.65	1124.4	3476.6	2453.28	3441.72	2277.59	2283.64	1847.17
ACBD4	301.96	344.033	280.031	493.202	444.01	579.774	972.22	775.88	845.838	452.161	435.661	444.631	651.755	613.152	798.383
ACBD5	1391.57	1035.3	1288.37	709.832	950.656	730.057	238.44	681.496	393.701	992.556	683.665	844.719	1158.92	1084.25	968.311
ACBD6	2070.79	2462.92	2347.24	3940.13	3132.17	3137.33	7442.69	4959.93	7311.03	3695.4	3663.18	3670.82	3114.49	3559.3	3786.44
ACBD7	97.6212	273.939	108.811	172.377	273.655	179.39	87.8372	67.5067	57.5435	110.748	87.4055	87.8651	705.988	603.135	620.155
ACCS	168.039	176.531	162.005	290.706	178.164	323.316	465.647	290.169	373.491	129.695	152.52	184.667	177.16	184.276	220.608
ACD	1264.59	1195.31	1660.61	1453.61	1354.6	1430.93	3531.65	1910.23	3173.97	1401.26	1611.28	1574.52	1059.99	927.025	1200.01
ACE	449.985	389.155	390.374	238.625	242.155	334.476	158.979	169.673	164.47	372.814	289.041	394.665	265.094	212.664	226.548
ACE2	96.4691	62.0647	114.401	9.23134	9.30774	7.12877	31.1641	26.7949	15.8395	41.6225	43.3735	60.088	10.7335	13.0166	9.68616
ACER1	1.72343	3.28589	3.305	2.26328	3.61529	0.873664	2.7828	2.92435	0.972392	2.55522	2.06146	3.54127	1.97368	1.1972	2.22174
ACER2	100.821	120.921	92.54	27.1594	49.409	36.6939	6.957	11.6974	0	28.1074	10.9944	5.90212	271.382	229.861	199.216
ACER3	902.536	876.519	936.357	857.814	871.388	981.262	920.966	953.819	917.525	1001.19	885.031	972.508	1346.41	1448.61	1179.19
ACHE	588.001	418.052	460.995	735.809	563.907	876.886	1956.58	2047.55	1501.14	988.128	1139.71	1050.93	148.695	121.462	136.442
ACIN1	17567.9	14492.9	17111.1	12339.8	14214.1	15619.1	8035.42	8247.88	7753.95	10249.4	10205.9	9884.64	15027	13155.6	13011.5
ACKR1	24.4539	29.5466	22.971	11.4866	16.7729	11.085	15.8887	25.9729	25.9091	32.4206	58.4145	29.9544	11.2689	7.59499	7.00541
ACKR2	10.7348	58.5587	17.4344	20.3398	17.3923	11.2672	41.8612	30.304	28.5482	21.6134	29.6488	31.3894	13.7733	20.4747	17.3165
ACKR3	50.2331	44.6946	61.5448	72.9884	103.28	113.177	98.3478	244.165	224.235	492.161	445.627	400.49	28.7636	27.5018	43.1714
ACKR4	4.82561	17.1742	15.3711	2.11239	12.3723	0.815419	1.29864	2.72939	1.81513	1.19243	4.48939	1.10173	37.1514	22.3476	26.528
ACLY	41086.5	27601.1	38955.4	25575.9	28535.1	31202.1	10091.4	12109.7	13657	17937.1	19131.1	19107.6	17175.4	16464	17941.9
ACMSD	23.9329	33.292	22.6726	31.4296	24.5811	19.5984	46.0756	34.3621	65.4394	30.0247	33.7651	29.0017	12.6499	16.6252	13.5973
ACO1	5339.6	3899	5279.65	4459.27	4788.78	4174.24	3096.49	3166.52	3424.5	3483.74	3293.25	3212.36	4464.83	4887.37	4782.29
ACO2	5738.89	4669.06	5856.27	6058.26	5985.66	7116.8	5829.63	5828.09	5674.06	5838.39	5989.59	5929.72	4377.41	4229.47	5222.6
ACOT1	163.35	139.391	157.242	296.768	211.872	294.517	40.9997	115.047	110.789	135.525	179.56	169.996	53.2705	62.8653	42.9162
ACOT11	953.999	1230.79	868.229	727.237	629.782	844.188	1155.24	869.626	914.941	743.564	853.285	754.273	1149.5	981.917	1163.42
ACOT12	0.571971	5.52021	2.31346	3.75568	2.93801	3.74705	9.23553	7.12952	9.48271	11.0243	25.129	20.145	19.2473	26.2916	22.4943
ACOT13	1706.09	2199.76	2040.7	3388.05	2526.8	2534.22	7061.42	5600.49	6494.03	4428.27	4300.78	3965.48	3016.6	3307.46	3704.64
ACOT2	224.093	268.505	331.205	409.243	379.539	466.351	332.355	321.482	220.541	269.011	236.235	291.391	275.339	316.87	258.564
ACOT4	60.3202	74.9183	68.5787	75.8199	54.2294	64.6511	91.8324	86.2683	73.9018	43.4387	51.5364	36.5931	28.6184	41.9018	37.7695
ACOT6	0.994997	18.984	8.84006	21.2105	19.0638	28.3002	14.8866	18.4882	24.5904	6.21326	1.3367	5.74062	16.7476	25.6176	15.5647
ACOT7	4961.63	4402.48	5445.16	6342.52	5049.26	6418.67	10046.3	8813.65	9649.88	5129.53	5700.58	5596.16	5739.42	6268.53	7233.04
ACOT8	1144.22	999.341	1141.85	1625.9	1173.2	1591.96	3353.08	1999.08	2860.19	1363.25	1706.88	1661.24	1188.81	1277.63	1641.07
ACOT9	2109.73	2181.67	2240.99	2443.99	2127.24	2126.65	3578.88	2373.85	3232	2182.46	2587.23	2478.85	1700.67	1750.15	2035.74
ACOX1	1224.88	1359.39	1262.01	1068.03	1111.06	1032.32	1783.57	748.81	1412.2	746.731	857.349	991.93	1083.05	910.313	1085.18
ACOX2	157.765	180.441	170.737	125.212	94.6596	119.153	188.664	183.175	255.471	90.7585	189.824	174.626	42.7866	46.012	41.4057
ACOX3	881.312	528.22	806.984	710.248	762.006	993.048	3956.46	2658.66	4125.32	3014.57	3241.34	3303.1	197.992	203.045	292.713
ACOXL	59.9982	120.284	64.3667	932.847	804.713	957.439	191.599	229.475	163.298	126.052	75.9251	89.7193	653.165	678.867	647.257
ACP1	7330.8	6161.66	7657.15	8009.71	7351.91	7794.12	6564.03	6168.91	7066.76	6592.57	6995.44	6849.78	7194.41	7767.3	7816.93
ACP2	1184.27	892.316	1153.52	1468.98	1249.83	1623.12	1368.34	1244.72	1176.6	1367.33	1250.9	1398.62	941.582	878.468	986.171
ACP4	5.1703	7.88614	2.47875	2.26328	2.41019	4.36832	9.7398	10.2352	9.72392	6.38805	10.3073	3.54127	1.97368	5.98598	6.66521
ACP5	81.1192	25.1365	31.7135	47.5891	56.6122	92.1148	169.544	187.02	228.955	83.2801	10.1552	21.2714	156.093	123.417	150.397
ACP6	441.752	540.902	681.216	1185.4	1111.52	1224.3	1292.71	1174.41	1258.17	512.279	526.271	617.289	802.886	885.151	949.435
ACP7	25.7205	51.0001	14.3814	7.65991	16.7858	13.9078	13.8435	23.2762	20.0459	10.1691	10.9387	11.7444	38.2918	49.7795	30.1816
ACPP	211.297	117.942	183.178	146.376	149.573	128.172	180.659	157.379	287.031	453.856	585.087	558.148	14.3121	25.1667	22.6909
ACR	11.6806	17.8224	22.1278	14.5792	25.3768	12.4189	13.9613	7.33571	8.13079	10.6829	10.3423	16.7027	11.9764	0	8.05019
ACRBP	17.0252	20.5097	27.5229	54.9398	36.3203	73.6704	134.638	57.9164	86.018	55.6959	33.9863	44.419	72.2535	75.0487	77.9277
ACRV1	8.48264	74.4798	34.9741	36.3695	32.0296	24.0807	184.907	102.194	145.496	47.7912	55.4668	85.9876	26.2288	46.4315	30.6187
ACSBG1	127.577	161.708	132.589	127.429	146.44	157.041	17.9881	59.5568	44.2329	73.5079	46.331	50.9807	191.902	182.382	174.851
ACSBG2	1.04464	11.3754	5.27726	6.85932	4.38274	3.37809	0	0	0	1.54882	2.33369	0	2.76002	11.1269	4.42691
ACSF2	1139.57	1110.85	1147.56	1150.43	1013.04	1201.72	3527.47	2448.92	3778.68	2834.78	2882.67	3235.14	521.41	576.538	685.525
ACSF3	1011.51	908.747	1026.63	1317.59	1284.9	1522.05	3016.21	1936.93	2702.18	1565.89	1504.17	1674.91	1110.79	1358.4	1097.81
ACSL1	241.743	276.171	330.2	442.16	618.463	475.372	124.82	326.902	242.854	249.14	201.19	187.714	241.965	250.693	228.61
ACSL3	8672.89	8153.34	9606.77	8595.99	9425.33	7446.6	1956.19	2619.39	2249.34	4818.31	5295.53	4766.18	5203.39	4978.89	8621.35
ACSL4	4703.38	2988.6	4008.07	2050.52	3004.94	3052.26	580.228	2660.08	1344.78	2965.69	2000.89	2849.64	2653.21	2753.99	2876.92
ACSL5	13.7665	5.45961	14.3965	11.7266	12.0748	4.07839	25.1339	13.5152	2.24239	56.1778	42.5961	28.614	5.00687	4.83108	15.9415
ACSL6	39.5314	58.0609	29.832	52.4719	37.1259	51.1787	126.28	68.1871	125.333	63.4027	97.9431	116.289	75.7134	51.0736	63.8865
ACSM1	1.65633	23.153	7.0298	15.2261	24.4427	12.9141	22.5855	2.91123	13.0834	6.64169	4.10441	9.07568	20.5087	19.7644	17.8385
ACSM2A	196.318	284.676	166.741	57.5912	43.2983	53.362	89.3187	72.1486	88.8688	249.414	377.226	495.899	61.9669	50.516	27.6834
ACSM2B	15.7133	42.1233	11.5596	79.3043	25.1757	58.8403	102.271	44.8635	81.5994	20.1768	32.9128	38.6384	60.0454	53.8051	33.8326
ACSM3	102.124	165.02	131.209	104.457	121.032	71.7621	796.261	852.433	1004.55	374.871	325.916	397.57	500.04	486.894	549.305
ACSM4	0.794707	3.63644	0	6.26184	1.11138	3.2229	128.36	232.752	182.68	4.71303	4.16703	5.44315	1.8202	1.1041	1.36598
ACSM5	5.06527	7.96961	3.88543	5.12154	3.70139	4.33078	6.54304	6.87586	6.85899	3.00397	1.83031	0.737462	4.08004	3.26082	0.87064
ACSM6	15.1687	53.9139	15.7744	16.9231	11.4803	18.3	22.5336	15.8907	18.4887	6.25206	9.99352	13.0849	10.4116	22.2107	8.40472
ACSS1	30.2368	41.3311	26.2583	43.347	43.819	56.8842	103.199	70.7385	86.8406	41.1131	50.3069	55.0292	137.122	136.375	120.316
ACSS2	5785.89	4521.38	5537.49	5553.58	5063.67	5377.8	3864.26	3758.6	4773.67	4867.04	5869.12	6555.58	1015.62	1120.16	1206.72
ACSS3	2245.96	1867.48	2086.6	2562.65	2779.33	2671.83	2431.11	3004.48	2858.79	3348.31	2731.15	2656.05	2098.91	2134.83	2075.71
ACTA1	648.83	552.726	670.307	741.056	578.453	734.172	2262.42	1918.91	2117.82	1065.5	1832.64	1916.34	2104.53	2261.26	2345.94
ACTA2	27.8576	136.892	56.8328	76.928	50.1856	51.2582	201.736	143.222	226.677	414.057	510.638	680.135	116.235	133.254	118.041
ACTB	29492.5	15132.3	32184	32299.9	14950.1	25734.2	175082	121495	211003	45806.6	67161.1	75137.8	20198	15080.1	38394.2
ACTBP1	0.861717	2.62871	2.47875	5.6582	2.41019	2.62099	0	4.38652	1.94478	1.27761	3.43576	1.18042	0	3.59159	5.18405
ACTBP11	11.2023	7.88614	16.525	3.39492	10.8459	7.86298	2.7828	4.38652	0.972392	0	2.74861	1.18042	9.86842	4.78878	8.14637
ACTBP13	0	8.54332	2.47875	7.92148	8.43568	7.86298	0	0	0	3.83283	4.81007	1.18042	1.97368	1.1972	2.22174
ACTBP14	1.72343	1.31436	1.6525	0	2.41019	0.873664	0	1.46217	0.972392	0	0.687153	0	0	0	4.44347
ACTBP2	22.4046	15.7723	19.83	22.6328	21.6917	16.5996	6.957	5.8487	3.88957	12.7761	11.6816	7.08254	19.7368	10.7748	21.4768
ACTBP7	6.03202	5.25743	4.13125	4.52656	3.61529	0	2.7828	1.46217	1.94478	3.83283	1.37431	2.36085	1.97368	3.59159	2.22174
ACTBP8	7.75545	1.97153	5.78375	9.05312	1.2051	3.49466	2.7828	4.38652	2.91718	2.55522	0.687153	3.54127	3.94737	7.18317	10.3681
ACTBP9	0.861717	1.31436	4.13125	1.13164	6.02548	1.74733	0	0	0	3.83283	1.37431	3.54127	2.96053	2.39439	6.66521
ACTC1	9477.15	7594.16	10317.8	1212.88	941.098	1182.48	4481.63	6055.54	3943.87	25470.7	43213.7	43314.8	2620.65	2724.04	3233.04
ACTG1	126668	92667.9	124440	117384	93910.7	111558	159750	126542	122493	105147	132026	124357	82165.7	75496.6	109441
ACTG1P1	14.6492	13.8007	13.22	7.92148	8.43568	9.6103	1.3914	1.46217	1.94478	6.38805	10.3073	5.90212	18.75	10.7748	11.1087
ACTG1P10	18.9578	67.6894	23.135	16.9746	9.64078	14.8523	9.7398	4.38652	11.6687	6.38805	2.74861	4.72169	20.7237	17.9579	12.5898
ACTG1P11	2.58515	1.31436	0.82625	1.13164	1.2051	2.62099	0	1.46217	0	0	0.687153	1.18042	1.97368	1.1972	1.48116
ACTG1P12	9.47889	12.4864	4.9575	4.52656	6.02548	0.873664	1.3914	2.92435	1.94478	5.11044	4.12292	2.36085	8.88158	7.18317	7.40579
ACTG1P14	22.4046	11.172	9.915	14.7113	12.051	11.3576	6.957	8.77305	3.88957	10.2209	8.24583	3.54127	13.8158	13.1691	16.2927
ACTG1P15	5.1703	7.22896	9.08875	2.26328	2.41019	5.24198	0	5.8487	0	0	2.74861	1.18042	5.92105	4.78878	5.92463
ACTG1P16	0.861717	0.657178	0.82625	3.39492	1.2051	2.62099	0	2.92435	0.972392	2.55522	4.12292	1.18042	0	3.59159	0.740579
ACTG1P17	41.9624	76.4047	44.5365	139.892	134.937	182.584	175.605	92.8257	130.853	75.7169	131.664	135.657	29.6899	37.4865	44.4312
ACTG1P18	1.72343	5.9146	1.6525	2.26328	0	3.49466	0	1.46217	2.91718	0	0.687153	0	1.97368	0	0.740579
ACTG1P19	1.72343	0.657178	1.6525	2.26328	2.41019	0	1.3914	0	0.972392	1.27761	0	0	0.986842	0	2.22174
ACTG1P2	2.58515	1.31436	0.82625	1.13164	1.2051	2.62099	0	1.46217	0	0	0.687153	1.18042	1.97368	1.1972	1.48116
ACTG1P20	8.61717	14.4579	5.78375	5.6582	6.02548	5.24198	1.3914	0	2.91718	0	1.37431	3.54127	12.829	9.57756	13.3304
ACTG1P21	7.75545	7.22896	7.43625	11.3164	10.8459	11.3576	6.957	1.46217	0	2.55522	6.18437	3.54127	8.88158	13.1691	8.88694
ACTG1P23	2.58515	3.28589	4.9575	3.39492	7.23058	4.36832	0	2.92435	0.972392	2.55522	2.06146	2.36085	4.93421	1.1972	2.96231
ACTG1P24	2.58515	5.25743	7.43625	4.52656	1.2051	6.98931	1.3914	1.46217	4.86196	1.27761	0.687153	1.18042	9.86842	4.78878	2.96231
ACTG1P3	10.3406	20.3725	9.08875	3.39492	6.02548	4.36832	1.3914	0	0.972392	3.83283	2.74861	3.54127	16.7763	8.38037	12.5898
ACTG1P4	0	0	0	0	2.41019	0.873664	0	0	0	2.55522	0	0	3.94737	3.59159	6.66521
ACTG1P9	85.31	119.606	69.405	71.2933	65.0752	58.5355	51.4818	49.7139	55.4263	62.6029	49.475	36.5931	54.2763	39.5074	61.468
ACTG2	273.147	188.46	270.95	158.126	101.12	149.216	159.247	97.0571	93.0449	260.178	473.83	517.729	399.727	349.529	421.03
ACTL10	48.2562	39.4307	28.0925	20.3695	15.6663	20.0943	16.6968	20.4704	35.9785	37.0507	28.8604	16.5259	13.8158	19.1551	11.1087
ACTL6A	3966.54	4057.67	4355.39	5281.19	4435.86	4115.07	3301.75	3545.95	3455.43	4021.25	4081.82	4001.2	2840.93	3470.83	3384.38
ACTL6B	7.3209	15.3538	3.76211	28.8423	17.9168	21.5195	99.0003	69.8749	112.744	4.07032	3.5452	0	47.9241	43.2268	82.8004
ACTL8	19.8125	19.2306	8.43569	16.8053	12.5943	16.4349	4.36239	0	3.04869	1.33521	1.43626	1.23364	13.4073	6.25584	6.18629
ACTN1	18575.8	14456.2	18208.3	10050.8	10588.6	13696	5862.18	10065.7	6465.37	14196.9	14808.7	12742.7	21259	17887.5	20934.2
ACTN2	57.8403	89.8921	91.6463	112.529	68.9059	102.517	72.6404	43.6202	74.1507	41.2903	40.9988	52.8223	109.44	144.862	152.84
ACTN3	889.069	815	897.557	371.274	330.677	458.618	1175.83	1035.03	1280.94	2208.87	2312.51	2603.9	3246.78	3016.69	4095.33
ACTN4	25536.2	19407.6	26291.8	15644.3	18248.7	24967.4	12862	11904.8	10396.8	10081.2	11427.8	9791.77	31770.5	29024.3	28728.9
ACTN4P1	4.30859	0.657178	3.305	2.26328	2.41019	2.62099	0	0	1.94478	2.55522	0.687153	0	0.986842	1.1972	2.22174
ACTR10	1758.65	1678.23	1932.58	2810.97	2862.38	2047.69	1984.47	2855.96	2639.36	2724.81	2656.55	2744.78	1124.16	1425.41	1493.15
ACTR1A	11533.7	8490.72	11473.1	9461.49	9255.46	10586.4	9043.16	7847.42	9258.85	10816.2	12041.7	12190	4802.46	4775.43	5402.8
ACTR1B	3104.87	2324.4	2995.21	2675.95	2656.05	3127.97	3116.85	2932.52	2860.11	4296.75	4740.24	4628.94	2222.6	2044.82	2501.43
ACTR2	14242.2	9595.61	13283.3	7859.23	13018.7	7583.36	1942.41	7972.23	3313.96	13305.8	8374.26	11937.9	12175.6	12530	10478.2
ACTR3	17384.6	12324.5	15132.5	12784.1	14499.1	13976	1576.92	3152.07	2037.17	6123.38	6513.5	5134.39	10917.9	11137.5	11568.3
ACTR3B	1492.96	1423.61	1577.43	1724.65	1751.76	1889.94	880.906	1281.93	1037.44	1210.89	1250.91	1263.36	1614.6	1583.78	1773.05
ACTR3C	4.49146	40.3916	12.202	4.9153	7.3281	24.0687	0	0	5.06832	7.76905	3.58159	8.2035	6.00091	10.4001	8.36346
ACTR5	958.229	908.878	957.623	1236.88	1061.69	1298.26	1367.75	1039.61	1243.69	661.802	854.131	729.502	972.04	936.207	1025.7
ACTR6	1259.83	1559.72	1517.08	1605.92	2203.33	843.014	572.854	1596.33	988.289	1803.47	1812.25	1897.1	1712.31	1860.55	1516.19
ACTR8	1081.62	885.284	1261.39	1132.51	969.994	1120.63	2010.97	1220.02	2212.25	1177.27	1419.59	1326.01	803.023	868.817	942.718
ACTRT3	68.9374	81.4901	80.9725	88.268	84.3568	93.482	52.8732	57.0248	57.3711	30.6626	30.9219	36.5931	76.9737	74.2261	72.5767
ACVR1	1600.75	1138.61	1377.01	635.831	728.875	604.696	308.553	792.146	453.727	2236.07	1878.22	1813.05	764.894	740.707	707.162
ACVR1B	1886.61	1465.56	1742.21	1159.43	1416.99	1532.3	717.93	860.56	644.344	1118.16	936.966	850.822	2477.6	2048.97	2205.94
ACVR1C	102.612	74.5267	118.595	59.8885	107.468	92.0306	23.0747	70.4082	16.9651	131.958	76.727	113.682	109.104	96.044	65.502
ACVR2A	875.621	909.223	1002.42	765.81	788.786	745.375	458.52	490.494	517.516	1035.14	871.485	839.311	688.737	671.818	667.896
ACVR2B	7030.85	8410	6664.61	4451.73	6599.99	3859.99	4964.61	5927.72	6987.49	6773.77	6241.78	6517.32	9009.37	8805.06	6485.92
ACVRL1	327.096	151.561	358.851	61.6109	76.3027	99.7941	146.034	118.361	87.7423	514.765	722.769	584.906	38.5437	15.5876	19.7869
ACY1	2165.7	1662.94	2092.45	1863.08	1532.57	2009.08	3315.12	2537.84	2867.11	2199.19	2213.52	2152.96	1745.4	1706.02	2151.82
ACY3	4.46574	1.7363	2.14097	0	0	1.53885	6.12694	9.47191	6.85098	0	1.21033	1.52935	6.08369	6.20431	8.47883
ACYP1	521.874	675.796	504.557	703.205	690.802	669.108	828.19	1269.27	1062	1284.62	1256.26	1542.95	356.265	447.223	360.271
ACYP2	325.426	325.304	258.695	530.64	495.126	569.381	943.963	795.892	917.129	652.609	660.613	648.167	530.869	496.789	451.241
AD000091.1	8.61717	9.2005	5.78375	10.1848	8.43568	3.49466	4.1742	7.31087	10.6963	7.66566	4.81007	7.08254	0	0	11.8493
AD000671.1	189.578	103.834	200.779	194.642	92.7925	128.429	345.067	388.939	281.994	408.835	435.655	341.142	111.513	101.762	74.7984
AD000671.2	0	0	17.3512	6.78984	30.1274	21.8416	8.3484	0	5.83435	0	0	0	15.7895	22.7467	9.62752
ADA	1882.54	1354.72	1741.36	1686.14	1484.3	1847.02	3036.75	2254.36	2395.64	3330.4	3480.97	3159.08	1169.02	1159.93	1399.62
ADA2	2446.9	2020.6	2546.97	1741.8	2046.09	1814.04	2622.45	1977.71	2094.63	1974.44	1698.17	1682.54	3576.89	2992.39	3311.35
ADAD2	32.7133	17.471	9.79951	11.6076	15.5106	23.3129	52.3549	40.0131	36.5887	7.59155	3.61506	0.640848	27.9917	16.3809	25.4442
ADAL	501.029	601.052	588.064	814.014	810.237	657.002	744.442	726.179	689.82	657.736	701.239	602.787	976.409	1077.32	1082.92
ADAM10	14042.8	9351.38	11008.2	4004.32	6077.42	5995.22	817.354	2009.62	1715.14	4789.73	3483.67	3683.08	12143.9	10602.9	10059.5
ADAM11	133.688	131.256	169.407	129.786	106.199	173.522	246.084	134.141	183.934	135.379	144.277	125.039	338.5	334.175	411.238
ADAM12	61.0132	22.6389	34.6508	10.5629	15.8575	23.3617	8.33597	4.37999	16.7488	53.5797	58.2227	38.012	17.4146	34.5782	13.3106
ADAM15	1340.52	1417.03	1207.82	1928.71	1310.16	1845.54	4455.67	2808.52	3533.32	2136.24	2243.59	2286.14	1289.56	1349.19	1422.48
ADAM17	2262.78	1666.17	2008.19	1120.65	1731.42	1314.51	116.613	221.748	114.483	826.02	689.334	678.387	2413.28	2261.65	2027.01
ADAM18	6.26729	2.87017	1.50233	2.05761	4.38235	5.47002	0	1.77858	1.06499	6.29675	6.24709	7.45122	0	1.45626	1.05097
ADAM19	8202.96	4455.32	6349.26	1097.41	1267.89	1281.21	3872.58	3389.02	3492.57	8893.36	8993.01	9040.79	823.444	850.245	838.527
ADAM1A	0	0	0	0	2.41019	19.2206	0	0	0	0	0	0	0	0	123.677
ADAM1B	6.03202	24.9728	7.43625	6.78984	2.41019	13.9786	5.5656	5.8487	6.80674	12.7761	8.93298	10.6238	18.75	14.3663	16.2927
ADAM20	1.72343	46.0025	6.61	2.26328	2.41019	0	2.7828	1.46217	0	0	2.06146	0	3.94737	5.98598	2.22174
ADAM21	12.064	34.1733	19.0037	4.52656	1.2051	10.484	6.957	10.2352	5.83435	6.38805	5.49722	2.36085	9.86842	10.7748	8.88694
ADAM22	813.451	926.39	806.396	622.443	999.038	689.2	302.379	414.939	327.51	309.863	242.595	248.984	1522.11	1281.97	1118.41
ADAM23	796.388	652.337	747.957	1073.39	1034.08	902.781	1120.61	790.069	1016.41	608.292	725.114	634.829	1162.06	1099.25	1142.07
ADAM28	36.4308	42.4851	26.3541	28.6472	7.30521	5.29686	27.7619	16.8408	36.0923	32.5281	49.3683	52.9805	128.842	78.3547	80.0537
ADAM29	12.4864	29.802	12.187	17.3117	15.9325	12.4327	35.846	18.0481	21.4304	28.9331	35.2102	32.1251	19.0416	16.382	12.1059
ADAM32	80.8212	571.072	146.376	146.281	121.109	120.536	337.586	181.519	167.813	252.363	297.219	149.472	249.621	308.501	204.451
ADAM33	198.903	206.974	202.182	110.396	93.0894	134.092	216.302	106.922	157.682	330.864	350.974	318.758	135.616	83.6716	125.704
ADAM3A	15.5116	88.661	23.1361	20.3705	30.1288	22.7163	33.3952	20.4714	21.3936	38.3301	19.2412	23.6096	26.646	25.1423	17.7747
ADAM5	0.855832	6.5269	1.64121	1.12391	3.70306	0	0	0	3.98399	2.53777	0	0	1.9602	1.18902	0
ADAM8	91.5971	115.349	121.711	156.43	77.2831	100.636	87.4408	74.0213	116.746	58.1966	50.8056	70.861	109.726	86.7139	106.975
ADAM9	1729.07	1166.03	1609.62	623.039	969.595	713.408	157.098	1052.85	329.297	1684.67	887.459	1395.84	2182.07	2335.29	1678
ADAMTS1	4064.14	2929.85	3232.84	2818.26	3212.68	2922.66	2171.42	3061.07	2954.42	4261.25	5851.39	5302.38	1070.18	1074.93	1231.95
ADAMTS10	765.985	850.204	622.041	610.264	431.018	794.348	433.115	317.953	345.098	674.263	590.039	627.46	508.679	376.383	581.412
ADAMTS12	1089.33	1036.68	1020.67	516.299	612.356	625.459	940.455	814.184	857.736	1839.73	1937.11	1833.72	877.781	890.978	800.963
ADAMTS13	230.73	283.854	226.822	305.887	216.364	324.207	946.794	626.224	780.745	1439.66	1484.7	1275.56	311.848	331.536	337.178
ADAMTS14	115.487	137.261	125.597	87.1396	103.645	95.2266	129.402	96.5083	108.914	42.1615	78.3355	77.9089	109.556	96.9819	142.188
ADAMTS15	753.141	929.907	881.608	2838.15	3604.45	4174.37	1025.46	972.346	1162.01	4975.01	5177.69	4499.77	128.29	117.325	105.903
ADAMTS16	75.475	214.654	102.215	2183.36	1932	2174.64	371.689	373.434	345.596	48.7672	68.4921	49.9976	460.287	340.472	377.282
ADAMTS17	64.1283	73.6484	54.0575	28.1837	32.1168	96.0956	47.4025	53.7683	26.2357	39.7739	91.9055	50.8496	144.01	144.395	126.626
ADAMTS18	25.5518	61.0392	11.9119	48.0049	38.8562	37.1985	106.078	179.179	121.963	227.045	155.532	178.688	17.7088	11.8332	5.96966
ADAMTS19	2883.06	3241.77	3012.17	2634.8	3025.25	3830.48	820.714	1373.66	1069.95	695.134	639.17	714.837	2719.95	2859.66	2729.8
ADAMTS2	1025.12	554.455	693.138	259.746	307.464	366.756	301.29	287.271	247.782	640.876	688.082	661.463	766.968	668.66	746.233
ADAMTS20	137.264	132.954	120.9	95.6904	165.917	133.03	30.9571	86.5976	31.7697	196.199	124.974	102.871	474.301	402.93	313.004
ADAMTS3	2979.52	1369.56	2388.37	215.959	409.915	282.367	234.552	509.692	450.107	1601.84	1324.5	1414.22	287.5	281.592	273.436
ADAMTS4	2181.87	1207.99	1937.67	434.703	688.913	949.759	330.815	313.196	326.768	572.338	759.972	691.115	1373.46	1655.39	1392.73
ADAMTS5	96.5123	67.0322	76.8412	10.1848	9.64078	6.98931	36.1764	64.3357	35.0061	181.421	160.107	162.898	59.2105	73.0289	31.8449
ADAMTS6	306.135	423.091	227.145	161.505	194.951	125.996	13.3404	33.9416	16.3283	91.3791	112.475	117.473	133.775	70.9045	86.7387
ADAMTS7	4978.83	3506.02	3863.01	3348.05	2968.14	4423.82	2253.54	2613.97	1851.45	3858.99	3544.18	3360.35	3394.74	2873.99	2891
ADAMTS7P1	49.1179	46.6597	43.7912	39.6074	21.6917	52.4198	48.699	30.7057	34.0337	42.1611	48.7878	41.3148	22.6974	23.9439	38.5101
ADAMTS7P3	68.0756	54.5458	54.5325	41.8707	38.5631	53.2935	33.3936	27.7813	35.0061	38.3283	46.0392	47.2169	36.5132	17.9579	26.6608
ADAMTS7P4	6.70639	20.4582	14.9261	7.90657	16.7356	13.9931	30.2098	23.65	26.4707	12.0979	12.6	17.651	17.5547	13.6404	16.0607
ADAMTS8	12.4161	12.9123	8.96406	81.5266	69.4549	72.0963	34.6285	44.0509	42.0323	195.8	230.42	264.988	294.721	374.832	327.699
ADAMTS9	2887.33	1373.22	2387.4	414.689	479.335	433.346	628.868	658.742	810.769	2218.39	2402.17	2318.52	67.8968	58.5371	23.245
ADAMTSL1	10.0944	8.64619	25.606	9.05746	12.4004	24.2633	9.09394	15.4459	15.6298	17.1489	22.8349	20.1838	34.0258	20.0745	26.8564
ADAMTSL2	84.7137	92.084	97.2917	88.3802	110.017	168.683	280.487	237.727	246.635	3826.31	3420.18	3398.17	128.163	135.054	162.031
ADAMTSL3	476.23	3444.76	730.374	414.884	372.961	316.902	374.574	237.1	331.715	317.094	280.003	220.383	935.801	732.127	535.009
ADAMTSL4	349.384	377.893	308.134	101.15	108.32	74.1857	570.317	440.006	358.82	511.241	743.391	616.447	303.345	298.673	342.301
ADAMTSL5	24.123	65.1208	35.0335	11.6441	13.0888	17.0894	68.959	48.327	48.199	257.659	178.219	143.256	51.2147	35.7772	52.0288
ADAP1	258.32	234.692	206.437	329.736	263.778	330.885	458.617	369.769	346.304	149.055	166.376	159.398	418.159	298.659	308.147
ADAP2	11.3285	23.6686	8.13387	12.6256	15.1258	16.4635	51.6647	56.5552	86.7776	49.241	12.6272	15.4401	88.1189	60.9802	47.6493
ADAR	20300.3	14624.4	18670.4	11756.6	15309.9	13979.5	7351.89	7318.3	7639.73	7959.92	8158.76	7853.14	23592.7	21110.8	21830
ADARB1	1296.72	1181.44	1074.12	581.74	815.787	804.39	845.031	768.278	907.306	805.786	816.221	855.306	702.018	685.973	681.345
ADARB2	108.656	111.993	104.007	22.1691	8.78351	46.9844	137.112	72.6116	135.331	125.389	225.397	146.785	97.8848	96.385	55.5509
ADAT1	482.465	460.993	510.736	408.072	450.502	398.784	351.845	374.133	361.525	417.438	449.235	454.43	496.15	428.813	496.026
ADAT2	480.957	556.748	506.502	433.788	445.414	391.527	699.654	731.62	665.051	593.358	582	622.357	1623.88	1566.42	1204.89
ADAT3	331.41	248.788	131.58	370.309	210.072	283.27	193.914	289.941	214.024	332.207	166.796	194.447	155.571	125.82	105.296
ADCK1	384.155	370.259	444.9	529.99	460.49	562.124	838.761	631.688	752.008	440.939	556.994	471.771	654.016	560.591	675.548
ADCK2	372.97	490.411	503.111	744.959	595.801	743.841	1303.36	801.125	1188.9	752.893	935.565	959.731	290.579	505.804	494.466
ADCK5	340.337	275.345	288.673	326.963	221.915	337.33	598.333	393.066	425.861	446.345	443.764	468.605	184.024	170.682	235.919
ADCY1	894.549	808.791	728.386	745.655	840.119	881.011	586.694	530.392	425.431	384.491	339.933	467.804	1828.85	1609.95	1837.68
ADCY10	9.5224	61.7404	16.9822	2.77893	6.46575	2.64891	1.70851	4.47521	0	12.5495	18.6538	4.34836	3.02038	4.82069	7.61068
ADCY10P1	322.4	432.89	421.775	445.229	340.332	294.407	1067.27	931.132	985.733	949.42	881.766	847.514	259.304	235.028	247.676
ADCY2	724.584	829.831	710.886	638.429	804.338	1232.93	96.3165	274.204	73.2229	505.819	504.229	498.449	1486.53	1281.32	1296.84
ADCY3	1799.64	1413.7	1756.03	1276.5	1325.93	1608.71	1550.67	1452.36	1572.85	2505.07	2989.69	2439.42	2136.16	2006.27	2152.78
ADCY4	26.9662	71.7283	26.6231	43.114	26.5648	33.9254	66.7946	50.5732	43.9555	48.4314	52.3739	51.4373	76.5971	91.4167	55.9799
ADCY5	552.9	425.121	648.831	1638.14	1412.19	2374.36	634.283	632.654	495.866	394.855	472.522	437.782	847.899	446.617	700.434
ADCY6	1300.84	1414.04	1271.76	952.818	1071.08	1110.03	734.613	744.365	695.08	1778.39	1863.42	1961.69	2114.35	1461.14	1797.8
ADCY7	378.336	326.03	335.425	168.017	226.674	414.063	361.124	211.338	324.803	258.208	282.506	265.277	293.188	233.309	257.675
ADCY8	209.571	345.768	322.661	299.024	325.479	348.328	494.556	541.936	424.072	631.87	912.685	536.88	277.456	295.974	218.988
ADCY9	518.532	1162.42	606.491	298.65	328.607	390.342	301.693	354.424	323.573	282.3	264.866	287.283	744.279	687.116	608.442
ADCYAP1	3.15866	0	0	0	0	0	0	0	1.37348	2.5132	2.51878	2.32202	11.2286	11.8151	9.07837
ADCYAP1R1	522.356	403.001	474.621	645.165	779.768	873.968	489.51	398.843	507.055	227.817	249.033	186.594	1208.8	1101.37	1098.84
ADD1	6627.33	5415.88	5887.75	6231.06	5510.33	6172.12	13879	11408.5	14149.1	13139.4	13775.5	14169.6	4255.05	3800.85	4383.57
ADD2	5712.38	4921.78	5589.91	6813.01	7218.54	9043.98	9993.49	7075.03	9200.19	2133.49	2489.57	2902.76	10474.3	9544.22	9677.5
ADD3	6333.01	4834.49	5855.04	2591.31	3848.64	3262.87	769.467	2167.77	1303.27	3447.34	2477.09	2732.27	7273.48	7436.61	7137.5
ADGB	13.4795	58.009	15.8341	230.177	112.514	80.4098	6.46414	10.1894	8.18569	8.1613	12.4225	2.74199	13.1809	26.445	12.472
ADGRA1	5.05307	3.08293	6.78313	25.2164	22.6132	30.7388	8.15911	1.71483	5.70206	34.5671	27.4001	27.5269	5.52304	7.81703	5.21126
ADGRA2	740.786	270.368	603.204	138.737	247.818	261.073	10.0798	14.5647	7.04435	373.883	389.545	528.592	67.7178	83.9241	49.9776
ADGRA3	3502.02	3956.58	3618.68	3124.6	3223.72	2988.29	2513.38	3381.09	2586.02	3144.11	2791.68	2756.27	4736.76	4765.6	4411.76
ADGRB1	672.976	381.704	345.476	566.051	325.655	501.311	369.933	452.94	326.211	1196.42	875.411	793.596	295.845	281.433	174.237
ADGRB2	2316.59	1433.13	1743.3	1493.52	1269.83	1815.44	1433.83	1035.53	1209.82	1865.85	1933.04	1892.7	661.815	594.299	718.947
ADGRB3	27.607	48.5788	32.1223	30.8661	40.611	31.4407	29.3865	25.4486	16.3397	38.6211	34.6201	18.8356	104.211	108.112	148.59
ADGRD1	553.397	372.351	387.04	103.967	80.9176	96.6824	145.145	202.633	67.1836	497.107	252.327	249.971	302.052	292.96	245.154
ADGRD2	33.1092	92.1281	40.7308	25.7243	25.5407	23.1174	52.1967	21.0671	27.5383	35.9353	19.3952	14.5741	58.4281	66.4507	41.3595
ADGRE1	1.72343	3.28589	0.82625	0	0	0	0	1.46217	0	1.27761	0	2.36085	0.986842	1.1972	2.96231
ADGRE2	90.3499	174.405	118.671	88.0998	88.432	129.004	136.343	85.8865	77.8017	18.8344	39.5797	32.7026	311.062	246.242	278.48
ADGRE4P	9.47889	30.8874	7.43625	4.52656	8.43568	2.62099	6.957	5.8487	6.80674	1.27761	4.12292	7.08254	7.89474	8.38037	6.66521
ADGRE5	276.528	298.473	274.037	573.413	544.215	579.653	221.246	148.621	214.865	181.907	173.698	207.234	141.743	175.411	217.619
ADGRF1	17.1411	158.479	31.5671	12.8181	16.3357	29.5601	54.9185	28.0201	57.0191	39.7813	20.2939	18.0216	33.5867	59.2222	19.1403
ADGRF2	2.35879	4.94699	3.25446	3.90308	4.15529	1.02895	26.5365	17.8987	9.06003	100.088	133.401	139.213	0	0.859194	0.5068
ADGRF3	80.5624	53.8756	27.1969	16.6423	31.6138	19.6267	20.2565	11.8391	8.12935	9.32435	7.68095	13.2041	80.4007	74.0871	80.6549
ADGRF4	1.72341	0	1.65249	2.26326	2.41018	0.873648	15.3052	11.6973	13.6134	58.7769	63.9042	77.9069	0	1.1972	0
ADGRF5	46.6482	11.9623	12.6651	1.08414	5.77256	2.51097	3.99898	9.80559	5.58945	14.6878	7.24139	7.91612	0.945419	1.14694	0
ADGRF5P1	6.97399	28.3297	19.0878	21.3724	9.36776	16.9875	81.6407	53.2511	66.8924	38.7745	47.9655	62.0966	21.2474	36.1709	27.1144
ADGRG1	247.995	330.406	209.75	424.848	413.319	514.941	86.7997	96.8086	61.3785	171.252	213.833	186.963	148.975	170.291	141.832
ADGRG2	369.484	384.373	345.212	307.815	514.919	342.912	368.036	675.678	564.982	184.691	100.086	109.997	1184.03	949.649	959.222
ADGRG3	170.165	133.986	207.486	200.299	263.262	295.008	636.753	473.492	411.582	703.387	570.01	458.001	187.845	140.311	175.606
ADGRG5	351.216	378.562	350.788	486.405	467.485	574.719	456.779	365.721	406.641	202.091	230.996	231.165	671.314	625.019	643.632
ADGRG6	1474.75	558.112	913.395	220.798	260.751	259.404	87.7859	182.129	61.7951	468.748	285.309	476.704	353.535	255.743	161.864
ADGRG7	0	3.90111	0	1.34293	3.51922	2.02507	2.03164	5.20554	4.6158	24.2585	17.1245	25.6455	0	0	0
ADGRL1	10459.9	8064.64	9098.16	7173.57	6841.96	9074.74	6451.55	4872	5961.49	3719.23	4186.61	4414.74	10014.7	8779.42	9749.3
ADGRL2	6188.41	5493.79	6258.33	8002.27	8995.93	8231.96	3427.79	6504.72	4849.22	8573.25	7289.15	7664.37	8697.93	8314.93	8961.45
ADGRL3	932.397	770.512	790.173	881.316	907.256	812.052	292.611	791.077	515.207	486.888	421.751	491.995	962.872	1215.77	798.409
ADGRL4	24.178	23.0489	17.3872	47.6273	20.871	18.3849	29.2799	31.6541	24.5595	116.503	134.961	56.2201	59.1065	75.1612	88.3114
ADGRV1	833.656	1459.12	746.042	1957.14	1614.81	1711.16	1451.65	1281.07	1347.98	1294	1100.62	1169.57	1722.32	1777.7	1870.89
ADH1A	7.14684	8.53945	6.27853	9.74293	4.60868	6.26463	0	0	0	1.4956	2.61039	1.38183	4.82181	7.00731	2.60081
ADH1B	8.66758	22.2817	11.6996	6.74312	10.7713	4.39408	6.90906	17.5189	15.4513	2.53761	4.09448	13.0456	7.97796	7.21009	8.92098
ADH4	8.61717	65.0607	17.3512	13.5797	10.8459	10.484	20.871	30.7057	54.4539	28.1074	30.2347	33.0519	11.8421	13.1691	11.1087
ADH5	21218.4	20362.4	21129.9	24172.7	21608.3	22160.4	16144.4	16735.6	18408.3	16694.5	18780.7	17984.1	15668	16045.1	19279.8
ADH5P3	0	1.31436	2.47875	3.39492	0	0.873664	0	1.46217	0	0	0	1.18042	0.986842	1.1972	2.96231
ADH5P4	13.7875	3.94307	6.61	14.7113	9.64078	10.484	2.7828	7.31087	4.86196	2.55522	3.43576	3.54127	3.94737	4.78878	7.40579
ADH6	47.1906	32.7292	41.8853	31.3541	23.559	17.5303	14.7833	13.2168	18.9176	20.4105	22.8458	18.4538	37.6086	29.5312	29.551
ADHFE1	73.6422	104.751	47.2331	173.984	107.143	133.471	207.116	191.123	166.266	267.595	115.142	170.937	180.885	190.255	165.064
ADI1	2639.41	2267.1	2582.87	3342.73	3026.82	2856.47	3384.4	3614.88	3961.07	3273.66	3655.54	3527.79	1701.26	1937.25	2140.06
ADIPOQ	12.9258	48.6312	11.5675	12.448	10.8459	5.24198	13.914	20.4704	22.365	14.0537	12.3687	9.44339	12.829	11.972	8.14636
ADIPOR1	6614.65	5108.14	6531.1	5615.51	5455.45	5406.83	3791.43	4239.3	3995.37	5887.59	5615.81	5657.05	3907.16	4181.63	4322.55
ADIPOR2	4246.86	3732.06	4229.13	3931.69	4296.41	3913.84	2287.11	2667.76	2628.08	3710.26	3782.38	3677.73	3119.77	3144.62	3257.13
ADIRF	64.3038	60.1266	58.1824	17.8113	26.017	50.2491	27.382	23.6969	23.6388	45.8484	49.3184	40.04	37.9654	41.2659	33.4023
ADK	1718.63	2118.85	2115.62	2677.48	2328.86	1745.66	1998.44	2008.76	1963.16	1740.55	2084.71	2011.15	1716.99	1969.58	1961.04
ADM	1106.09	1215.82	1253.62	734.927	567.345	739.386	2061.8	2053.34	1846.65	1120.4	1265.57	1088.57	5022.71	5522.97	5410.75
ADM2	1234.84	816.215	1007.2	466.236	459.142	588.85	1896.48	1564.53	1288.42	1897.25	1643.67	1358.67	2014.15	1987.34	2138.79
ADM5	88.7569	98.5767	98.3237	110.901	89.1772	145.902	172.534	144.755	129.328	153.313	145.676	136.929	60.1974	39.5074	46.6565
ADNP	10689.1	9556.69	10677.1	6925.33	9846.89	6945.13	5640.02	6412.12	6403.51	7247.11	6956.54	6785.72	13538.7	12209.2	11542.3
ADNP2	3088.23	2777.87	2915.97	2103.75	3933.42	2696.18	1638.61	2039.56	1257.57	5403.36	3800.43	3011.9	4571.89	4183.24	3374.21
ADO	1843.21	1534.51	1571.53	1979.24	2509.01	1423.2	1684.99	2611.44	2682.83	2377.63	2204.39	2400.98	2752.3	2997.78	2031.41
ADORA1	664.768	423.944	627.002	139.645	135.996	143.142	361.385	298.422	416.193	654.18	706.979	641.865	180.923	160.395	182.773
ADORA2A	405.837	344.242	367.089	268.403	244.743	343.119	596.501	503.106	619.321	506.562	572.506	584.072	205.601	286.108	406.557
ADORA2B	122.26	161.194	152.524	482.614	420.47	385.518	174.242	267.77	162.836	156.501	134.885	125.522	336.643	320.928	337.277
ADPGK	2402.41	1954.09	2629.1	1875.28	2047.92	2261.99	1361.26	1661.06	1610.15	1894.8	2122.1	2004.04	1578.78	1555.29	1654.89
ADPRH	206.791	191.875	217.778	212.528	271.117	201.209	183.678	175.918	234.934	79.9806	82.4327	88.9069	272.731	282.151	285.227
ADPRHL1	55.4947	27.5644	42.5183	49.5611	33.9845	50.7335	25.6036	16.6561	10.7248	14.0797	15.1357	13.1025	18.1876	21.1977	28.15
ADPRHL2	1445.96	1347.22	1486.42	1540.16	1394.3	1800.62	1694.73	1513.35	1681.27	1521.63	1660.16	1617.18	966.119	1121.77	1276.02
ADPRM	297.146	380.083	352.877	603.943	584.186	478.407	481.066	421.839	480.601	345.876	400.821	393.987	311.086	319.683	320.815
ADRA1A	10.2299	31.4292	13.3412	12.3427	31.864	15.9853	17.506	18.9956	23.7467	17.109	8.6029	14.0881	47.1188	39.2909	50.62
ADRA1B	14.6492	5.9146	6.61	0	0	0	0	4.38652	0	6.38805	9.62014	3.54127	0	2.39439	0
ADRA1D	4.64917	12.0902	22.4294	8.65297	2.71287	0	29.546	16.4579	13.8637	24.9262	24.7502	25.6874	21.4749	38.6294	25.7437
ADRA2A	10.3406	4.60025	6.61	13.5797	12.051	13.105	47.3076	61.4113	76.8189	6.38805	13.0559	21.2476	363.158	243.031	428.054
ADRA2B	460.157	372.62	438.739	215.012	212.097	245.5	313.065	241.259	275.187	433.11	503.683	489.876	358.224	403.455	392.507
ADRA2C	3144.92	1753.47	2167.55	3323.58	2877.4	3789.94	11250.6	9784.75	11801.1	10226.4	9029.04	8332.87	655.342	725.692	787.625
ADRB1	9.47889	11.172	3.305	14.7113	8.43568	4.36832	4.1742	11.6974	10.6963	11.4985	13.7431	9.44339	4.93421	14.3663	12.5898
ADRB2	18.9578	18.401	14.0462	63.3719	71.1007	50.6725	65.3958	64.3357	70.9846	790.84	878.181	799.147	23.6842	21.5495	24.4391
ADRM1	7837.46	5848.77	7299.86	7828.49	5586.08	9027.72	12339.7	9455.05	10628.7	7483.02	7668.37	7665.86	5413.44	6233.98	6743.43
ADSL	7266.68	6736.67	7599.23	9584.86	7803.92	9036.09	10914	6350.74	9386.59	4250.88	4747.26	4897.2	7925.14	8221.92	9611.89
ADSS	4127.49	4941.66	4730.37	5443.58	6328.82	4034.4	1557.97	3611.26	2013.24	2347.77	2076.8	2069.97	6370.31	6860.53	5842.56
ADSSL1	511.307	572.453	543.054	607.945	543.169	578.553	1133.29	1147.45	1403.88	778.673	905.325	760.671	529.707	569.1	599.496
ADTRP	19.8181	28.7569	21.9935	19.4609	27.5599	14.3003	30.2535	25.5957	36.5064	54.7049	30.1523	46.4734	17.8171	10.6568	9.14499
AEBP1	4314.14	2955.6	3892.17	2599.31	2453.56	3522.04	7406.7	5529.87	7596.3	9032.06	10526.9	11212.1	1736.86	1619.67	1916.5
AEBP2	1347.18	2341.23	1530.44	850.336	1112.83	948.54	430.34	861.398	480.372	955.69	679.53	847.43	4257.03	3579.37	3454.99
AEN	6498.58	5659.9	6344.64	4344.16	4471.38	4974.01	7191.73	6291.73	7766.59	4770.32	5820.66	5933.98	9315.52	9513.7	10026.3
AF107885.1	5.1703	28.2587	2.47875	5.6582	7.23058	2.62099	11.1312	11.6974	16.5307	2.55522	6.87153	4.72169	1.97368	4.78878	4.44347
AF131215.1	1.72343	24.3156	4.13125	1.13164	1.2051	0	0	0	0	0	0	0	2.96053	2.39439	1.48116
AF131216.2	3.44687	12.4864	7.43625	7.92148	8.43568	6.98931	2.7828	2.92435	2.91718	2.55522	1.37431	5.90212	22.6974	10.7748	16.2927
AF131216.4	4.30859	9.85767	5.78375	5.6582	6.02548	6.11565	6.957	24.857	12.6411	6.38805	4.81007	8.26296	8.88158	19.1551	11.1087
AF186192.2	4.26729	2.70898	0	0.932262	3.43548	0	4.59355	0	0	1.05251	1.4126	3.8898	2.81026	4.9222	3.95993
AF186192.6	2.58515	5.25743	4.13125	7.92148	3.61529	8.73664	5.5656	10.2352	5.83435	6.38805	8.93298	7.08254	9.86842	8.38037	11.8493
AF201337.1	2.58515	1.97153	3.305	2.26328	4.82039	0.873664	0	1.46217	0.972392	0	1.37431	1.18042	4.93421	4.78878	3.70289
AF279873.1	3.44687	2.62871	4.13125	1.13164	0	4.36832	0	4.38652	2.91718	2.55522	0.687153	5.90212	2.96053	0	3.70289
AF279873.2	0	1.97153	4.9575	5.6582	2.41019	2.62099	9.7398	1.46217	7.77913	1.27761	2.06146	1.18042	1.97368	0	0.740579
AFAP1	2163.41	1915.05	1785.19	668.865	793.877	838.34	641.472	656.101	894.116	871.791	930.393	765.566	1532.41	1379.08	1256.17
AFAP1L1	595.106	677.029	605.322	559.873	616.106	654.5	513.895	474.232	446.469	733.373	645.655	417.608	263.946	270.296	275.265
AFAP1L2	351.616	300.225	368.986	524.163	652.473	623.411	240.246	366.164	247.057	1078.8	1127.67	1173.22	187.234	205.184	195.73
AFDN	12667.5	7467.2	9994.47	4764.1	6836.72	7064.99	1922.68	3116.7	2288.02	4573.74	4100.22	4279.51	19063.7	16920.3	17362.8
AFF1	3395.94	3714.12	3077.96	2216.15	3517.45	2226.47	1564.43	2382.37	1823.61	2380.7	2088.72	2377.61	5691.8	4464.29	3664.55
AFF2	320.238	317.461	327.094	150.137	194.911	97.409	62.6234	84.7418	79.99	144.996	146.166	152.191	1035.34	901.517	742.943
AFF3	170.589	162.472	84.7454	76.4183	121.072	95.3105	148.65	60.0281	139.338	183.751	144.287	162.966	126.721	104.385	105.989
AFF4	4611.71	4220.54	3654.37	2235.89	3884.14	1919.61	642.558	2479.2	1208.25	4159.97	2832.93	3751.3	6988.16	5736.72	3891.75
AFG1L	342.215	362.506	379.111	404.321	365.514	413.753	289.535	301.292	355.406	278.052	215.391	260.052	382.096	416.952	396.911
AFG3L1P	679.478	710.971	598.683	644.974	564.848	652.144	695.323	543.047	702.511	458.507	535.793	483.485	732.104	732.062	718.537
AFG3L2	6327.51	5102.6	5953.81	5616.98	5727.86	5512.06	3347.76	3969.85	3393.19	4088.78	4176.46	4093.66	6101.3	5809.86	7176.87
AFMID	1236.64	1439.24	1364.72	1118.31	1139.06	1262.21	1123.31	1119.59	1191.31	1353.34	1419.22	1276.79	1519.79	1610.08	1818.33
AFP	1.21044	1.95884	2.60432	2.67518	0.949611	4.9089	35.3851	28.8833	69.9366	112.831	141.822	217.388	17.5085	30.0726	26.851
AFTPH	643.859	572.326	618.772	743.476	947.701	619.413	449.43	906.698	684.174	845.187	661.789	845.263	749.093	919.238	699.744
AGA	480.752	405.041	479.546	725.953	766.366	714.922	272.735	330.754	284.496	368.16	241.319	195.838	558.749	567.294	648.199
AGAP1	2240.34	1893.57	2242.28	1391.72	1655.43	1889.87	705.971	792.65	1066.23	965.028	1000.32	1044.1	3013.21	3306.25	2804.16
AGAP10P	104.268	85.4332	76.8412	115.427	101.228	93.482	187.839	184.234	200.313	140.537	169.727	162.898	93.75	111.339	108.124
AGAP12P	109.438	72.2896	86.7562	117.691	90.3823	72.5141	93.2238	21.9326	102.101	95.8207	109.257	102.697	77.9605	82.6065	94.0535
AGAP13P	17.2343	21.6869	14.0462	13.5797	16.8714	22.7153	2.7828	5.8487	0.972392	6.38805	14.4302	8.26296	31.579	22.7467	23.6985
AGAP14P	7.75545	3.28589	1.6525	10.1848	10.8459	12.2313	1.3914	2.92435	0	8.94327	1.37431	2.36085	4.93421	2.39439	0
AGAP2	53.8699	51.2183	71.0224	75.4681	60.5008	60.6748	51.8714	57.1295	36.8413	78.87	52.9527	65.0631	279.904	177.75	191.124
AGAP3	4542.01	3336.13	4090.84	2614.04	2443.82	3189.46	4946.28	3818.96	4901.94	4905.71	5453.15	5507.26	2192.98	2159.59	2247.32
AGAP4	597.155	958.648	684.589	759.664	825.434	688.993	670.32	1007.85	797.013	648.124	588.126	665.066	798.112	849.403	656.441
AGAP5	470.58	524.869	463.429	313.94	478.938	324.165	212.352	163.841	159.416	254.756	240.366	214.505	509.649	421.655	445.211
AGAP6	1106	1165.88	1140.2	998.209	975.248	1125.02	851.584	1100.08	721.752	1154.5	1036.6	1128.78	1168.12	1159.77	1099.61
AGAP7P	392.943	415.337	461.047	513.765	589.292	722.52	207.319	364.082	140.024	383.283	353.196	284.482	351.316	275.355	468.786
AGAP9	553.222	649.292	625.471	570.347	550.729	507.599	76.527	337.762	86.5429	473.993	437.716	387.179	728.29	615.358	593.944
AGBL2	46.8613	119.344	75.9315	119.263	74.3564	107.147	128.555	70.5143	92.1783	35.8219	41.445	56.9433	158.187	179.59	153.423
[truncated: 20,987 more rows]

## Sheet: DESEQ2_FZD2vsFZD7
	baseMean	log2FoldChange	lfcSE	stat	pvalue	padj
A1BG	713.061	0.423841	0.25195	1.68224	0.0925216	0.167339
A1CF	7.23824	-0.0125598	1.22138	-0.0102833	0.991795	1
A2M	9.0134	0.839247	0.750268	1.1186	0.263312	0.387216
A2ML1	201.119	0.87617	0.245307	3.57173	0.000354625	0.0013706
A2MP1	8.61618	1.05718	0.774681	1.36467	0.172357	0.277596
A4GALT	589.004	1.19802	0.170343	7.03298	2.02165e-12	3.41663e-11
AAAS	4855.44	-0.287484	0.128678	-2.23413	0.0254742	0.0573326
AACS	3578.17	0.376343	0.119963	3.13716	0.00170594	0.00553971
AACSP1	21.9738	1.02458	0.614614	1.66702	0.0955095	0.171938
AADACL3	6.22445	-0.178626	1.14886	-0.155481	0.876442	0.921297
AADAT	685.889	-0.484912	0.222024	-2.18405	0.0289586	0.0636987
AAGAB	4014.7	0.143466	0.111948	1.28154	0.200005	0.312568
AAK1	1294.24	-0.0885159	0.254239	-0.34816	0.72772	0.815095
AAMDC	1228.35	0.297276	0.218447	1.36086	0.173558	0.279085
AAMP	6960.54	-0.187438	0.145811	-1.28549	0.198622	0.31089
AANAT	11.5333	-0.329255	0.688156	-0.478459	0.632323	0.739334
AAR2	2492.84	-0.153686	0.149232	-1.02985	0.303081	0.431901
AARD	119.417	1.00146	0.281032	3.56351	0.000365932	0.0014107
AARS	27390	-0.00941873	0.142033	-0.0663135	0.947128	0.97018
AARS2	1362.63	-0.221314	0.165002	-1.34128	0.179831	0.287284
AARSD1	2808.43	1.22149	0.215937	5.65671	1.54305e-08	1.51697e-07
AASDH	905.422	-0.301911	0.201623	-1.4974	0.134289	0.227205
AASDHPPT	2103.65	-0.822526	0.276992	-2.96949	0.00298293	0.00904575
AASS	6895.16	1.81659	0.104788	17.3359	2.52278e-67	9.37235e-65
AATF	5954.36	0.771041	0.226862	3.39872	0.000677011	0.00244065
AATK	111.501	0.366934	0.320459	1.14502	0.252199	0.374488
ABAT	390.853	0.500231	0.225464	2.21867	0.0265091	0.0592825
ABCA1	679.338	-3.14645	0.377092	-8.34398	7.18302e-17	1.92541e-15
ABCA10	24.8092	-0.536319	0.630012	-0.851284	0.394612	0.527478
ABCA11P	179.318	0.0450833	0.331012	0.136198	0.891664	0.931014
ABCA12	3.33261	-0.372466	1.29762	-0.287039	0.774083	0.848929
ABCA13	16.1921	1.02083	0.733335	1.39204	0.163912	0.266796
ABCA17P	19.0785	0.0776428	0.603308	0.128695	0.897599	0.935227
ABCA2	671.053	0.101932	0.182733	0.55782	0.576967	0.692387
ABCA3	632.48	1.99112	0.205128	9.70672	2.82264e-22	1.18361e-20
ABCA4	124.683	-2.01444	0.401308	-5.01969	5.17548e-07	3.85901e-06
ABCA5	74.2377	-0.885836	0.398077	-2.22529	0.026062	0.0584442
ABCA6	34.5085	0.603147	0.448235	1.34561	0.178429	0.285573
ABCA7	1423.6	1.44818	0.221402	6.54095	6.1128e-11	8.6643e-10
ABCA8	17.8077	-1.89661	0.568864	-3.33402	0.000855997	0.00300358
ABCA9	75.1631	0.163785	0.460634	0.355563	0.722168	0.81042
ABCB1	8.64706	-0.401902	0.818698	-0.490904	0.623494	0.731515
ABCB10	677.444	-0.952887	0.383798	-2.48278	0.0130361	0.0325418
ABCB10P1	2.22126	0	2.27105	0	1	1
ABCB10P3	1.16375	-0.681808	4.32722	-0.157562	0.874802	NA
ABCB10P4	4.10757	2.30254	2.13622	1.07785	0.281099	0.40733
ABCB11	1.06443	-1.89432	2.55347	-0.741861	0.458171	NA
ABCB4	137.895	-0.993655	0.239167	-4.15465	3.25785e-05	0.000164258
ABCB5	18.0104	1.11026	0.612042	1.81403	0.0696729	0.132632
ABCB6	3941.09	0.858035	0.206924	4.14662	3.37416e-05	0.000169196
ABCB7	2640.08	0.246146	0.157042	1.5674	0.117022	0.202953
ABCB8	1039.09	0.383165	0.185436	2.06629	0.0388007	0.0815608
ABCB9	215.374	-0.640661	0.18595	-3.44534	0.000570338	0.00209533
ABCC1	4174.48	0.369905	0.149986	2.46627	0.0136529	0.0338144
ABCC10	707.399	0.270268	0.19481	1.38734	0.165337	0.268619
ABCC11	7.98761	-0.940418	1.03043	-0.912642	0.361431	0.49353
ABCC12	12.892	-0.771248	0.73155	-1.05427	0.291761	0.419635
ABCC13	2.46997	-1.56065	1.70272	-0.916562	0.359372	0.491416
ABCC2	1.31186	-1.96568	2.62285	-0.749441	0.453591	NA
ABCC3	51.3539	-0.411125	0.33002	-1.24576	0.212854	0.328216
ABCC4	25.08	-1.14251	0.872774	-1.30905	0.190516	0.300758
ABCC5	1914.38	0.00748025	0.170804	0.0437943	0.965068	0.983123
ABCC6	119.802	-0.327611	0.322429	-1.01607	0.309595	0.439114
ABCC6P1	39.9787	-0.281812	0.450564	-0.625466	0.531665	0.653464
ABCC6P2	19.768	-0.40492	0.549282	-0.737181	0.461012	0.590622
ABCC8	14.1443	2.6494	1.14924	2.30535	0.0211469	0.0491179
ABCC9	503.06	-0.0275382	0.577784	-0.0476617	0.961986	0.981133
ABCD1	641.754	-0.391927	0.215977	-1.81467	0.0695746	0.132528
ABCD3	1538.63	-0.644964	0.287621	-2.24241	0.0249351	0.0563047
ABCD4	3987.22	0.512482	0.111694	4.58827	4.46936e-06	2.72354e-05
ABCE1	5901.37	-0.632853	0.234152	-2.70274	0.00687704	0.0187872
ABCF1	8341.83	0.531393	0.140804	3.77399	0.000160655	0.000680136
ABCF2	3282.2	-0.173338	0.137128	-1.26406	0.20621	0.320163
ABCF3	2022.21	0.301459	0.137364	2.1946	0.028192	0.0622842
ABCG1	228.642	-1.70733	0.18083	-9.44164	3.67005e-21	1.40792e-19
ABCG2	1490.88	-1.00635	0.187288	-5.37329	7.73148e-08	6.70716e-07
ABCG4	66.683	0.434376	0.329215	1.31943	0.187025	0.296285
ABCG5	1.97945	-1.62564	1.80481	-0.900726	0.367734	NA
ABHD1	46.0107	1.38026	0.41455	3.32954	0.000869881	0.00304674
ABHD10	1743.45	-0.0566157	0.134719	-0.420249	0.674303	0.773187
ABHD11	1324.58	0.372259	0.160735	2.31598	0.0205591	0.0479418
ABHD12	3016.99	0.2616	0.122756	2.13106	0.0330841	0.0711258
ABHD12B	13610.9	1.58924	0.12558	12.6552	1.04681e-36	1.09198e-34
ABHD13	671.154	-0.966299	0.40267	-2.39973	0.0164073	0.0396352
ABHD14A	314.257	-0.114719	0.16541	-0.693545	0.487967	0.615328
ABHD14A-ACY1	11.0463	-1.75572	0.901374	-1.94782	0.0514361	0.103008
ABHD14B	446.185	0.530956	0.141985	3.73951	0.000184377	0.000768401
ABHD15	160.738	-0.417809	0.181987	-2.29582	0.0216864	0.0501536
ABHD16A	1761.37	-0.128511	0.162677	-0.78998	0.429539	0.560853
ABHD16B	199.942	0.448192	0.208107	2.15366	0.0312665	0.0679633
ABHD17A	3124.62	0.041922	0.209792	0.199827	0.841616	0.896769
ABHD17AP1	2.74546	2.29803	2.27249	1.01124	0.311902	0.441323
ABHD17AP3	1.96586	1.04031	1.92613	0.540104	0.589125	NA
ABHD17AP5	2.14603	0.275998	1.5533	0.177685	0.85897	0.909023
ABHD17B	1633.19	0.184889	0.280602	0.658902	0.509959	0.634894
ABHD17C	1019.39	-0.0473534	0.176621	-0.268107	0.788617	0.859129
ABHD18	786.061	-0.0218569	0.166433	-0.131325	0.895518	0.933564
ABHD2	197.419	-3.08232	1.26255	-2.44136	0.0146322	0.0359374
ABHD3	486.24	-0.550261	0.408016	-1.34863	0.177456	0.284274
ABHD4	3211.14	0.0825533	0.117297	0.7038	0.481557	0.609495
ABHD5	383.283	-0.00465693	0.199021	-0.0233992	0.981332	0.994407
ABHD6	422.066	0.917383	0.141162	6.4988	8.09606e-11	1.13313e-09
ABHD8	753.744	0.670192	0.150255	4.46037	8.1819e-06	4.74425e-05
ABI1	1545.89	-0.767582	0.209173	-3.6696	0.000242934	0.000979879
ABI1P1	0.817509	0	3.76659	0	1	NA
ABI2	7565.25	-0.3516	0.150127	-2.34201	0.0191802	0.0452293
ABI3	198.016	0.553466	0.229722	2.40929	0.0159837	0.0387545
ABI3BP	33.5324	-0.877473	0.603311	-1.45443	0.145827	0.242866
ABITRAM	750.56	-0.273467	0.166185	-1.64556	0.099854	0.178576
ABL1	5706.44	-0.933993	0.173282	-5.39002	7.0451e-08	6.15458e-07
ABL2	1679.2	-0.324431	0.160858	-2.01688	0.0437085	0.0899136
ABLIM1	3623.88	-0.16596	0.146905	-1.12971	0.2586	0.38193
ABLIM2	55.9572	2.98718	0.423723	7.04984	1.79129e-12	3.04677e-11
ABLIM3	31.3332	0.70071	0.43196	1.62216	0.104768	0.185639
ABO	40.256	-1.32767	0.419868	-3.16211	0.00156631	0.00514155
ABR	3792.47	-0.00364598	0.145399	-0.0250757	0.979995	0.993757
ABRA	25.6995	-4.74398	0.662724	-7.15831	8.16787e-13	1.43538e-11
ABRACL	5214.22	0.0187208	0.176272	0.106204	0.915421	0.947688
ABRAXAS1	1019.3	-0.719112	0.180018	-3.99467	6.47834e-05	0.00030418
ABRAXAS2	1165.98	-0.504938	0.209075	-2.41511	0.0157306	0.0382051
ABT1	2186.24	-0.218379	0.116446	-1.87537	0.0607414	0.118418
ABTB1	340.989	-0.773897	0.192385	-4.02265	5.75465e-05	0.00027323
ABTB2	631.398	-2.43445	0.211683	-11.5004	1.3125e-30	9.38969e-29
AC000089.1	37.5072	0.238524	0.35322	0.675284	0.499495	0.625691
AC000093.1	96.5382	-1.84169	0.700476	-2.62921	0.00855847	0.0226968
AC000095.1	13.68	-2.03003	0.793561	-2.55813	0.0105235	0.0271698
AC000120.2	4.83792	-0.542574	0.83772	-0.64768	0.517192	0.64186
AC000367.1	19.1659	0.449241	0.665666	0.674875	0.499755	0.625906
AC001226.2	11.0184	0.518967	0.683526	0.75925	0.447703	0.577684
AC002056.1	3.54158	-0.912814	1.08347	-0.842493	0.399512	0.532627
AC002075.2	7.76815	1.37243	0.715054	1.91934	0.0549413	0.108844
AC002310.3	3.19655	-1.30025	1.74604	-0.744685	0.456462	0.586176
AC002310.4	16.485	-2.14568	2.21719	-0.967748	0.33317	0.46422
AC002367.1	2.46947	-2.17643	1.60087	-1.35953	0.173978	0.279601
AC002400.1	3.13354	2.25755	2.29681	0.982908	0.325653	0.456272
AC002470.2	7.18024	-2.52054	1.82495	-1.38115	0.167232	0.270887
AC002472.2	49.9631	-0.662132	0.36632	-1.80752	0.0706805	0.134236
AC002519.2	1.05086	-0.63733	2.33078	-0.273441	0.784514	NA
AC002543.1	3.99959	0	2.61319	0	1	1
AC002558.1	4.75176	1.7499	1.25832	1.39067	0.164326	0.267284
AC002985.1	22.6291	-1.22535	0.527892	-2.32121	0.0202756	0.0474008
AC002996.1	127.169	-4.54726	1.90859	-2.38253	0.0171941	0.0412161
AC003001.2	4.19766	1.01369	1.16495	0.870161	0.384213	0.517201
AC003002.2	32.2404	0.741929	0.705591	1.0515	0.293029	0.420833
AC003002.3	1.31623	0	2.34432	0	1	NA
AC003006.1	2.13975	-2.49938	1.85051	-1.35064	0.17681	0.283388
AC003071.1	3.7567	-0.34898	0.992101	-0.351759	0.725019	0.812931
AC003072.1	43.2073	-0.287206	0.382649	-0.750573	0.452909	0.582815
AC003080.1	1.66431	-0.975312	2.08397	-0.468007	0.63978	NA
AC003688.1	8.53411	-1.25368	1.33256	-0.940805	0.346805	0.478056
AC004057.1	3358.65	0.386355	0.202128	1.91144	0.0559486	0.110521
AC004066.1	1.03469	-1.63384	2.05466	-0.795187	0.426504	NA
AC004076.1	4.11735	-1.17972	1.30233	-0.905857	0.365011	0.497105
AC004129.1	3.27442	0.359034	0.92863	0.386628	0.699032	0.792818
AC004223.3	1.12507	0	4.85678	0	1	NA
AC004224.1	4.27098	0.111279	0.904365	0.123047	0.90207	0.938593
AC004383.1	1.31227	-0.67013	2.60981	-0.256773	0.797354	NA
AC004386.1	22.8881	0.551527	0.499366	1.10446	0.269396	0.393917
AC004453.1	16.3766	0.660483	0.453307	1.45703	0.145108	0.241839
AC004461.1	2.25699	2.41063	1.30606	1.84573	0.0649319	0.125205
AC004556.3	21.1648	1.7221	1.11468	1.54492	0.122365	0.210462
AC004593.3	1.22308	0	2.26005	0	1	NA
AC004678.1	3.74056	1.70732	1.76388	0.967935	0.333077	0.46412
AC004692.1	7.7833	0.718131	0.657533	1.09216	0.274763	0.399805
AC004696.1	71.9924	-0.765897	0.308656	-2.48139	0.013087	0.0326417
AC004801.2	15.8412	1.43864	0.607575	2.36785	0.0178919	0.0426811
AC004805.3	1.13672	1.51802	1.76757	0.858815	0.390443	NA
AC004832.3	32.1702	0.340856	0.98206	0.347083	0.728529	0.815656
AC004890.1	18.3303	0.54922	0.47329	1.16043	0.245874	0.367181
AC004890.2	186.584	0.808123	0.267856	3.01701	0.00255284	0.00789759
AC004890.3	6.36361	0.756577	1.26453	0.598304	0.549637	0.668031
AC004893.1	6.11463	-2.29027	1.50619	-1.52058	0.128366	0.21874
AC004898.1	3.29243	1.27273	2.16291	0.588433	0.556242	0.674086
AC004910.1	15.9822	1.45875	0.700691	2.08187	0.0373545	0.0790393
AC004922.1	174.568	-1.62019	0.359237	-4.5101	6.47982e-06	3.84037e-05
AC004923.2	9.86813	-0.630629	0.632109	-0.997658	0.318445	0.448872
AC004951.2	45.8412	-1.05619	0.337233	-3.13193	0.00173661	0.00562729
AC004951.3	73.2991	-0.381718	0.32033	-1.19164	0.233402	0.352258
AC004967.1	24.6343	1.02227	0.497329	2.05552	0.0398289	0.0833746
AC004975.1	1.04789	0	2.5913	0	1	NA
AC004980.1	107.67	-0.459685	0.261126	-1.76039	0.0783409	0.146124
AC004980.2	1.71361	-0.498836	1.61577	-0.308729	0.757528	NA
AC004980.3	35.2468	1.18943	0.659434	1.80371	0.0712774	0.135176
AC004987.2	1.32177	-3.36494	2.49928	-1.34636	0.178185	NA
AC004987.4	1.8722	-0.0284625	1.98176	-0.0143622	0.988541	NA
AC004997.1	82.6116	-1.30262	0.537747	-2.42237	0.0154198	0.0375495
AC005000.1	2.1248	0.851596	2.0474	0.415941	0.677453	0.775488
AC005005.2	2.35704	-0.18523	1.17468	-0.157685	0.874705	0.919928
AC005014.1	2.30125	0.271413	1.28651	0.210968	0.832912	0.891245
AC005019.1	3.26226	0.154101	1.02011	0.151063	0.879926	0.923447
AC005020.2	40.688	-1.28154	0.308292	-4.15691	3.22576e-05	0.000162872
AC005041.1	90.0776	0.292079	0.4022	0.726203	0.467714	0.596574
AC005042.1	3.38051	-3.21749	1.67828	-1.91714	0.0552202	0.109325
AC005077.1	1.41118	-2.45299	2.0332	-1.20647	0.227638	NA
AC005077.2	4.37856	-2.43117	1.58625	-1.53265	0.125362	0.214675
AC005077.4	92.725	-1.05456	0.346883	-3.04011	0.00236495	0.00739408
AC005086.4	1.43224	2.23459	2.06063	1.08442	0.278178	NA
AC005086.5	3.02421	0.57695	1.27225	0.453489	0.650197	0.753699
AC005094.1	2.02352	0.38446	1.55302	0.247556	0.804478	NA
AC005099.1	5.27334	2.33788	1.0151	2.30311	0.0212727	0.0493559
AC005154.1	0.961065	1.27273	3.02966	0.42009	0.67442	NA
AC005154.2	26.0044	-0.175294	0.466152	-0.376045	0.706884	0.798967
AC005154.5	22.7894	-0.68765	0.785866	-0.875021	0.381562	0.51432
AC005176.1	6.98854	0.09162	0.82637	0.11087	0.911719	0.945569
AC005183.1	3.292	-2.11989	2.4751	-0.856486	0.391729	0.525016
AC005244.1	1.16406	-0.589269	1.88214	-0.313084	0.754217	NA
AC005252.4	3.46721	0.990029	1.39506	0.709667	0.477911	0.605712
AC005300.1	2.68267	0.645562	1.33939	0.481981	0.629819	0.737098
AC005324.3	2.11857	-1.39117	2.13513	-0.651562	0.514684	0.639461
AC005324.4	33.3706	-0.917361	0.607509	-1.51004	0.131034	0.222391
AC005326.1	1.15093	-3.04226	2.90277	-1.04805	0.294614	NA
AC005363.1	11.0417	1.09829	0.986372	1.11347	0.265509	0.389768
AC005410.1	6.9724	1.25786	0.849204	1.48122	0.138548	0.233015
AC005476.1	1.22833	0	3.21062	0	1	NA
AC005480.2	13.5881	0.676871	0.596364	1.135	0.256377	0.379228
AC005515.1	3.131	1.47276	1.14846	1.28237	0.199712	0.312203
AC005520.1	59.4733	0.0789977	0.828474	0.0953533	0.924034	0.954226
AC005521.1	14.2458	0.923649	0.560175	1.64886	0.0991767	0.177589
AC005531.1	11.7965	0.849334	0.779883	1.08905	0.276131	0.401327
AC005534.2	7.92378	0.653139	0.767042	0.851504	0.39449	0.527381
AC005587.1	2.47703	0.131842	1.13135	0.116536	0.907228	0.9422
AC005670.2	44.4297	-0.53567	0.411366	-1.30217	0.192857	0.303519
AC005682.1	42.7	0.667245	0.340696	1.95848	0.0501741	0.100939
AC005702.1	7.47541	2.20874	0.745042	2.96459	0.00303088	0.00917148
AC005702.2	0.743982	1.27272	4.74688	0.268117	0.788609	NA
AC005702.3	4.03972	-1.31131	1.16729	-1.12338	0.261275	0.384807
AC005726.1	664.307	0.160736	0.196436	0.818265	0.413206	0.545548
AC005740.1	4.41717	1.17901	0.989965	1.19096	0.23367	0.352586
AC005822.1	1.55372	-0.664039	2.21524	-0.299759	0.764361	NA
AC005829.1	2.91299	1.42402	1.33321	1.06811	0.285469	0.412099
AC005832.4	9.4495	0	4.68763	0	1	1
AC005833.1	220.931	0.312966	0.259597	1.20559	0.227977	0.345671
AC005837.2	5.13305	-0.592751	1.52265	-0.389288	0.697063	0.791475
AC005840.1	1.51241	1.58847	1.59235	0.997566	0.31849	NA
AC005912.1	9.1527	0.189585	0.697541	0.271791	0.785783	0.8571
AC005943.1	2.57014	3.36412	2.99762	1.12226	0.26175	0.3854
AC006001.3	132.421	-0.383311	0.277029	-1.38365	0.166466	0.269935
AC006001.4	304.275	1.34685	0.242113	5.56287	2.65373e-08	2.50202e-07
AC006011.1	315.804	1.46894	0.340215	4.31769	1.57672e-05	8.54368e-05
AC006011.2	4.30709	0.101168	1.00348	0.100818	0.919695	0.951167
AC006020.1	2.84741	3.2831	1.86031	1.76481	0.0775957	0.144959
AC006030.1	8.2564	-3.56276	1.46903	-2.42526	0.0152976	0.0373163
AC006042.3	11.5307	-2.84472	1.27643	-2.22865	0.0258375	0.0580145
AC006059.2	14.0071	-1.90877	1.37345	-1.38977	0.1646	0.267668
AC006116.1	3.36753	-1.58142	1.40729	-1.12373	0.261128	0.384672
AC006116.2	1.05278	-0.674683	3.03979	-0.221951	0.824352	NA
AC006116.7	45.325	0	1.70605	0	1	1
AC006122.1	8.42111	0.5587	0.691608	0.807827	0.41919	0.551284
AC006144.1	5.34545	0.748845	0.902974	0.829309	0.40693	0.539677
AC006236.1	3.78478	1.00556	1.52736	0.658363	0.510305	0.635249
AC006254.1	75.4997	-0.319963	0.374775	-0.853746	0.393246	0.526225
AC006329.2	22.6564	3.8794	0.810427	4.78686	1.69408e-06	1.1274e-05
AC006386.2	8.69392	0.809951	0.674492	1.20083	0.229816	0.347862
AC006445.1	1.31272	3.42305	1.89951	1.80207	0.071534	NA
AC006445.2	2.55912	1.91134	1.39751	1.36768	0.171413	0.276318
AC006449.4	9.97951	-6.10147	1.3035	-4.68085	2.85686e-06	1.8211e-05
AC006449.7	9.97951	-6.10147	1.3035	-4.68085	2.85686e-06	1.8211e-05
AC006480.1	1.26293	0.688636	2.2039	0.312462	0.754689	NA
AC006483.1	2.18266	-1.99574	1.49657	-1.33355	0.182353	0.290536
AC006486.1	98.4355	0	1.72245	0	1	1
AC006504.3	2.64996	-0.661679	1.83313	-0.360955	0.718133	0.807114
AC006509.1	52.8993	0.525359	0.363292	1.44611	0.148147	0.245801
AC006509.2	1.17635	2.64404	2.18513	1.21002	0.226273	NA
AC006511.1	4.08356	1.43249	0.976301	1.46727	0.142304	0.237914
AC006511.2	26.5487	0.303114	0.430549	0.704016	0.481423	0.609434
AC006512.1	2.79378	-0.172101	1.21641	-0.141483	0.887488	0.928373
AC006518.2	0.931218	0	3.84483	0	1	NA
AC006539.1	16.7659	0.584481	0.5497	1.06327	0.287658	0.414723
AC006539.2	1.14894	0	3.18138	0	1	NA
AC006557.5	10.8542	0.857811	0.704981	1.21679	0.223686	0.34053
AC006946.1	0.944953	-0.6719	2.75823	-0.243599	0.807542	NA
AC006978.1	358.033	0.30881	0.176978	1.74491	0.0810002	0.150067
AC006978.2	34.6849	0.335676	1.67065	0.200925	0.840757	0.896108
AC007000.1	9.86041	0.268976	0.743901	0.361574	0.71767	0.806839
AC007000.2	3.09036	2.21078	1.7458	1.26634	0.205392	0.319315
AC007040.2	34.8205	0.384123	0.634178	0.605703	0.544712	0.664066
AC007041.1	1.09231	0.818889	2.04376	0.400677	0.688658	NA
AC007066.1	140.426	0.933797	0.265441	3.51791	0.000434957	0.0016477
AC007068.1	69.0012	-0.89558	0.338749	-2.64379	0.00819842	0.0218542
AC007151.1	0.846062	0	4.85678	0	1	NA
AC007182.2	7.53097	0.32865	0.749982	0.43821	0.661234	0.762528
AC007192.1	9.9667	6.22815	4.18189	1.48932	0.136404	0.230085
AC007204.1	1.00579	-0.672159	2.78178	-0.241629	0.809067	NA
AC007225.1	1.58388	1.14392	2.03682	0.561618	0.574376	NA
AC007229.1	10.175	-0.0139391	0.719063	-0.0193851	0.984534	0.996153
AC007238.1	5.8137	-0.837265	1.2395	-0.675488	0.499366	0.625566
AC007256.1	2.28271	1.9224	2.2485	0.854971	0.392567	0.52584
AC007279.1	6.02634	-0.714672	0.833121	-0.857825	0.390989	0.524477
AC007318.1	58.8467	-0.507544	0.470035	-1.0798	0.280231	0.406283
AC007318.2	30.5469	-0.890041	0.427763	-2.08069	0.0374625	0.0791573
AC007325.2	1946.21	1.38733	0.1976	7.02091	2.20422e-12	3.70154e-11
AC007325.4	209.428	1.53285	0.319465	4.79818	1.60115e-06	1.07467e-05
AC007326.1	2.05572	1.27273	2.08314	0.610968	0.541221	NA
AC007326.5	434.207	0.60944	0.190244	3.20346	0.00135788	0.00453397
AC007342.3	54.3287	1.32371	0.461521	2.86814	0.00412889	0.0119969
AC007347.2	0.987364	1.27273	2.7676	0.459867	0.645612	NA
AC007365.2	10.0178	0.53832	0.646946	0.832095	0.405356	0.538285
AC007386.1	4.64527	-1.17639	1.73997	-0.676098	0.498979	0.625229
AC007390.1	1.36273	0.134115	2.07333	0.064686	0.948424	NA
AC007424.1	13.346	0.438253	0.635969	0.689111	0.490753	0.617737
AC007448.2	1.24722	-0.965076	1.91	-0.505274	0.613366	NA
AC007494.1	3.27184	-1.00081	1.57116	-0.636984	0.524135	0.646908
AC007536.1	69.9732	-4.35544	1.33034	-3.27392	0.00106065	0.00363317
AC007537.1	2.08397	0.839184	1.25666	0.667789	0.504268	NA
AC007537.2	2.08397	0.839184	1.25666	0.667789	0.504268	NA
AC007546.3	790.571	2.02848	0.330123	6.14463	8.0149e-10	9.82764e-09
AC007551.1	1.41623	1.70925	1.84449	0.926677	0.354094	NA
AC007563.3	5.04761	1.95232	0.822573	2.37343	0.0176239	0.0421134
AC007610.3	0.966545	-0.284201	2.11825	-0.134168	0.89327	NA
AC007622.1	3.34274	-0.0231791	1.05255	-0.0220218	0.982431	0.995023
AC007663.1	89.6828	0.678757	0.341536	1.98736	0.046882	0.0952757
AC007683.1	5.43706	-0.34429	1.01437	-0.339414	0.734298	0.819473
AC007686.1	2.24908	0.722404	1.23998	0.582591	0.560169	0.677101
AC007688.2	4.03218	-0.812781	1.24979	-0.650333	0.515477	0.640295
AC007731.1	14.4136	-1.01495	0.885583	-1.14609	0.25176	0.373992
AC007790.1	3.28176	2.07397	1.19799	1.73121	0.0834137	0.153691
AC007842.1	28.0428	-0.651333	0.560032	-1.16303	0.244818	0.365837
AC007842.2	28.0428	-0.651333	0.560032	-1.16303	0.244818	0.365837
AC007846.1	48.3027	-0.256342	0.347704	-0.737243	0.460974	0.59061
AC007846.2	1.12636	-2.12842	2.54299	-0.836975	0.402607	NA
AC007849.2	0.933767	-1.73842	2.47123	-0.703463	0.481767	NA
AC007881.1	28.0649	0.440563	0.834925	0.527668	0.59773	0.70931
AC007923.2	7.4544	-2.28722	1.05384	-2.17036	0.0299795	0.0655765
AC007956.2	1.78662	0	2.18754	0	1	NA
AC007969.1	55.5971	1.20088	0.337654	3.55654	0.000375777	0.0014434
AC007993.3	31.1691	4.68059	0.581954	8.04288	8.77531e-16	2.12373e-14
AC007998.2	41.1943	1.41328	0.417912	3.38176	0.000720232	0.0025789
AC008013.3	11.3968	-0.0071117	0.788179	-0.00902296	0.992801	1
AC008026.1	97.9884	0.956331	0.335559	2.84996	0.00437244	0.0126197
AC008026.2	1.58414	0.2213	1.38111	0.160234	0.872697	NA
AC008065.1	1.15693	2.22792	2.15657	1.03308	0.301565	NA
AC008072.1	123.568	-0.417177	0.45861	-0.909654	0.363005	0.495264
AC008073.3	18.3605	-0.771603	0.615275	-1.25408	0.209814	0.324592
AC008074.1	1.08188	0.322372	2.40163	0.134231	0.89322	NA
AC008132.1	31.4966	-0.905393	0.560081	-1.61654	0.105978	0.187437
AC008132.2	2.38648	-5.177	2.1581	-2.39887	0.0164455	0.0397093
AC008147.4	0.846618	0	3.69343	0	1	NA
AC008155.1	3.9491	0.747911	0.932631	0.801937	0.42259	0.554103
AC008264.1	2.15731	0.144516	1.59658	0.0905161	0.927877	0.957074
AC008267.1	1.33954	-2.37345	1.76373	-1.3457	0.1784	NA
AC008267.2	9.13111	0.275153	0.94189	0.292128	0.770189	0.845813
AC008267.3	4.10209	2.17354	1.28681	1.6891	0.0912003	0.165404
AC008267.4	1.23604	0.925972	2.99522	0.30915	0.757208	NA
AC008280.2	1.46796	0.224998	2.08859	0.107727	0.914212	NA
AC008379.1	2.16005	2.54334	1.81719	1.3996	0.161633	0.263816
AC008397.1	4.71752	5.50586	1.52279	3.61565	0.0002996	0.00118034
AC008397.2	56.8447	1.19309	0.499632	2.38795	0.0169427	0.040738
AC008443.7	3.72244	-0.147635	1.32567	-0.111366	0.911326	0.94539
AC008446.1	3.0364	1.25944	1.05595	1.1927	0.232985	0.351779
AC008481.1	6.92112	0.379399	0.749023	0.506526	0.612488	0.722484
AC008481.2	8.94209	-0.135509	0.68447	-0.197976	0.843064	0.897844
AC008481.3	1.99105	3.53334	2.08304	1.69624	0.0898404	NA
AC008494.1	1.74062	1.05467	1.35415	0.77884	0.436074	NA
AC008498.1	1.3178	-1.4671	2.02596	-0.724152	0.468973	NA
AC008507.1	21.3377	-0.154034	0.422927	-0.36421	0.715701	0.805211
AC008514.2	11.3922	-0.869297	0.75799	-1.14684	0.251446	0.37362
AC008522.1	141.967	-0.511168	1.26162	-0.40517	0.685353	0.782163
AC008537.4	763.511	0.49126	0.368692	1.33244	0.182716	0.290961
AC008549.3	1.27188	0.725487	2.28258	0.317836	0.750609	NA
AC008565.1	8.503	0.448486	1.29552	0.346183	0.729206	0.816112
AC008567.1	7.98109	-0.235837	0.927883	-0.254167	0.799366	0.866693
AC008592.3	3.47922	-1.5417	1.22876	-1.25468	0.209596	0.324373
AC008626.1	1.53808	-0.715961	2.24889	-0.318362	0.75021	NA
AC008626.2	2.95781	3.2721	1.64789	1.98563	0.0470743	0.095608
AC008676.2	4.00527	1.05455	1.1654	0.904881	0.365529	0.497745
AC008677.2	1.86496	1.08744	1.40211	0.775573	0.438001	NA
AC008687.1	5.64181	2.35011	1.04721	2.24417	0.0248212	0.0560654
AC008687.7	4.46815	-1.21262	1.25753	-0.964289	0.334901	0.46608
AC008687.8	3.86143	-1.74581	1.93816	-0.900759	0.367716	0.499953
AC008694.2	11.2823	0.725275	0.626609	1.15746	0.247084	0.368547
AC008696.1	2.00929	-0.934401	1.75687	-0.531856	0.594825	NA
AC008716.1	11.0557	0.799299	0.612436	1.30512	0.191854	0.302387
AC008739.2	2.59728	-0.351239	1.31225	-0.267662	0.788959	0.859458
AC008750.8	5.51278	-0.805493	1.05287	-0.765043	0.444246	0.574776
AC008752.3	10.7171	-1.19987	0.861282	-1.39312	0.163584	0.266363
AC008753.1	7.63718	-1.03778	0.744147	-1.39459	0.16314	0.265845
AC008758.1	21.4469	0	3.50681	0	1	1
AC008758.4	23.6021	-0.0762473	0.49614	-0.153681	0.877861	0.922286
AC008758.6	10.757	-0.645688	0.893765	-0.722436	0.470026	0.598657
AC008763.2	43.1389	0.110376	1.54895	0.0712585	0.943192	0.96752
AC008770.1	12.6599	1.65063	0.887382	1.86012	0.062869	0.121941
AC008770.2	23.5866	3.23879	0.852573	3.79884	0.000145373	0.000622407
AC008802.1	34.5419	0.771869	0.414941	1.86019	0.0628585	0.121941
AC008850.1	6.41002	1.02304	0.808427	1.26547	0.205703	0.319606
AC008868.1	3.57224	0.397128	1.34811	0.294581	0.768314	0.844746
AC008878.1	95.0856	-2.25263	0.637809	-3.53182	0.000412717	0.00156963
AC008878.2	3.05096	-1.26019	2.43951	-0.516574	0.605453	0.716181
AC008897.1	2.4657	-1.49009	1.83126	-0.813697	0.415819	0.547935
AC008958.1	1.86272	0	2.62319	0	1	NA
AC008982.1	1524.78	0.725993	1.19651	0.606758	0.544011	0.663479
AC009053.1	119.734	1.3124	0.41329	3.1755	0.00149576	0.00493752
AC009078.2	2.73603	-0.41173	1.75499	-0.234605	0.814516	0.877368
AC009093.3	20.2962	1.49148	0.690025	2.16149	0.0306572	0.066831
AC009108.1	3.80435	1.65252	1.2839	1.28711	0.198056	0.310141
AC009120.1	14.3209	-0.654455	0.770783	-0.849078	0.395838	0.528883
AC009133.6	4.2457	0	4.28209	0	1	1
AC009153.1	1.175	-0.636062	3.1676	-0.200802	0.840853	NA
AC009163.3	26.9478	-0.102129	1.47528	-0.0692265	0.944809	0.968969
AC009163.5	8.29058	-2.38926	2.10409	-1.13553	0.256152	0.379094
AC009220.1	11.7381	0.909558	0.591174	1.53856	0.123911	0.212585
AC009220.2	7.6486	0.0823309	0.99064	0.0831088	0.933765	0.96104
AC009220.3	1.83282	-0.661596	2.09159	-0.316313	0.751765	NA
AC009237.3	4.04145	0.665741	1.20103	0.554309	0.579367	0.694323
AC009244.1	149.931	0.523291	0.310062	1.6877	0.0914695	0.16585
AC009245.1	40.2108	0.60244	0.392176	1.53615	0.124502	0.213461
AC009362.1	3.54887	1.51028	1.02305	1.47625	0.139878	0.23473
AC009412.1	548.236	1.08537	1.34897	0.804594	0.421054	0.552534
AC009413.1	1.99044	1.24206	1.61953	0.766927	0.443125	NA
AC009487.2	6.99572	-0.55097	1.40983	-0.390805	0.695941	0.790583
AC009517.1	5.46806	0.843898	0.86084	0.98032	0.326928	0.45757
AC009533.1	309.811	-0.982577	0.272377	-3.60742	0.000309259	0.001215
AC009533.2	10.7178	0.886167	0.95232	0.930536	0.352094	0.483744
AC009542.2	1.0173	1.14424	2.78313	0.411135	0.680974	NA
AC009570.2	9.69778	-0.853839	0.728667	-1.17178	0.241284	0.361825
AC009690.1	9.549	-2.6819	1.08082	-2.48135	0.0130884	0.0326417
AC009779.3	174.227	0.139788	0.33416	0.418327	0.675708	0.774034
AC009879.1	14.768	0.318261	0.667634	0.4767	0.633576	0.740349
AC009879.3	3.36749	0.847461	1.45384	0.582914	0.559951	0.676954
AC009927.1	2.33631	0	2.37689	0	1	1
AC009948.1	6.25999	-1.3408	0.879897	-1.52382	0.127554	0.217706
AC009961.3	7.74287	2.14379	0.709817	3.0202	0.00252611	0.00782748
AC009963.3	0.99656	-0.53058	2.15287	-0.246452	0.805332	NA
AC009967.2	8.14504	0.0662262	0.859683	0.0770356	0.938595	0.964337
AC009977.1	9.70337	-3.3191	1.45439	-2.28211	0.0224826	0.0516762
AC010099.1	3.49195	0.717332	0.95777	0.74896	0.453881	0.583747
AC010132.2	3.18053	0	4.81491	0	1	1
AC010132.3	640.463	-0.29609	0.171789	-1.72356	0.0847867	0.1557
AC010186.2	64.1229	-0.738302	0.356947	-2.06838	0.0386043	0.0812124
AC010200.1	3.00829	-0.660598	2.04513	-0.323011	0.746687	0.828106
AC010203.1	20.9265	-0.767938	0.84505	-0.908748	0.363483	0.495741
AC010240.2	16.7844	2.00349	0.813992	2.46131	0.0138429	0.034244
AC010287.1	0.96596	-0.671028	2.68258	-0.250143	0.802477	NA
AC010301.1	1.2598	-1.20547	1.90367	-0.633235	0.52658	NA
AC010306.1	3.02949	-0.644486	1.92206	-0.33531	0.737391	0.821488
AC010319.1	22.11	0.71555	0.573446	1.24781	0.212102	0.327414
AC010320.5	0.81516	0.326593	3.5505	0.0919851	0.92671	NA
AC010323.1	14.1548	-2.42091	1.38425	-1.7489	0.0803087	0.149098
AC010323.2	11.5351	0.717221	0.682201	1.05133	0.293105	0.420885
AC010326.2	15.1539	-1.1057	0.850538	-1.3	0.1936	0.304469
AC010326.4	502.325	-0.534071	0.167669	-3.18527	0.00144619	0.00478884
AC010327.2	2.38772	-2.5083	2.03319	-1.23367	0.217325	0.333459
AC010328.2	1.0388	-1.77296	1.99702	-0.887801	0.374648	NA
AC010329.2	35.0507	-0.37315	0.421902	-0.884446	0.376455	0.508926
AC010332.3	9.91237	0.905181	0.856068	1.05737	0.290343	0.417939
AC010343.1	46.6351	0.608115	0.287047	2.11852	0.0341311	0.0730844
AC010378.1	1.42867	-1.8137	2.99019	-0.606552	0.544148	NA
AC010422.3	1234.77	0.490702	0.213274	2.30081	0.0214024	0.0496242
AC010422.6	198.015	0.151226	0.269069	0.562034	0.574093	0.689562
AC010424.1	2.04203	-1.51431	1.84232	-0.821962	0.411099	NA
AC010463.1	3.2147	0.209887	2.15364	0.0974567	0.922364	0.953151
AC010468.1	111.4	0.70189	0.374576	1.87383	0.0609544	0.118746
AC010469.1	4.44003	0.604356	0.96384	0.627029	0.53064	0.65262
AC010469.2	2.42332	0.343198	1.69446	0.202541	0.839494	0.895343
AC010487.1	139.045	-1.68088	0.422102	-3.98216	6.82924e-05	0.000318678
AC010522.1	29.8268	0.0831176	0.588764	0.141173	0.887733	0.928373
AC010531.1	15.23	-0.166819	0.84337	-0.1978	0.843201	0.8979
AC010542.3	2.68018	-2.0751	1.40768	-1.47413	0.140448	0.235574
AC010547.4	4.33251	0	4.10552	0	1	1
AC010547.6	1.25922	1.78616	1.76587	1.01149	0.311781	NA
AC010614.1	24.5403	-0.485216	0.606607	-0.799886	0.423777	0.555178
AC010615.1	174.768	-0.301169	0.436285	-0.690302	0.490004	0.617098
AC010615.3	2.02561	0.582952	1.72196	0.338539	0.734957	NA
AC010615.4	7.7601	-0.654734	1.80933	-0.361865	0.717453	0.806753
AC010619.1	33.8642	1.40299	1.28212	1.09427	0.273837	0.39884
AC010620.1	1.55204	0.889938	2.46496	0.361035	0.718073	NA
AC010624.4	1.11459	0.940945	2.15722	0.436185	0.662703	NA
AC010642.1	4.18312	-0.517188	1.73525	-0.298048	0.765666	0.842535
AC010646.1	7.00113	-2.47096	1.17369	-2.1053	0.0352652	0.0751586
AC010655.3	24.1552	-0.7479	0.574256	-1.30238	0.192786	0.303482
AC010677.1	4.9118	1.14882	0.919735	1.24907	0.211639	0.326938
AC010683.1	5.17461	0.596152	0.900672	0.661897	0.508037	0.633171
AC010733.1	1.52326	0.588781	1.7417	0.338049	0.735326	NA
AC010867.1	7.31054	0.698503	0.903668	0.772964	0.439544	0.570294
AC010878.1	2.21993	-1.28826	1.42158	-0.906214	0.364823	0.497007
AC010886.1	11.0694	-1.01144	0.757659	-1.33495	0.181891	0.289952
AC010900.1	6.84175	-0.0269648	0.741775	-0.0363518	0.971002	0.987273
AC010970.1	379325	1.46242	1.32925	1.10018	0.271252	0.395895
AC011005.1	3.6955	0.192484	1.36152	0.141374	0.887574	0.928373
AC011043.1	4784.87	-0.324787	0.239892	-1.35389	0.175771	0.282043
AC011043.2	50.1685	-0.644217	0.344522	-1.86989	0.0614995	0.119643
AC011290.2	33.2479	-1.54114	0.46966	-3.2814	0.00103294	0.00355031
AC011295.1	84773.1	0.688884	0.324667	2.12182	0.033853	0.0725799
AC011330.1	5.66639	0	2.20827	0	1	1
AC011352.2	1.48593	1.27273	2.42772	0.524249	0.600106	NA
AC011411.1	0.856979	-0.674737	3.04598	-0.221517	0.82469	NA
AC011447.1	12.2765	0	3.73739	0	1	1
AC011447.2	5.09494	-0.305828	0.808013	-0.378493	0.705064	0.797481
AC011447.5	3.68186	1.70411	1.45012	1.17514	0.239937	0.360092
AC011448.1	292.734	0.37742	0.266756	1.41485	0.157113	0.25786
AC011451.2	3.1957	1.27273	2.07469	0.613454	0.539576	0.659818
AC011458.1	2.15977	0.434348	1.35343	0.320925	0.748267	0.82925
AC011462.1	30.5699	-2.47182	0.903597	-2.73553	0.00622795	0.0172261
AC011467.4	1.62861	1.42028	1.83929	0.772191	0.440001	NA
AC011468.4	0.968933	0	2.40401	0	1	NA
AC011473.4	1.97365	2.85531	1.99221	1.43324	0.15179	NA
AC011475.1	7.92159	0.677022	0.819942	0.825695	0.408977	0.541552
AC011476.1	1.75166	2.29421	1.56564	1.46534	0.142827	NA
AC011477.1	2.45502	0.362158	1.38813	0.260895	0.794173	0.863007
AC011479.1	15.1866	1.17631	1.17274	1.00305	0.315839	0.446029
AC011487.1	16.4568	-0.759589	0.557274	-1.36304	0.172869	0.278208
AC011487.2	9.86037	-0.60362	0.822733	-0.733676	0.463146	0.592639
AC011487.4	10.4339	-3.47927	0.91623	-3.79738	0.000146233	0.000625583
AC011495.1	8.80533	1.73285	0.658251	2.63251	0.00847575	0.0225
AC011497.2	190.092	-1.26534	0.273715	-4.62282	3.78564e-06	2.3488e-05
AC011498.4	13.7222	-1.8346	0.788784	-2.32585	0.0200265	0.0468752
AC011499.1	1.99773	0.842138	1.8632	0.451984	0.651281	NA
AC011503.3	9.87798	-0.778842	0.936843	-0.831347	0.405777	0.538662
AC011506.1	4.58023	1.33928	0.826816	1.6198	0.105275	0.186397
AC011511.1	75.8603	0.0624875	0.276969	0.225612	0.821503	0.88265
AC011511.4	1938.06	0.317133	0.255696	1.24028	0.214873	0.330656
AC011530.1	1.66689	0	3.0151	0	1	NA
AC011611.5	1.5355	-0.668835	2.51265	-0.266187	0.790095	NA
AC011726.1	0.941958	-0.638601	2.531	-0.252312	0.8008	NA
AC011742.3	2.21466	-1.27415	2.30806	-0.552045	0.580918	0.695787
AC011753.4	2.88595	-0.855683	1.55671	-0.549674	0.582543	0.697182
AC011767.1	3.55006	1.55427	1.50619	1.03192	0.302109	0.430807
AC011825.1	1.69043	1.53193	1.47291	1.04007	0.298309	NA
AC011841.1	50.1685	-0.644217	0.344522	-1.86989	0.0614995	0.119643
AC011921.3	0.943824	-0.494074	2.58266	-0.191304	0.848287	NA
AC011933.1	3.15875	1.39438	1.40904	0.989594	0.322373	0.452875
AC011939.1	1.34781	2.87036	2.66152	1.07847	0.280826	NA
AC011978.1	4.0391	-0.239329	1.30788	-0.18299	0.854806	0.906156
AC011979.1	49.5016	1.23378	0.430055	2.8689	0.00411906	0.0119746
AC012005.1	8.69392	0.809951	0.674492	1.20083	0.229816	0.347862
AC012065.5	6.95722	0.357944	1.11637	0.320632	0.748489	0.829353
AC012066.1	3.1257	0.706916	1.54141	0.458618	0.646509	0.750739
AC012085.1	2.90025	-1.19071	4.31098	-0.276205	0.782391	0.854456
AC012123.2	4.08851	1.14231	0.908298	1.25764	0.208523	0.323138
AC012158.1	15.8843	1.05998	0.517066	2.04998	0.0403663	0.0843162
AC012170.1	2.5415	2.38297	1.82425	1.30627	0.191459	0.30195
AC012184.2	52.7362	0	2.84952	0	1	1
AC012254.2	470.71	-0.00806043	0.204561	-0.0394036	0.968569	0.985698
AC012254.4	1.04808	-0.639104	2.44898	-0.260968	0.794117	NA
AC012309.1	3.08826	-0.633214	1.37892	-0.45921	0.646083	0.750368
AC012314.1	29.318	1.83197	0.736262	2.4882	0.012839	0.0321142
AC012314.10	90.412	0.493738	0.347558	1.42059	0.155435	0.255622
AC012314.11	29.318	1.83197	0.736262	2.4882	0.012839	0.0321142
AC012314.12	29.318	1.83197	0.736262	2.4882	0.012839	0.0321142
AC012314.14	29.318	1.83197	0.736262	2.4882	0.012839	0.0321142
AC012314.15	1.53972	1.88544	2.3973	0.786483	0.431584	NA
AC012314.17	90.412	0.493738	0.347558	1.42059	0.155435	0.255622
AC012314.18	29.318	1.83197	0.736262	2.4882	0.012839	0.0321142
AC012314.19	90.412	0.493738	0.347558	1.42059	0.155435	0.255622
AC012314.20	1.53972	1.88544	2.3973	0.786483	0.431584	NA
AC012314.21	90.412	0.493738	0.347558	1.42059	0.155435	0.255622
AC012314.22	29.318	1.83197	0.736262	2.4882	0.012839	0.0321142
AC012314.23	90.412	0.493738	0.347558	1.42059	0.155435	0.255622
AC012314.24	1.53972	1.88544	2.3973	0.786483	0.431584	NA
AC012314.25	1.53972	1.88544	2.3973	0.786483	0.431584	NA
AC012314.26	29.318	1.83197	0.736262	2.4882	0.012839	0.0321142
AC012314.4	90.412	0.493738	0.347558	1.42059	0.155435	0.255622
AC012314.5	29.318	1.83197	0.736262	2.4882	0.012839	0.0321142
AC012314.6	90.412	0.493738	0.347558	1.42059	0.155435	0.255622
AC012314.7	1.53972	1.88544	2.3973	0.786483	0.431584	NA
AC012314.8	90.412	0.493738	0.347558	1.42059	0.155435	0.255622
AC012314.9	1.53972	1.88544	2.3973	0.786483	0.431584	NA
AC012354.2	2.77536	1.3169	1.17516	1.12062	0.262451	0.386217
AC012358.2	46.8857	-1.98606	0.328681	-6.04252	1.51727e-09	1.76829e-08
AC012368.3	5.22301	0.934316	1.09128	0.856168	0.391905	0.525165
AC012435.2	2776.5	1.04895	0.141583	7.40872	1.2752e-13	2.45711e-12
AC012441.1	72.4461	0.526698	0.323038	1.63045	0.103006	0.183218
AC012441.2	30.2209	-0.037324	0.427182	-0.0873725	0.930375	0.95881
AC012454.1	4.80954	-0.75322	1.08792	-0.692351	0.488717	0.616016
AC012488.2	141.548	0.83638	1.82691	0.457812	0.647087	0.751246
AC012498.1	6.95902	0.70684	0.712142	0.992555	0.320927	0.451378
AC012501.3	14.7503	-1.67876	0.548476	-3.06078	0.00220763	0.00695253
AC012512.1	53.1649	0.906078	0.33102	2.73723	0.00619591	0.0171464
AC012513.2	4.13819	-0.689493	1.63552	-0.421573	0.673337	0.77253
AC012569.1	2.70276	-0.16656	1.32289	-0.125907	0.899806	0.936649
AC012618.1	17.9037	1.39188	0.50842	2.73765	0.0061879	0.0171343
AC012618.2	4.82746	-0.224666	1.09911	-0.204408	0.838035	0.894693
AC013267.1	1.56674	1.29788	1.51393	0.857291	0.391284	NA
AC013268.3	3.17063	-1.47433	1.83436	-0.803731	0.421552	0.552967
AC013356.1	23.8678	0.918952	0.471479	1.94908	0.0512857	0.102756
AC013394.1	791.778	-0.255866	0.249086	-1.02722	0.304317	0.433166
AC013410.1	2.18321	0.258393	1.90845	0.135394	0.8923	0.931493
AC013429.1	1.68025	0.693646	1.71568	0.404298	0.685994	NA
AC013429.2	7.81356	1.54919	1.02468	1.51188	0.130565	0.221754
AC013452.1	3.53187	1.08608	1.10944	0.978943	0.327608	0.458249
AC013470.3	3.81535	-0.794846	1.13229	-0.701984	0.482689	0.61038
AC013474.1	3.09811	-2.25417	1.78217	-1.26484	0.205928	0.319839
AC013553.1	1.87254	1.12197	1.54511	0.726142	0.467752	NA
AC013759.1	1.7069	0.231256	1.34022	0.172552	0.863004	NA
AC015688.4	1.66571	-1.91884	2.79212	-0.687233	0.491936	NA
AC015720.2	4.5863	0.807702	0.942875	0.856638	0.391645	0.52495
AC015813.2	1183.38	0.223045	0.206105	1.08219	0.279168	0.405075
AC015818.5	127.566	-1.24563	0.307981	-4.04451	5.24325e-05	0.000251486
AC015871.1	486.956	0.240418	0.219112	1.09724	0.272538	0.397334
AC015910.1	1.85448	2.39452	2.33535	1.02533	0.305206	NA
AC015983.1	1.20544	0.967437	1.91932	0.504052	0.614225	NA
AC016304.1	2.70649	0.686696	1.16097	0.591484	0.554196	0.672287
AC016546.1	6.48194	1.22711	0.818433	1.49934	0.133786	0.2265
AC016582.2	19.6506	0.833342	0.521243	1.59876	0.109874	0.192959
AC016629.1	1.42066	1.36107	3.24913	0.418904	0.675286	NA
AC016629.3	108.072	-0.453663	0.260418	-1.74206	0.081498	0.150817
AC016691.1	1.70242	0.877337	1.40031	0.626532	0.530966	NA
AC016712.1	23.6689	0.899818	0.446738	2.0142	0.0439889	0.09035
AC016734.1	12.9815	0.484952	0.636358	0.762075	0.446015	0.57629
AC016739.1	28.8134	1.55991	0.535013	2.91564	0.00354955	0.0105244
AC016769.1	3.31377	-0.398201	1.85528	-0.214631	0.830055	0.888862
AC016769.2	30.0946	1.43907	0.533577	2.69703	0.00699614	0.0190792
AC016769.3	2.41405	4.00645	1.82048	2.20076	0.0277528	0.0614936
AC016769.4	1.08012	-0.639433	2.4	-0.26643	0.789908	NA
AC016930.1	2.87412	0.335224	1.7331	0.193425	0.846626	0.900524
AC016954.1	3.80649	-2.17812	2.19922	-0.990403	0.321977	0.452435
AC016956.1	1.30599	1.14163	1.76309	0.647519	0.517296	NA
AC017007.1	2.32236	0	2.52687	0	1	1
AC017007.2	19.2566	-0.596637	1.49841	-0.39818	0.690498	0.786466
AC017007.3	10.7278	-1.8124	1.50177	-1.20684	0.227493	0.345159
AC017007.4	13.9921	-0.670075	2.60518	-0.257208	0.797018	0.8649
AC017079.2	1.74725	0.777942	1.5955	0.487584	0.625844	NA
AC017083.3	4.58194	0	4.85678	0	1	1
AC017099.1	3.60044	-2.00001	1.89772	-1.05391	0.291926	0.419819
AC018442.1	0.950594	-0.635268	3.51301	-0.180833	0.856499	NA
AC018463.1	0.955806	0	4.45217	0	1	NA
AC018475.1	19.6952	1.75188	1.0729	1.63283	0.102504	0.182497
AC018512.1	2.49186	0.314854	1.97415	0.159488	0.873284	0.919164
AC018523.1	3.08933	0.822632	1.09186	0.75342	0.451198	0.581001
AC018523.2	7.59332	4.80783	2.13747	2.24931	0.0244927	0.0554595
AC018630.2	113.569	-0.476337	0.219119	-2.17387	0.029715	0.0650871
AC018635.1	36.7104	0	1.70219	0	1	1
AC018638.1	89.8562	-0.519479	0.300687	-1.72764	0.0840528	0.154559
AC018638.2	86.1795	-1.55664	0.305066	-5.10264	3.34953e-07	2.59911e-06
AC018638.4	738.582	-1.5767	0.329574	-4.78405	1.71796e-06	1.14114e-05
AC018638.5	311.817	-0.141087	0.204388	-0.690289	0.490012	0.617098
AC018638.8	3.17711	0	1.90263	0	1	1
AC018641.1	27.392	0.884432	0.394077	2.24431	0.0248123	0.0560514
AC018644.1	1.577	-0.321912	2.23246	-0.144196	0.885346	NA
AC018709.1	2.71047	-5.74491	1.87564	-3.06291	0.002192	0.00691088
AC018738.1	177.319	0.748884	1.34886	0.555199	0.578758	0.693868
AC018755.3	25.7745	1.06827	0.49819	2.1443	0.0320088	0.069264
AC018797.2	3.15043	0.319263	2.06315	0.154745	0.877022	0.921633
AC018865.3	72.4552	-1.16652	0.444448	-2.62464	0.00867414	0.0229518
AC018868.1	4.97532	1.07323	1.04109	1.03087	0.3026	0.431363
AC018868.2	10.6762	0.00158519	0.628311	0.00252294	0.997987	1
AC019097.1	110.221	0.192683	0.418235	0.460705	0.64501	0.749615
AC019109.1	10.3144	0.34834	0.731516	0.47619	0.633939	0.740692
AC019155.1	1.76253	-1.94545	1.54067	-1.26273	0.206685	NA
AC019206.1	3.5559	0.0643504	1.38051	0.0466135	0.962821	0.981547
AC019227.1	1.03089	-0.636455	3.03314	-0.209834	0.833797	NA
AC019322.3	1.08771	-2.43245	3.36811	-0.7222	0.470172	NA
AC020549.2	0.860744	0.324501	2.79985	0.1159	0.907732	NA
AC020612.1	5.53724	-0.813196	1.28978	-0.630494	0.528372	0.650436
AC020633.1	1.828	-1.29148	2.17768	-0.593052	0.553146	NA
AC020658.1	19.7566	0.899674	0.464727	1.93592	0.0528777	0.105387
AC020688.1	1.83823	0.321335	2.26697	0.141747	0.88728	NA
AC020699.1	1.30524	0	3.0068	0	1	NA
AC020728.1	2.28617	1.27273	2.30844	0.551336	0.581403	0.696132
AC020779.1	14.4591	-0.425167	0.640999	-0.663288	0.507146	0.632283
AC020893.2	1.23063	0.983307	2.32231	0.423418	0.67199	NA
AC020898.1	93.7159	1.12165	0.329142	3.4078	0.000654898	0.00237143
AC020899.1	18.3345	1.60649	0.473171	3.39516	0.000685875	0.00247008
AC020904.2	52.4294	0.388197	0.384542	1.0095	0.312733	0.442285
AC020909.1	5.11114	4.52374	4.73363	0.955659	NA	NA
AC020910.4	1.36854	-0.670087	2.60644	-0.257089	0.79711	NA
AC020915.3	1.69615	-0.688985	1.85608	-0.371205	0.710485	NA
AC020917.1	13.624	0.713694	0.608497	1.17288	0.240844	0.361223
AC020922.1	2.86096	-2.94185	1.84486	-1.59462	0.110796	0.194369
AC020983.1	9.08416	0.797972	0.778927	1.02445	0.305623	0.434529
AC021006.1	3.76645	2.09103	1.15067	1.81723	0.0691813	0.131874
AC021006.2	3.11462	1.10749	1.12731	0.982418	0.325894	0.456459
AC021016.1	8.08089	0.272161	0.692831	0.392824	0.694449	0.789396
AC021074.1	8.79048	1.34564	0.638525	2.10741	0.0350818	0.0748128
AC021087.2	9.27216	-2.70658	1.52862	-1.7706	0.0766271	0.143458
AC021106.1	20.9973	-0.485738	0.944085	-0.514507	0.606898	0.717489
AC021106.2	1.43705	0.321892	2.33583	0.137806	0.890393	NA
AC021106.3	4.91286	-2.11726	1.68794	-1.25435	0.209717	0.324489
AC021148.1	6.47901	0.530459	0.822893	0.644627	0.519169	0.64307
AC021231.2	3.04237	1.01778	1.48759	0.684181	0.493861	0.620395
AC021231.3	1.49935	0.296683	2.27473	0.130425	0.89623	NA
AC021723.1	6.12113	1.51967	0.81703	1.85999	0.0628862	0.121941
AC021876.1	3.15127	-3.25269	2.23858	-1.45302	0.146219	0.243307
AC022018.1	14.3204	-0.177872	0.598126	-0.297381	0.766175	0.843008
AC022034.2	8.94498	0.441871	0.72024	0.613505	0.539543	0.659818
AC022080.1	9.26634	0.50031	0.996722	0.501956	0.615699	0.725055
AC022080.2	1.06421	-1.7719	3.05046	-0.580863	0.561333	NA
AC022121.1	1.06314	-1.85977	2.08496	-0.891992	0.372397	NA
AC022137.3	161.967	0.680548	0.281867	2.41443	0.0157599	0.0382675
AC022149.1	460.941	0	3.31056	0	1	1
AC022182.3	190.627	-0.790373	0.259358	-3.04742	0.00230813	0.00723033
AC022210.1	32.4179	0.802729	0.361921	2.21797	0.0265572	0.0593661
AC022215.1	1.29411	3.76734	2.07838	1.81264	0.0698878	NA
AC022306.1	2.89203	0.0354125	1.66596	0.0212565	0.983041	0.995343
AC022325.1	4.41837	-0.651971	1.06739	-0.610811	0.541325	0.66131
AC022336.1	1.14199	0	2.44744	0	1	NA
AC022384.1	38.6541	-1.51389	1.97808	-0.765334	0.444072	0.574656
AC022400.5	414.207	-0.195541	0.215502	-0.907375	0.364208	0.49649
AC022415.1	285.699	0.518804	0.210176	2.46842	0.0135709	0.0336469
AC022559.1	1.85266	-1.9748	1.9506	-1.01241	0.311342	NA
AC022748.2	2.0851	-0.130998	1.76345	-0.0742853	0.940783	NA
AC022795.1	14.1495	1.3967	0.619742	2.25368	0.0242165	0.0549635
AC022826.1	4.55731	0.383727	1.16697	0.328823	0.742289	0.82487
AC022826.2	58.6387	-3.07463	1.39891	-2.19787	0.0279583	0.0618695
AC022868.1	1.22468	4.24917	2.43343	1.74616	0.0807826	NA
AC022905.1	1.58303	1.00879	2.33779	0.431512	0.666096	NA
AC022968.1	1.07098	2.94767	3.30901	0.8908	0.373037	NA
AC022973.2	2.3509	1.21047	1.78849	0.67681	0.498527	0.624774
AC023050.5	6.75836	0.185399	1.17353	0.157985	0.874469	0.919817
AC023055.1	253.057	-1.06609	0.402551	-2.64833	0.0080891	0.0215845
AC023157.1	1.95701	3.81896	1.6821	2.27035	0.0231864	NA
AC023161.2	1.3354	-1.00247	1.99741	-0.501886	0.615748	NA
AC023194.1	19.5923	1.70543	0.468585	3.63954	0.000273125	0.00108736
AC023194.2	5.54763	1.13957	0.818851	1.39168	0.164021	0.266902
AC023232.1	1.27878	0.33333	1.5157	0.219918	0.825935	NA
AC023271.2	1.51923	0.46773	2.53602	0.184435	0.853672	NA
AC023389.2	1.4138	0	3.38787	0	1	NA
AC023424.2	22.4983	0.718878	0.457447	1.5715	0.116066	0.201659
AC023509.5	1.22182	-0.673843	2.94735	-0.228626	0.819159	NA
AC023512.1	1.33085	-3.87158	2.01029	-1.92588	0.0541195	NA
AC023632.1	2.32321	0.455042	1.24192	0.366401	0.714066	0.804311
AC023794.4	13.2212	1.22195	0.636716	1.91914	0.054966	0.108883
AC023886.2	6.8167	-0.299274	1.00109	-0.298949	0.764979	0.842085
AC023906.1	5.79977	0.960364	0.809861	1.18584	0.235686	0.355047
AC023934.1	2.14553	-0.643023	2.02393	-0.317711	0.750704	0.830777
AC024270.1	1.73191	0.870061	1.55857	0.558243	0.576678	NA
AC024293.1	23.4715	0.582725	0.883409	0.659632	0.50949	0.634495
AC024405.2	3.46203	0.920636	1.43567	0.64126	0.521354	0.644758
AC024451.1	2.03832	0.991601	2.53001	0.391936	0.695105	NA
AC024451.2	3.80874	-1.75711	1.83281	-0.958695	0.337712	0.469042
AC024558.1	3.15677	-4.12168	1.63366	-2.52297	0.011637	0.0295899
AC024560.2	59.9595	-0.505396	0.491626	-1.02801	0.303946	0.432725
AC024568.1	9.33746	-1.01087	0.996368	-1.01455	0.31032	0.439701
AC024592.3	25.5378	-0.022794	0.550731	-0.0413885	0.966986	0.984466
AC024619.4	1.63911	2.17786	1.68682	1.29111	0.196667	NA
AC024937.2	6.42363	0.53523	0.838357	0.638428	0.523195	0.646367
AC024940.2	431.415	0.391108	0.316235	1.23676	0.216175	0.332031
AC024940.3	63.1927	0.984665	0.325558	3.02455	0.00249005	0.00773384
AC024940.4	1.77315	-0.674147	2.97979	-0.22624	0.821015	NA
AC024940.7	108.124	-0.248078	0.250567	-0.990067	0.322141	0.452635
AC025048.3	1.12011	-1.08573	2.02294	-0.536709	0.591468	NA
AC025048.6	7.45645	0	1.96776	0	1	1
AC025062.1	8.96323	1.34345	0.698483	1.92338	0.0544321	0.108028
AC025161.1	2.00776	1.72433	1.66053	1.03842	0.299074	NA
AC025165.3	2.40296	-2.57218	2.43321	-1.05711	0.29046	0.41805
AC025165.6	140.098	0.669312	0.886918	0.754649	0.45046	0.580368
AC025181.1	5.51742	0.920647	0.967462	0.951611	0.341294	0.472925
AC025186.1	4.30018	0.480924	1.16292	0.413548	0.679205	0.776948
AC025271.1	1.28114	-0.164761	2.36479	-0.0696726	0.944454	NA
AC025283.2	45.2514	-0.922698	0.416747	-2.21405	0.0268253	0.059858
AC025423.2	84.5292	-7.06483	1.53702	-4.59644	4.29765e-06	2.62798e-05
AC025449.1	44.1381	0.453682	0.43388	1.04564	0.295727	0.423874
AC025518.1	2.33275	0.235941	1.42632	0.165419	0.868614	0.915651
AC025588.1	5.55271	0.0186274	1.36297	0.0136667	0.989096	0.999051
AC025594.1	507.445	-4.21285	0.911422	-4.62229	3.79531e-06	2.35412e-05
AC025627.3	21.0639	0.472889	0.538899	0.87751	0.38021	0.512823
AC025750.3	3.55445	2.35621	1.4066	1.67511	0.093913	0.169395
AC025881.1	1.04691	1.3462	2.25646	0.596595	0.550778	NA
AC025884.2	9.36765	1.23531	1.00511	1.22904	0.219058	0.335147
AC026111.1	2.62278	2.10482	2.06574	1.01892	0.308243	0.437461
AC026117.1	0.850053	0	3.93773	0	1	NA
AC026120.1	3.8561	-2.11868	1.80962	-1.17079	0.241684	0.362227
AC026150.2	1.26631	-1.12346	2.56036	-0.438791	0.660813	NA
AC026271.1	1.05966	-1.71011	2.72037	-0.62863	0.529591	NA
AC026316.4	62.2363	0.356309	0.341803	1.04244	0.297208	0.425565
AC026320.2	1.72164	0.38145	1.79431	0.212588	0.831648	NA
AC026369.8	3.76251	-2.49144	1.1909	-2.09207	0.0364324	0.0773348
AC026403.1	8858.32	3.26367	1.52009	2.14702	0.0317916	0.0688785
AC026410.1	1.06395	-1.69232	2.12331	-0.797017	0.425441	NA
AC026412.1	528.806	-0.249246	0.223572	-1.11484	0.264919	0.389038
AC026412.2	4.17366	1.08713	1.85829	0.585018	0.558536	0.676053
AC026436.1	10.6841	0.970207	0.678707	1.42949	0.152863	0.252164
AC026458.1	8.52371	0.233714	0.686497	0.340444	0.733522	0.818909
AC026462.1	2.45379	-1.18487	1.80606	-0.65605	0.511792	0.636538
AC026464.1	1.07433	0	2.8679	0	1	NA
AC026464.3	27.1368	0	2.89344	0	1	1
AC026464.4	1761.12	-1.08547	0.264659	-4.10141	4.10646e-05	0.000202795
AC026464.5	0.746076	0	4.85678	0	1	NA
AC026464.6	718.652	0.830723	0.212823	3.90335	9.487e-05	0.000427167
AC026477.1	14.0902	-0.608576	0.593492	-1.02542	0.305167	0.434017
AC026688.1	1.01023	-3.67305	2.13638	-1.71929	0.0855622	NA
AC026700.1	1.44512	-0.542148	1.66055	-0.326487	0.744056	NA
AC026740.3	4.14978	0.565311	1.68945	0.334612	0.737918	0.821805
AC026786.1	10.3529	1.00716	4.56959	0.220405	0.825555	0.885638
AC026798.1	1.96658	1.76096	1.41694	1.24278	0.213947	NA
AC026877.1	68.7787	-2.38039	0.561055	-4.2427	2.20843e-05	0.000115757
AC026954.1	3.23649	-2.68906	1.34275	-2.00266	0.0452137	0.0924353
AC026954.2	28.1946	0.291189	3.46255	0.0840966	0.93298	0.960559
AC027176.2	1.02955	0	2.73924	0	1	NA
AC027237.1	1.41165	0	2.88788	0	1	NA
AC027288.2	1.77105	0.723967	1.42806	0.506958	0.612184	NA
AC027309.2	2.50166	1.15544	1.18277	0.976891	0.328623	0.459487
AC027544.1	1.47511	-1.46531	2.0888	-0.701505	0.482988	NA
AC027575.1	1.77948	-0.667769	2.43879	-0.273811	0.78423	NA
AC027601.1	5.96233	-0.612872	0.801458	-0.764696	0.444452	0.574972
AC027644.1	2.21344	0.302634	1.98191	0.152698	0.878636	0.922734
AC027644.2	1.04267	-1.22362	2.99328	-0.408788	0.682695	NA
AC027763.1	8.25294	-0.653635	1.77086	-0.369106	0.712049	0.80268
AC027796.2	1.28653	-0.665838	2.3171	-0.287358	0.773838	NA
AC027796.3	14.3256	-0.831575	0.865226	-0.961107	0.336498	0.467749
AC027801.2	2.20336	0.443631	1.52265	0.291355	0.77078	0.846224
AC034102.1	4.10989	-1.97247	1.5348	-1.28517	0.198734	0.311018
AC034102.2	194.353	0	2.60134	0	1	1
AC034105.3	1.11221	0	2.41478	0	1	NA
AC034207.1	1.35563	0.968507	1.74747	0.554235	0.579418	NA
AC034236.1	7432.65	0.67849	0.254405	2.66697	0.00765395	0.0206156
AC036164.1	1.76616	0	2.55011	0	1	NA
AC036176.2	1.39224	0	2.37064	0	1	NA
AC036214.3	3.19233	2.0285	1.88135	1.07821	0.280938	0.407197
AC037459.1	23.3944	-3.60231	0.865553	-4.16186	3.15672e-05	0.000159768
AC037471.2	3.31551	-0.311824	1.38674	-0.224861	0.822087	0.883143
AC040162.1	145.249	1.77103	0.337085	5.25397	1.48856e-07	1.2318e-06
AC040169.2	0.928291	0.621029	2.71567	0.228684	0.819115	NA
AC040978.1	10.9727	0.693704	0.786458	0.882061	0.377744	0.510114
AC044787.1	90.8374	0.817768	0.349087	2.34259	0.0191505	0.0451644
AC044810.1	2.9581	0.593471	1.03103	0.575613	0.564877	0.681316
AC044810.4	2.9581	0.593471	1.03103	0.575613	0.564877	0.681316
AC044810.6	2.9581	0.593471	1.03103	0.575613	0.564877	0.681316
AC044860.1	7.23722	-2.37466	1.42864	-1.66219	0.0964752	0.173411
AC046134.1	7.62458	-0.999468	1.10573	-0.903899	0.366049	0.498358
AC046144.1	2.50839	0.284474	1.25779	0.22617	0.821069	0.882363
AC046176.1	4.20408	1.33165	1.16277	1.14524	0.25211	0.374434
AC046185.1	2.91294	4.76361	4.71939	1.00937	0.312797	0.442323
AC046185.2	5.24091	0.857039	1.12762	0.76004	0.447231	0.577297
AC048338.1	14.3121	0	4.85678	0	NA	NA
AC048338.2	93.9274	-1.39618	0.315917	-4.41943	9.89598e-06	5.62721e-05
AC048351.1	1.82518	-3.14572	1.86968	-1.68249	0.0924739	NA
AC051619.1	3.7134	0.825017	1.42871	0.577457	0.563631	0.68047
AC051619.3	2.0245	-0.166215	1.67455	-0.0992595	0.920932	NA
AC053503.7	3.86551	-0.809735	1.68037	-0.481878	0.629892	0.737143
AC055733.4	3.87332	-0.37226	1.2319	-0.302183	0.762513	0.840375
AC055811.2	9.71205	1.79443	1.56008	1.15022	0.250055	0.371903
AC055839.2	401.318	-1.09481	0.216131	-5.06549	4.07356e-07	3.10294e-06
AC055876.2	3.14003	0	2.25297	0	1	1
AC058822.1	3.10771	0	4.85678	0	1	1
AC060766.1	120.918	0.504768	0.255152	1.9783	0.0478943	0.0970542
AC060766.5	116.667	0.756489	0.265998	2.84396	0.00445562	0.0128248
AC060780.2	1.88717	2.65298	2.03429	1.30413	0.19219	NA
AC060834.1	20.714	-2.343	0.733182	-3.19566	0.00139509	0.0046392
AC061975.5	1.16403	0	2.26035	0	1	NA
AC062028.2	2.982	1.92565	1.10283	1.7461	0.0807937	0.149763
AC062037.3	21.5697	-0.459746	0.580514	-0.791965	0.428381	0.559756
AC063944.2	1.17709	-0.174676	2.11963	-0.0824089	0.934322	NA
AC063947.2	2.14834	0.73022	1.74304	0.418936	0.675263	0.773817
AC063976.2	7.8559	0.0231966	1.03458	0.0224213	0.982112	0.994821
AC064799.1	52.7264	1.20576	0.447534	2.69424	0.00705487	0.0192122
AC064847.1	2.06608	2.23723	1.77976	1.25704	0.208739	NA
AC064850.1	9.79564	-0.411316	0.904496	-0.454746	0.649292	0.753021
AC066615.1	5.90745	-6.99872	4.71438	-1.48455	0.137664	0.231823
AC067752.1	42.5693	-0.58958	0.476065	-1.23844	0.215551	0.331435
AC067904.2	1.17615	0.356674	2.04827	0.174134	0.86176	NA
AC067942.1	4.44735	-0.205116	1.11131	-0.184571	0.853566	0.905205
AC067968.1	48.4341	-1.38538	0.762154	-1.81771	0.0691082	0.131746
AC068044.1	1.25237	1.60518	2.1592	0.743415	0.457231	NA
AC068134.3	33.97	-1.19771	0.483504	-2.47714	0.013244	0.0329677
AC068137.1	2.63323	1.18439	1.13285	1.0455	0.295793	0.42394
AC068205.2	19.7276	-0.953077	0.568537	-1.67637	0.0936663	0.168994
AC068234.1	1.45535	2.30007	2.29406	1.00262	0.316045	NA
AC068279.1	35.2571	-1.51447	0.546138	-2.77305	0.00555332	0.0156006
AC068446.1	1.17243	-2.13776	1.92605	-1.10992	0.267034	NA
AC068522.1	6.8669	1.69882	1.01662	1.67105	0.0947115	0.170632
AC068533.4	18.4458	0.546541	1.22849	0.444889	0.6564	0.758606
AC068580.4	21.4095	-2.80441	0.796923	-3.51905	0.000433102	0.00164156
AC068587.2	5.67595	-0.965485	1.54358	-0.625483	0.531654	0.653464
AC068587.3	2.49324	0.1709	1.36769	0.124955	0.900559	0.937297
AC068631.2	440.72	0.0922245	0.305102	0.302275	0.762443	0.840342
AC068647.1	3.22184	2.44288	1.53964	1.58666	0.11259	0.196897
AC068724.3	1.14686	2.3061	2.36246	0.976142	0.328994	NA
AC068724.4	1.519	-0.775958	1.5818	-0.490553	0.623743	NA
AC068775.1	1.23286	-0.193405	2.01699	-0.0958881	0.923609	NA
AC068790.8	1.97681	0.10797	1.44408	0.0747673	0.9404	NA
AC068831.5	1.99405	3.63628	1.63888	2.21876	0.0265029	NA
AC068896.1	17.843	2.92976	1.01599	2.88364	0.00393105	0.0115137
AC068946.1	8.56831	0.649187	1.07191	0.605636	0.544757	0.664082
AC068946.2	609.052	0.233986	0.303678	0.770505	0.441	0.571799
AC069213.3	2.74166	0.981066	1.09812	0.893403	0.371641	0.504124
AC069218.1	5.64719	1.0053	0.852626	1.17906	0.238375	0.358333
AC069257.3	3.93325	-1.09521	1.81806	-0.602403	0.546906	0.666012
AC069282.1	44.7951	-1.60569	0.88118	-1.82221	0.0684237	0.130688
AC069368.1	3.75567	-3.97864	1.95821	-2.03177	0.0421766	0.0874335
AC069499.1	20.7778	-0.646006	0.906201	-0.712873	0.475924	0.603946
AC069499.2	1.71496	-0.50862	1.93026	-0.263497	0.792167	NA
AC069503.2	10.455	0.0849979	0.737028	0.115325	0.908187	0.942919
AC069528.1	47.2936	-0.661971	0.441829	-1.49825	0.134068	0.226867
AC069542.2	1.19237	1.29757	2.23705	0.580037	0.56189	NA
AC072052.1	27.7324	0.765698	0.430861	1.77713	0.0755461	0.141773
AC073052.1	4.85137	-3.16584	1.53661	-2.06028	0.0393717	0.0825399
AC073063.1	5.7952	-1.63006	0.976928	-1.66855	0.0952061	0.171421
AC073065.1	21.643	0.613564	0.55542	1.10469	0.269296	0.3938
AC073072.2	4.41958	0.203334	1.00571	0.202179	0.839777	0.895469
AC073073.1	12.8442	1.43564	0.779751	1.84116	0.0655985	0.12628
AC073082.1	11.8509	1.23424	0.774696	1.59319	0.111117	0.194809
AC073109.1	0.971241	0	3.20096	0	1	NA
AC073111.3	27.104	-0.598844	1.02539	-0.584016	0.559209	0.676405
AC073111.4	61.5435	-0.798441	0.512654	-1.55747	0.11936	0.206248
AC073135.5	5.03608	0.466421	1.46374	0.31865	0.749992	0.830336
AC073135.6	14.8937	-0.236719	0.778821	-0.303945	0.76117	0.83924
AC073136.1	6.43817	-3.04601	1.42604	-2.136	0.0326795	0.0704061
AC073210.1	1.06753	0.320774	2.20454	0.145506	0.884311	NA
AC073264.1	1.51333	1.03915	1.81545	0.572392	0.567056	NA
AC073343.1	18.1799	-0.1924	0.573004	-0.335775	0.737041	0.821322
AC073349.2	35.3114	-0.0839406	1.01509	-0.0826929	0.934096	0.96117
AC073410.1	9.26611	-0.562557	0.730853	-0.769727	0.441462	0.572257
AC073413.1	1.1252	-3.43625	2.45382	-1.40037	0.161404	NA
AC073415.1	1.44953	2.26	2.33635	0.967318	0.333385	NA
AC073464.1	1.54373	0.000546518	1.43393	0.000381133	0.999696	NA
AC073476.1	3.02228	-0.643541	1.98549	-0.324122	0.745845	0.827544
AC073476.2	0.807207	0	2.92438	0	1	NA
AC073488.1	5.70664	-3.17932	1.16349	-2.73256	0.00628435	0.0173572
AC073508.2	114.299	-0.481378	0.304293	-1.58196	0.113659	0.198291
AC073534.1	5.61624	-0.587773	0.8221	-0.714966	0.47463	0.602816
AC073551.1	17.0843	1.55731	0.587819	2.64931	0.00806573	0.0215384
AC073585.1	12.5386	1.32899	0.726205	1.83005	0.0672418	0.128826
AC073585.2	25.3718	7.81924	1.28635	6.07864	1.21208e-09	1.43366e-08
AC073594.1	1.56524	-4.42159	2.12699	-2.0788	0.0376355	NA
AC073610.1	49.8035	0.0766748	0.366332	0.209304	0.834211	0.892184
AC073610.2	75.3093	-1.10254	0.328142	-3.35994	0.000779584	0.00276895
AC073612.1	35.0762	-5.03393	1.40664	-3.57869	0.000345316	0.00133927
AC073648.4	1.55214	-4.45776	2.33879	-1.90601	0.0566483	NA
AC073648.5	2.86403	-3.51925	1.74762	-2.01374	0.0440373	0.0904319
AC073657.2	5.78803	1.38502	0.863093	1.60472	0.108556	0.191246
AC073861.1	30.3698	0.231367	0.481143	0.480869	0.630609	0.73786
AC073869.1	1477.56	0.213424	0.136296	1.56589	0.117375	0.203433
AC073896.1	723.103	-0.16683	0.635246	-0.262623	0.792841	0.862353
AC073900.1	5.48617	0.0202999	0.815803	0.0248833	0.980148	0.993757
AC073909.1	2.52661	-1.08771	1.50702	-0.72176	0.470442	0.598863
AC073910.1	8.90522	3.24261	0.879283	3.68779	0.000226207	0.000921361
AC074019.1	8.22925	0.384992	0.868865	0.443098	0.657695	0.759521
AC074051.1	26.486	0.886921	0.411113	2.15737	0.0309771	0.0674313
AC074051.3	1.2763	-3.47037	2.25805	-1.53689	0.124321	NA
AC074051.4	4.6038	0.13231	1.09163	0.121204	0.903529	0.939649
AC074085.2	2.29549	2.64386	1.43412	1.84354	0.0652498	0.125692
AC074117.2	1.78576	2.02226	1.57481	1.28413	0.199095	NA
AC074134.1	1.18723	2.13131	2.18437	0.975709	0.329208	NA
AC074141.1	44.6881	1.61373	0.511431	3.15533	0.00160316	0.00524869
AC074143.1	1.0254	-3.08548	2.56176	-1.20444	0.22842	NA
AC074198.1	5.67928	0.856931	1.09199	0.784744	0.432604	0.563951
AC074276.1	0.972272	1.00433	2.07811	0.483289	0.628891	NA
AC078817.1	2.89824	0.435512	1.27013	0.342889	0.731682	0.81776
AC078819.1	16.1279	-1.70996	1.10898	-1.54193	0.123091	0.21147
AC078857.1	1.31003	-2.18471	2.33707	-0.934806	0.349888	NA
AC078899.1	2.57216	0	2.19113	0	1	1
AC078899.4	5.22004	-0.879713	1.05136	-0.836738	0.40274	0.535806
AC078927.1	101.258	-1.47067	1.95572	-0.751982	0.452062	0.581937
AC079140.1	2.38582	-1.18188	1.78152	-0.66341	0.507068	0.63226
AC079140.3	65.7073	0.2463	0.469745	0.524327	0.600051	0.711142
AC079140.5	18.5237	0.18099	0.787242	0.229904	0.818167	0.880316
AC079203.1	8.28371	0.549609	0.723532	0.759619	0.447483	0.577552
AC079250.1	117.963	1.57775	0.487443	3.23679	0.00120884	0.00408137
AC079328.1	11.0396	0.332925	0.612197	0.543821	0.586565	0.700205
AC079363.1	8.38602	0.0691245	0.851093	0.0812185	0.935268	0.961848
AC079414.2	6.46058	1.91255	1.00899	1.8955	0.0580262	0.113933
AC079416.2	15.5986	-0.0441154	0.797303	-0.0553308	0.955875	0.976676
AC079447.1	49.2	-0.0898299	0.389389	-0.230695	0.817552	0.879923
AC079594.2	10.409	0	4.61236	0	1	1
AC079601.2	4.48518	-0.699022	1.13084	-0.618142	0.536482	0.657529
AC079602.1	3.02424	0.663477	0.960569	0.690713	0.489746	0.616921
AC079781.1	32.3291	-1.44571	0.843303	-1.71434	0.0864669	0.158297
AC079781.2	8.29538	-1.14409	0.628452	-1.82049	0.0686844	0.131108
AC079804.1	5.89743	-1.18269	0.821466	-1.43973	0.149943	0.248345
AC079866.1	0.853161	0	3.61973	0	1	NA
AC079880.1	67.9028	-0.906079	0.449073	-2.01767	0.043626	0.0897701
AC079922.1	5.99308	0.823288	0.936154	0.879436	0.379165	0.511642
AC079944.1	15.5318	1.94349	0.657449	2.95611	0.00311544	0.00939378
AC079944.2	4.4849	0.2856	0.99891	0.285911	0.774946	0.849524
AC080023.2	10.3162	0	3.11775	0	1	1
AC080125.1	1.95963	-1.51487	1.80071	-0.841264	0.4002	NA
AC083795.1	4.45585	1.00499	0.979262	1.02627	0.304763	0.433568
AC083829.1	1.41517	1.6454	2.09481	0.785465	0.432181	NA
AC083862.1	2.08171	-0.637696	2.70619	-0.235644	0.813709	NA
AC083873.1	4.85654	-4.4237	1.4697	-3.00994	0.00261301	0.00806369
AC083899.1	983.588	-1.25887	0.314902	-3.99766	6.39723e-05	0.000300705
AC083899.2	10.6592	0.235535	0.845165	0.278685	0.780486	0.853081
AC083906.1	1.25559	1.09382	1.86444	0.586676	0.557421	NA
AC083906.4	1.14865	2.45915	2.23078	1.10238	0.270298	NA
AC084017.1	2.83805	1.02935	1.95517	0.526478	0.598556	0.709926
AC084024.2	0.905883	0	3.91778	0	1	NA
AC084121.1	2.92883	0.736727	1.37526	0.535701	0.592165	0.704913
AC084121.13	19.7353	2.9964	0.607986	4.9284	8.29064e-07	5.94523e-06
AC084337.1	16.5428	-0.70541	0.714021	-0.98794	0.323182	0.453736
AC084357.3	37.3447	-2.67025	0.781066	-3.41873	0.000629151	0.00229113
AC084754.1	1.73574	-2.29832	2.33021	-0.986315	0.323979	NA
AC084757.1	1.93372	-1.26936	2.35008	-0.540134	0.589104	NA
AC084783.1	1.52115	1.27273	3.02823	0.420287	0.674276	NA
AC084824.1	33.2701	-1.21358	0.499466	-2.42975	0.0151093	0.0369378
AC084880.1	2.95023	-0.975134	1.39228	-0.700387	0.483686	0.611239
AC087072.1	1.34415	0.659947	1.5854	0.416264	0.677217	NA
AC087072.2	6.34949	5.34036	1.44011	3.70829	0.000208664	0.000856829
AC087163.2	2.36128	2.2286	1.96881	1.13196	0.257653	0.380679
AC087257.2	1.77437	0	2.73699	0	1	NA
AC087283.1	4.7617	0.272315	1.14326	0.238191	0.811733	0.875306
AC087289.3	145.293	0.280113	0.308915	0.906763	0.364532	0.496771
AC087312.1	1.92293	2.30395	1.54258	1.49357	0.135288	NA
AC087343.1	18.9775	0.852034	0.502741	1.69478	0.0901175	0.163847
AC087359.1	39.2052	-0.141405	0.569851	-0.248144	0.804023	0.870093
AC087385.2	4.537	0.517197	0.861107	0.600618	0.548094	0.666846
AC087481.1	3.34537	-0.0738603	1.17147	-0.0630492	0.949727	0.972226
AC087481.2	1.21023	0	2.21663	0	1	NA
AC087632.2	8.84055	-2.99506	2.02634	-1.47806	0.139391	0.234128
AC087633.2	91.6759	0.982287	1.10355	0.890114	0.373405	0.505997
AC087639.1	1.64467	-1.60268	1.50049	-1.0681	0.285475	NA
AC087641.1	4.20592	0	1.95368	0	1	1
AC087650.1	16.2262	-1.23061	0.617185	-1.99391	0.0461615	0.094004
AC087752.1	6.55529	1.25685	0.740483	1.69734	0.089633	0.163078
AC087762.2	0.923313	-3.15975	2.5397	-1.24414	0.213447	NA
AC087783.1	39.0623	-1.17498	0.467551	-2.51305	0.0119693	0.0303278
AC087854.2	1.03716	0.503414	2.02984	0.248006	0.80413	NA
AC087879.1	4.33824	0.296408	0.86225	0.34376	0.731026	0.817274
AC087894.1	24.7698	-0.062734	0.707789	-0.0886338	0.929373	0.958103
AC089984.2	2.03823	3.6771	2.34717	1.56661	0.117205	NA
AC089987.1	1.48375	-2.73615	1.96209	-1.39451	0.163165	NA
AC090004.1	197.396	0.132994	0.527428	0.252156	0.80092	0.86772
AC090013.1	8.86872	1.47802	0.833225	1.77386	0.0760869	0.142636
AC090058.1	3.07905	0.967695	1.26672	0.763935	0.444906	0.575252
AC090114.1	10.9417	1.2079	0.692886	1.74329	0.0812838	0.1505
AC090114.3	41.8621	-0.546986	0.938285	-0.582964	0.559918	0.676952
AC090142.1	2.98651	-1.28242	1.3269	-0.966474	0.333807	0.464903
AC090227.2	4.73089	-0.385208	1.8284	-0.210681	0.833137	0.891395
AC090241.1	5.21116	0.380248	1.39301	0.272969	0.784877	0.856377
AC090286.3	1.56423	0.296522	2.28392	0.12983	0.896701	NA
AC090311.1	2.3757	1.10923	1.38938	0.798361	0.424661	0.556047
AC090360.1	54.7774	-2.2862	0.278387	-8.21231	2.16973e-16	5.52902e-15
AC090498.1	259.207	1.07165	0.270518	3.96147	7.44894e-05	0.000343957
AC090505.1	1.17984	-0.868038	1.85476	-0.468005	0.639781	NA
AC090515.1	64.0144	0.733424	0.296623	2.47258	0.0134142	0.0333128
AC090517.4	15.3279	-2.57467	1.68238	-1.53037	0.125925	0.215482
AC090517.5	557.567	-0.304246	0.271722	-1.11969	0.262844	0.386661
AC090519.1	4.76849	-2.35652	1.58555	-1.48625	0.137212	0.231246
AC090543.1	2.17704	3.69195	2.02267	1.82529	0.0679575	0.129985
AC090543.2	8.5859	0.209515	0.816682	0.256544	0.797531	0.865235
AC090589.1	38.2379	1.9031	0.384193	4.95351	7.28848e-07	5.27661e-06
AC090602.1	5.85478	0.376191	0.790104	0.476129	0.633983	0.740702
AC090607.2	29.383	0.413986	0.536174	0.772111	0.440049	0.57081
AC090616.1	3.80918	3.97676	1.56724	2.53742	0.0111672	0.0285772
AC090616.2	101.574	2.77508	0.436511	6.3574	2.052e-10	2.72092e-09
AC090686.1	27.2135	0.458979	0.455523	1.00759	0.313654	0.443327
AC090695.1	4.41836	-0.645247	1.87626	-0.3439	0.730921	0.817212
AC090720.1	5.21573	0.868013	0.917646	0.945912	0.344193	0.475635
AC090774.1	4.95579	-2.05092	1.50362	-1.36399	0.17257	0.277833
AC090877.1	5.34217	-2.21569	1.39964	-1.58304	0.113411	0.197935
AC090950.1	14.3711	-0.0157443	0.673603	-0.0233733	0.981353	0.994407
AC090953.1	0.986573	-1.25847	2.45775	-0.512043	0.608621	NA
AC090971.3	89.7882	1.74126	0.303626	5.73489	9.75752e-09	9.88637e-08
AC090971.4	1.01232	0	3.74661	0	1	NA
AC091042.1	227.728	2.26833	0.489571	4.6333	3.59878e-06	2.24669e-05
AC091057.1	513.319	-0.0746234	0.22823	-0.326966	0.743694	0.825954
AC091057.5	6.60108	-0.590226	1.03143	-0.572244	0.567157	0.683441
AC091057.6	63.499	-0.540684	0.461505	-1.17157	0.241371	0.361912
AC091076.1	2.98919	0.0774348	1.04675	0.0739761	0.941029	0.965935
AC091133.5	9.71983	0.299556	0.770442	0.38881	0.697417	0.791636
AC091144.2	1.1677	1.27273	2.98111	0.426931	0.66943	NA
AC091152.1	4.76448	1.5582	1.17995	1.32057	0.186645	0.295815
AC091153.1	36.8789	1.15897	0.464132	2.49706	0.0125227	0.0314716
AC091167.2	31.2056	1.42916	0.472816	3.02265	0.00250569	0.00777556
AC091167.3	1.31732	0.0545848	1.81967	0.0299971	0.976069	NA
AC091167.4	1.74716	0.426629	1.42592	0.299196	0.76479	NA
AC091167.6	1.93312	-2.84479	1.94165	-1.46514	0.142882	NA
AC091304.2	1.0031	1.00366	2.06959	0.484954	0.627709	NA
AC091304.3	1.49414	-2.55994	3.1774	-0.805672	0.420432	NA
AC091390.2	28.7915	0.125111	0.483449	0.258788	0.795799	0.864079
AC091390.3	9.28256	0.656286	0.679965	0.965176	0.334457	0.465645
AC091390.4	84.548	0.897034	0.246813	3.63446	0.00027856	0.00110609
AC091393.1	0.878214	1.27273	3.09249	0.411554	0.680667	NA
AC091429.1	11.5004	1.44961	0.653262	2.21902	0.0264851	0.0592424
AC091516.1	1.14532	0.321131	2.2436	0.143132	0.886186	NA
AC091551.1	0.96557	0.952298	3.32397	0.286494	0.7745	NA
AC091564.1	1.60982	-0.816693	2.12421	-0.384469	0.700631	NA
AC091564.7	2.76014	0	2.0343	0	1	1
AC091685.2	3.43335	1.59216	1.2008	1.32592	0.184865	0.293434
AC091769.2	1.67084	-0.82271	2.31674	-0.355115	0.722504	NA
AC091799.1	2.27846	-0.622992	1.31178	-0.474922	0.634843	0.741461
AC091805.1	1.63136	0.719431	1.87865	0.382951	0.701756	NA
AC091812.2	3.60473	1.38399	1.52056	0.910189	0.362723	0.494943
AC091812.3	3.82368	-0.597273	1.16811	-0.511314	0.609131	0.719475
AC091826.1	1.19406	1.00219	2.19053	0.457511	0.647304	NA
AC091885.1	1.24304	1.82816	1.82714	1.00056	0.31704	NA
AC091951.1	7.94863	0.747897	0.755619	0.989781	0.322281	0.452801
AC091951.3	2.25815	-0.318586	1.42332	-0.223832	0.822888	0.883734
AC091959.1	2.60192	0.636956	1.43806	0.442928	0.657818	0.759581
AC091959.3	119.758	0.350497	1.16966	0.299658	0.764438	0.841796
AC091982.3	9.11415	-3.79761	1.7962	-2.11424	0.0344945	0.0737386
AC092017.1	4.91775	0.327525	0.937705	0.349283	0.726877	0.814496
AC092017.2	8.78759	1.61062	0.830393	1.93959	0.05243	0.104613
AC092042.3	7.85692	0.378812	0.960921	0.394218	0.69342	0.788607
AC092045.1	4.61685	0.724978	1.28596	0.563764	0.572915	0.688616
AC092053.1	19.3635	2.63759	0.531327	4.96416	6.89976e-07	5.01405e-06
AC092070.2	19.6083	-1.28191	0.92347	-1.38815	0.165092	0.268302
AC092073.1	13.7787	3.2237	1.50703	2.13911	0.0324265	0.0699678
AC092106.1	1.04282	1.27273	2.74719	0.463284	0.64316	NA
AC092115.1	6.38268	-3.00151	1.43267	-2.09505	0.0361666	0.0768476
AC092119.1	1.22445	-1.49225	2.13519	-0.698881	0.484626	NA
AC092120.2	2.20956	0	2.60582	0	1	1
AC092143.1	18.2941	-7.14011	2.30533	-3.09722	0.00195347	0.00624686
AC092155.2	9.63413	2.35351	0.994274	2.36706	0.0179299	0.0427572
AC092183.1	9.62939	0.747924	0.608428	1.22927	0.218969	0.335036
AC092268.1	2.43776	-0.059964	1.26631	-0.0473533	0.962232	0.981233
AC092324.2	4.62788	0.533542	0.801107	0.666005	0.505408	0.630701
AC092364.2	4.74316	-0.893571	1.24815	-0.715916	0.474043	0.602363
AC092364.3	7.48616	0.64388	0.981545	0.655986	0.511833	0.636552
AC092427.1	1.64801	1.33142	2.21002	0.602445	0.546878	NA
AC092431.2	3.43015	1.117	1.18251	0.944601	0.344863	0.476084
AC092447.1	1.98614	-0.660163	2.02555	-0.325918	0.744486	NA
AC092447.2	2.80955	-4.36597	1.59709	-2.73371	0.00626251	0.0173059
AC092473.1	9.66741	1.54356	0.707436	2.18191	0.0291164	0.0639792
AC092474.1	21.951	0.455403	0.612525	0.743485	0.457188	0.586895
AC092506.1	1.37067	-0.891243	1.53785	-0.579538	0.562226	NA
AC092535.3	1.4825	-2.16586	2.00769	-1.07878	0.280685	NA
AC092569.1	5.20455	1.82528	0.993482	1.83726	0.0661717	0.127144
AC092570.3	5.68181	0.617394	0.803996	0.767907	0.442542	0.573167
AC092573.1	3.21442	1.32423	1.12113	1.18116	0.237541	0.357256
AC092573.2	1.73283	1.74858	1.90881	0.916059	0.359636	NA
AC092587.1	43.088	0.556938	0.715322	0.778583	0.436225	0.567587
AC092597.1	23.7691	-0.00225863	0.448949	-0.00503092	0.995986	1
AC092641.1	1.44127	0.377607	2.24327	0.168329	0.866325	NA
AC092647.5	67.2971	-0.32608	0.483276	-0.674728	0.499848	0.625906
AC092651.1	113.788	2.12491	0.498076	4.26623	1.98805e-05	0.000105273
AC092652.3	1.83984	0.679181	1.72086	0.394674	0.693084	NA
AC092656.1	240.052	2.51674	0.35817	7.02665	2.11551e-12	3.56673e-11
AC092681.1	3.14413	0	4.85678	0	1	1
AC092685.1	14.3686	-0.371746	0.825055	-0.450572	0.652298	0.755436
AC092745.2	137.916	-1.65135	0.273282	-6.04268	1.5158e-09	1.76754e-08
AC092745.3	2.84944	-1.25506	1.5914	-0.78865	0.430317	0.561626
AC092747.2	1.48413	-1.2781	2.27563	-0.561646	0.574357	NA
AC092754.1	1.46168	1.49772	1.81696	0.824299	0.409769	NA
AC092798.1	4.42118	1.16619	1.00952	1.15519	0.248011	0.36959
AC092807.3	9.0058	-0.118777	0.659864	-0.180003	0.85715	0.907823
AC092814.2	4.80243	0.315776	0.887473	0.355815	0.721979	0.810337
AC092821.1	245.968	-0.0796196	0.240347	-0.33127	0.740441	0.823548
AC092821.3	112.12	0.313272	0.304415	1.0291	0.303434	0.432258
AC092824.1	2.4597	0.74576	1.15258	0.647037	0.517608	0.642125
AC092824.2	2.4597	0.74576	1.15258	0.647037	0.517608	0.642125
AC092835.1	37.1775	1.22611	0.488577	2.50955	0.0120884	0.0305845
AC092865.1	4.59318	1.10069	0.893909	1.23132	0.218204	0.334248
AC092868.1	6.15287	0.116884	0.74909	0.156035	0.876005	0.92093
AC092881.1	11.5717	0	1.95188	0	1	1
AC092902.1	5.25138	-0.674831	1.02888	-0.655891	0.511894	0.636591
AC092910.1	1.9978	2.27308	2.60226	0.873501	0.38239	NA
AC092933.1	4.32344	0.668993	1.04945	0.637469	0.52382	0.64675
AC092953.1	2.67873	1.479	1.44705	1.02208	0.306741	0.43565
AC092991.1	2.12264	1.21547	1.15513	1.05223	0.292693	0.420639
AC093012.1	2.0096	0	2.36795	0	1	NA
AC093014.1	2.12618	0.450126	1.42191	0.316564	0.751575	0.831523
AC093106.1	7.75185	0.0175387	0.727249	0.0241165	0.98076	0.994067
AC093107.1	3.15991	0.761314	1.30584	0.583006	0.559889	0.676952
AC093142.1	0.996695	-0.516284	2.02169	-0.255373	0.798435	NA
AC093151.1	2.40672	1.03346	1.11835	0.924095	0.355437	0.487369
AC093151.4	2.40672	1.03346	1.11835	0.924095	0.355437	0.487369
AC093155.1	1.99235	-0.641726	2.13411	-0.3007	0.763643	NA
AC093155.2	1.02705	0.290362	2.71689	0.106873	0.91489	NA
AC093155.3	27.7155	-0.198654	0.41552	-0.478085	0.63259	0.739396
AC093162.2	4.30287	-2.13229	1.69955	-1.25462	0.209617	0.324383
AC093214.1	3.38328	-0.781181	1.71878	-0.454499	0.64947	0.753186
AC093249.4	4.43121	0.467393	0.884848	0.528218	0.597348	0.709089
AC093270.1	1.66049	1.69793	2.12248	0.799974	0.423726	NA
AC093270.2	1.84255	-0.018701	1.5862	-0.0117898	0.990593	NA
AC093392.2	7.53131	-0.328277	1.28128	-0.25621	0.797789	0.865426
AC093422.1	14.5285	0.898408	0.503019	1.78603	0.0740941	0.139419
AC093512.2	79.2305	-0.956647	0.498285	-1.91988	0.0548731	0.108719
AC093524.1	1.73497	0.291208	2.64609	0.110052	0.912368	NA
AC093525.1	4.95969	-2.02277	4.79297	-0.422029	0.673004	0.772357
AC093525.2	21.9448	-2.09534	0.844645	-2.48073	0.0131113	0.0326833
AC093536.1	2.31024	0.283275	1.43205	0.197811	0.843193	0.8979
AC093591.1	23.311	1.98753	0.486826	4.08263	4.45295e-05	0.00021848
AC093616.1	9.65007	-3.62776	1.18497	-3.06148	0.00220247	0.00693729
AC093655.2	3.93511	-2.68269	1.58171	-1.69607	0.0898733	0.163459
AC093663.1	3.3935	0.366055	1.05799	0.345992	0.729349	0.816171
AC093663.2	6.9564	0.9191	0.825488	1.1134	0.265536	0.389782
AC093668.1	26.6324	-1.59717	1.08205	-1.47606	0.139928	0.234796
AC093698.1	1.12768	-0.271893	1.78678	-0.15217	0.879053	NA
AC093716.1	1.63738	0.170236	1.53643	0.110799	0.911775	NA
AC093724.1	9.69565	0.11013	0.869273	0.126692	0.899184	0.936208
AC093724.2	9.69565	0.11013	0.869273	0.126692	0.899184	0.936208
AC093724.3	1.57322	4.52197	3.05182	1.48173	0.138412	NA
AC093752.1	766.204	0.14767	0.144831	1.0196	0.307918	0.437058
AC093770.1	1.25641	0.326527	3.51535	0.0928863	0.925994	NA
AC093789.1	5.27616	0.650611	0.80161	0.811631	0.417004	0.549022
AC093789.2	5.27616	0.650611	0.80161	0.811631	0.417004	0.549022
AC093809.1	3.51045	-1.0351	1.21488	-0.852017	0.394205	0.527102
AC093827.1	8.33367	1.28904	0.673009	1.91533	0.0554502	0.109709
AC093827.3	7.33102	1.32341	0.694868	1.90455	0.0568389	0.111944
AC093827.4	62.0786	1.24817	0.430726	2.89784	0.00375746	0.0110634
AC093827.5	343.786	0.164527	0.339474	0.484654	0.627922	0.735487
AC093829.1	3.27925	0.532495	0.945524	0.563175	0.573316	0.68902
AC093840.1	2.19458	0.662254	1.58896	0.416785	0.676836	0.774949
AC093909.1	17.7037	-1.20376	0.714461	-1.68485	0.0920183	0.166616
AC094019.2	1.69197	3.53725	1.76412	2.00511	0.0449511	NA
AC095041.1	1.33222	1.85582	2.05067	0.904984	0.365474	NA
AC095059.2	14.8418	0.83235	0.813885	1.02269	0.306456	0.435392
AC096582.2	1.89125	0.296393	2.29141	0.12935	0.897081	NA
AC096631.2	5.19297	-0.345758	0.846786	-0.408318	0.68304	0.780407
AC096633.1	1.80351	3.4244	1.65416	2.07017	0.0384362	NA
AC096664.1	1.73758	1.33827	2.22409	0.601718	0.547362	NA
AC096664.2	2.00318	-0.0561972	1.51699	-0.0370453	0.970449	NA
AC096775.1	1.9766	2.39147	1.82308	1.31177	0.189597	NA
AC096887.1	12.8017	0.686768	0.704084	0.975407	0.329358	0.460271
AC096922.1	3.71827	0.134927	0.995058	0.135597	0.892139	0.931372
AC097065.1	4.08966	0	1.91941	0	1	1
AC097263.1	1.82262	-1.05283	2.21108	-0.476162	0.633959	NA
AC097358.1	5.60066	1.04383	0.8914	1.171	0.241599	0.362174
AC097359.1	2.49462	-1.41348	1.34964	-1.0473	0.294963	0.423058
AC097374.2	1.80894	-0.641346	2.171	-0.295415	0.767677	NA
AC097376.2	1.95257	-1.10854	2.47628	-0.447666	0.654394	NA
AC097484.1	3.23944	1.07365	1.13154	0.948833	0.342706	0.47426
AC097493.1	7.1623	-2.27509	1.49657	-1.52021	0.128459	0.218846
AC097493.2	7.72369	0.957001	0.868321	1.10213	0.270406	0.394931
AC097504.1	6.99843	0.827014	0.960112	0.861372	0.389033	0.522402
AC097523.1	1.98647	-0.562611	1.59536	-0.352655	0.724347	NA
AC097636.1	1.56071	5.00491	2.07002	2.4178	0.0156146	NA
AC097636.2	1.88785	0	2.81583	0	1	NA
AC097637.1	16.1685	-0.706442	0.736202	-0.959576	0.337269	0.468666
AC097638.1	16.4125	0.931763	0.506611	1.83921	0.0658845	0.126696
AC097658.1	124.534	0.50463	0.207052	2.43721	0.0148011	0.0362891
AC097713.2	8.20059	1.29272	0.707132	1.82811	0.067533	0.129255
AC097714.1	1.56754	1.06556	1.82612	0.583512	0.559549	NA
AC098484.3	34.2472	-0.806799	0.460129	-1.75342	0.0795301	0.147951
AC098582.1	5.11844	-0.665041	2.27065	-0.292886	0.76961	0.845381
AC098583.1	5.33533	0.507613	0.86119	0.589432	0.555571	0.673505
AC098590.1	73.8406	0.636909	0.314545	2.02485	0.0428823	0.0885495
AC098591.2	4.18446	0.706619	1.22522	0.576731	0.564121	0.680849
AC098591.3	1.41745	-0.302554	2.06497	-0.146517	0.883513	NA
AC098614.1	3.95317	0.953054	0.895287	1.06452	0.287092	0.414075
AC098614.3	14.8722	-0.11284	0.681594	-0.165553	0.868509	0.915651
AC098679.2	12.2794	1.21632	0.739647	1.64446	0.100081	0.178921
AC098799.2	1.00257	-2.26907	2.90558	-0.780934	0.434841	NA
AC098828.1	3.98934	0.525452	0.916589	0.573269	0.566462	0.682799
AC098847.1	23.3113	0.826552	0.541565	1.52623	0.126953	0.216855
AC098850.3	6.50474	0	1.91498	0	1	1
AC098859.1	1.87026	-1.41174	1.61179	-0.875885	0.381093	NA
AC098934.1	456.848	0.557417	0.218325	2.55315	0.0106754	0.0274947
AC098934.2	82.786	0.303994	0.311376	0.976295	0.328918	0.459778
AC098935.1	12.6323	0.0170348	0.594883	0.0286355	0.977155	0.991673
AC099335.1	8.18049	-0.727531	0.836959	-0.869256	0.384707	0.517702
AC099336.1	2.33081	1.09264	1.42973	0.76423	0.44473	0.575174
AC099336.2	14.7246	1.31145	0.542741	2.41634	0.0156773	0.0381034
AC099340.1	4.31969	1.29702	1.21035	1.07161	0.283897	0.410306
AC099489.1	521.697	0.52164	0.230353	2.26452	0.0235419	0.0537259
AC099489.2	5.0488	1.22105	0.933626	1.30786	0.190921	0.301285
AC099513.1	13.2915	0.797706	0.548322	1.45481	0.14572	0.242745
AC099522.1	1.30745	-2.95351	2.24935	-1.31305	0.189165	NA
AC099548.2	8.99303	-0.451904	0.815705	-0.554004	0.579576	0.694534
AC099560.2	50.2313	0	4.85678	0	NA	NA
AC099670.1	3.39651	1.81269	1.1122	1.62982	0.103139	0.183381
AC099811.2	3.44911	-2.65125	2.08981	-1.26865	0.204565	0.318222
AC099850.2	155.016	0.234766	1.79444	0.13083	0.89591	0.933753
AC100821.1	27.3965	-1.08095	1.36086	-0.794314	0.427012	0.558385
AC100827.2	2.18761	-0.0852277	1.45925	-0.0584052	0.953426	0.974785
AC100850.1	1.52949	0	2.90544	0	1	NA
AC100854.1	4.4073	0.289021	0.925247	0.312372	0.754758	0.833999
AC100868.1	195.638	2.03945	0.350553	5.8178	5.96284e-09	6.30086e-08
AC103591.1	1.4418	1.58937	2.04973	0.775403	0.438101	NA
AC103591.2	1.57779	2.85217	1.94964	1.46292	0.143489	NA
AC103705.1	9.21161	1.20806	0.858653	1.40692	0.15945	0.260815
AC103810.1	92.3622	0.919217	0.365499	2.51497	0.0119043	0.0301863
AC103810.9	5.39058	0.697913	1.04241	0.669521	0.503163	0.628761
AC103988.1	0.984976	1.27273	2.54008	0.501058	0.616331	NA
AC104046.1	3.49665	0.0328316	1.35952	0.0241495	0.980733	0.994067
AC104066.2	23.4676	-0.464149	0.563958	-0.82302	0.410497	0.542919
AC104109.3	4.8167	-3.7486	1.54587	-2.42491	0.015312	0.0373459
AC104115.2	3.26186	2.12062	1.49556	1.41794	0.156208	0.256592
AC104117.1	1.73301	-0.638029	2.63718	-0.241936	0.80883	NA
AC104131.1	4.92921	-2.03799	1.59678	-1.27631	0.201845	0.31484
AC104162.1	7.7486	0.625867	0.803345	0.779076	0.435935	0.56728
AC104212.2	6.66937	0.283795	0.704756	0.402686	0.687179	0.783862
AC104212.3	36.2854	0.747583	0.362375	2.06301	0.0391119	0.082109
AC104297.1	1.74256	-2.86408	2.00657	-1.42735	0.153478	NA
AC104304.2	10.1799	1.51523	1.15106	1.31638	0.188046	0.297445
AC104306.1	10.3818	1.00776	0.666497	1.51202	0.13053	0.221727
AC104332.1	0.723533	0	4.85678	0	1	NA
AC104333.3	2.96453	2.60059	1.29235	2.01229	0.044189	0.0906644
AC104339.1	3.10194	0.618223	1.30204	0.47481	0.634923	0.741513
AC104389.5	14.6624	-0.687379	0.675082	-1.01821	0.308576	0.437846
AC104446.2	6.02526	-1.78794	1.27982	-1.39702	0.162407	0.264875
AC104532.1	3.44961	0.797048	2.4635	0.323543	0.746284	0.827832
AC104561.2	1.64533	0.275004	2.1185	0.129811	0.896716	NA
AC104563.1	29.6866	0.887819	0.393592	2.25568	0.0240905	0.0547419
AC104619.1	2.76753	0.449882	1.17413	0.383161	0.7016	0.794624
AC104619.3	83.9566	-0.535057	0.354309	-1.51014	0.131007	0.22238
AC104623.2	10.6839	0.896898	0.820289	1.09339	0.274222	0.399211
AC104651.1	1.13222	1.27273	2.38275	0.534144	0.593242	NA
AC104758.1	4.26456	-0.209873	1.09706	-0.191305	0.848286	0.901727
AC104758.3	27.3502	-0.525621	0.656004	-0.801247	0.422989	0.554386
AC104759.1	1.12111	1.17974	2.33807	0.504578	0.613855	NA
AC104763.1	4.3494	3.29788	1.08705	3.03379	0.00241506	0.00753117
AC104772.1	13.1053	1.13976	0.826085	1.37971	0.167676	0.27144
AC104819.1	1.00259	-0.677016	3.34067	-0.202659	0.839402	NA
AC104837.1	39.3436	-0.24265	0.327521	-0.740867	0.458774	0.58836
AC104843.1	3.7359	0.817919	0.984064	0.831165	0.405881	0.538717
AC104849.1	1.62197	-2.82602	1.86491	-1.51537	0.12968	NA
AC104978.1	1.29002	1.60759	2.08752	0.770097	0.441242	NA
AC104986.1	1.58462	0.320496	2.17575	0.147304	0.882892	NA
AC105036.1	1.7524	1.1064	1.54774	0.714847	0.474703	NA
AC105052.1	99.3786	-1.31792	0.46858	-2.81258	0.00491463	0.0139901
AC105052.2	50.0975	0.872126	0.30741	2.83701	0.00455382	0.0130826
AC105052.3	982.632	-0.109549	0.167901	-0.652465	0.514101	0.638923
AC105052.4	16.9179	-0.393828	0.517884	-0.760455	0.446983	0.577118
AC105219.5	31.4585	0.728257	0.427219	1.70465	0.0882606	0.160941
AC105233.1	3.67617	5.02675	4.72721	1.06336	0.287617	0.414692
AC105233.3	86.0435	0.117414	0.599023	0.19601	0.844603	0.898985
AC105250.1	5.1363	-0.926903	1.00409	-0.923125	0.355942	0.487828
AC105339.4	8.93491	1.33304	1.05934	1.25836	0.20826	0.322825
AC105342.1	1.5971	-4.72351	1.85553	-2.54564	0.0109078	NA
AC105384.2	1.59421	-1.04768	1.9017	-0.550919	0.581689	NA
AC105399.1	3.0912	0.551968	1.37641	0.401019	0.688406	0.784965
AC105402.1	1.48101	2.11177	2.12603	0.993296	0.320566	NA
AC105402.2	2.77647	1.16309	1.20536	0.964927	0.334582	0.465788
AC105910.1	0.959942	0.289104	2.8313	0.10211	0.918669	NA
AC106047.1	1.04981	0	3.76567	0	1	NA
AC106707.2	2.34601	0.00125202	1.35504	0.000923973	0.999263	1
AC106760.1	1.31579	0	4.85678	0	1	NA
AC106782.1	27.4908	0.842517	0.600353	1.40337	0.160506	0.262158
AC106795.1	662.961	-0.0814336	0.311641	-0.261306	0.793857	0.862912
AC106795.4	629.883	-0.716899	0.282897	-2.53414	0.0112724	0.0288187
AC106800.1	8.35508	0.497771	0.78637	0.632998	0.526735	0.648987
AC106820.1	5.23809	1.09158	0.905749	1.20516	0.22814	0.345868
AC106827.1	1.48513	0	3.35927	0	1	NA
AC106865.1	73.4598	0.272604	0.649608	0.419644	NA	NA
AC106872.2	18.9464	0.865164	0.543058	1.59313	0.11113	0.194809
AC106872.3	1.06133	0.978173	2.36389	0.413798	0.679022	NA
AC106872.6	1.58731	0.880857	1.58058	0.557301	0.577322	NA
AC106886.1	6.61993	-0.718911	0.944437	-0.761206	0.446534	0.576644
AC106886.5	2686.5	-0.635112	0.153254	-4.14417	3.41044e-05	0.000170893
AC107032.1	97.4053	1.19121	0.467424	2.54845	0.0108204	0.027814
AC107075.1	3.8983	0.600683	4.59176	0.130818	0.89592	0.933753
AC107223.1	9.42449	-1.35439	1.00186	-1.35187	0.176416	0.282843
AC107398.1	1.464	0.0556116	1.63297	0.0340556	0.972833	NA
AC107421.1	1.14445	-2.54825	2.1496	-1.18545	0.235838	NA
AC107871.1	47.9932	-1.94341	0.836181	-2.32415	0.0201177	0.0470576
AC107954.1	1.51335	-1.17901	1.97669	-0.596455	0.550871	NA
AC107956.1	27.0534	0.382656	0.425907	0.89845	0.368946	0.501367
AC107956.2	1.31818	-2.17017	2.32937	-0.931656	0.351514	NA
AC107959.4	89.2074	0.624335	0.308413	2.02435	0.0429344	0.0886312
AC107959.5	5.79861	-3.02286	1.83474	-1.64757	0.0994409	0.177987
AC107983.1	175.887	0.748889	1.34499	0.5568	0.577664	0.69283
AC108022.1	3.75617	2.16362	1.11749	1.93613	0.0528514	0.105345
AC108073.1	1.81056	-1.18167	1.77987	-0.66391	0.506748	NA
AC108108.1	45.572	-0.233925	0.820499	-0.285101	0.775567	0.849809
AC108114.1	1.40294	2.15869	1.71257	1.26049	0.207491	NA
AC108161.1	20.5327	1.23507	0.669075	1.84594	0.0649013	0.125161
AC108448.2	0.972298	-1.23286	2.26726	-0.543767	0.586602	NA
AC108463.1	15.0206	-0.695833	0.567279	-1.22662	0.219967	0.336149
AC108471.1	5.86676	1.17004	1.07344	1.08999	0.275719	0.400894
AC108475.1	6.76328	-0.460509	1.08734	-0.423519	0.671917	0.771611
AC108479.2	1.40474	-0.43776	1.93924	-0.225738	0.821405	NA
AC108688.1	0.876513	2.3033	4.38964	0.524713	0.599783	NA
AC108693.1	1.17073	-0.670906	2.67246	-0.251045	0.801779	NA
AC108734.2	4.94105	-1.51743	1.22935	-1.23433	0.217079	0.333154
AC108734.4	1.26805	0	2.40261	0	1	NA
AC108751.5	12.8111	-0.88644	0.608659	-1.45638	0.145287	0.242119
AC108860.1	1.5251	-0.835263	2.01916	-0.413668	0.679117	NA
AC108938.1	1.72644	0	2.16935	0	1	NA
AC109454.1	1.10513	0.826033	2.16095	0.382254	0.702273	NA
AC109458.1	382.3	-1.17551	0.240967	-4.8783	1.07002e-06	7.48799e-06
AC109631.1	4.96195	0.999351	1.61702	0.618019	0.536563	0.657529
AC110056.1	19.1803	-0.057781	0.502718	-0.114937	0.908495	0.943146
AC110373.1	3.99702	-3.13426	1.7017	-1.84184	0.0654984	0.12611
AC110749.1	16.4192	1.12964	0.542897	2.08076	0.0374556	0.0791573
AC110926.1	18.5606	0.494062	0.820621	0.602059	0.547135	0.666118
AC110998.1	1.99519	-0.225073	1.58671	-0.141849	0.887199	NA
AC111200.1	9.68455	-0.119422	0.807019	-0.147979	0.882359	0.924763
AC112184.1	28.631	1.5082	0.380378	3.96502	7.33912e-05	0.000339701
AC112187.1	9.77922	-0.969409	0.721609	-1.3434	0.179143	0.286434
AC112191.1	5.41992	-0.243474	1.10589	-0.220162	0.825745	0.885638
AC112191.2	13.4299	2.21672	1.34812	1.6443	0.100114	0.178939
AC112198.2	4.97179	3.66505	1.18064	3.10428	0.00190743	0.00610884
AC112206.3	22.519	-0.198014	0.389891	-0.507871	0.611544	0.721652
AC112206.4	15.548	-2.36309	0.614949	-3.84273	0.000121671	0.000532226
AC112229.3	33.8938	-1.35313	0.515955	-2.62256	0.00872706	0.0230642
AC112484.2	2.83776	-0.644787	1.90344	-0.338748	0.7348	0.819839
AC112497.2	85.9314	-1.19919	0.267215	-4.48773	7.1986e-06	4.23085e-05
AC112653.1	2.58292	0.93625	1.21483	0.770686	0.440893	0.571695
AC112694.1	8.48107	0.0730151	1.09835	0.0664772	0.946998	0.970133
AC112777.1	46.8776	-2.37437	0.989939	-2.3985	0.0164622	0.0397359
AC112907.2	6.35538	0.719682	0.813834	0.88431	0.376529	0.508993
AC113155.1	1.30268	1.27273	2.6627	0.477985	0.632661	NA
AC113191.1	28.8371	-3.60306	1.43595	-2.50919	0.0121009	0.0306078
AC113367.1	9.30042	1.19987	0.623587	1.92414	0.0543376	0.107911
AC113385.3	1.8369	3.27904	2.12766	1.54115	0.123281	NA
AC113398.1	27.3936	1.20802	0.468047	2.58098	0.00985196	0.0256675
AC113404.3	9.12965	-1.15431	1.5884	-0.726713	0.467402	0.596419
AC113410.1	5.87677	-0.284006	0.740872	-0.383341	0.701467	0.794516
AC113420.1	1.14904	-2.40834	2.2089	-1.09029	0.275587	NA
AC113554.1	3.35277	2.97987	1.56689	1.90178	0.0572004	0.112509
AC113608.1	1.4633	3.94949	1.87033	2.11165	0.0347166	NA
AC113935.1	11.3899	1.20147	1.02022	1.17766	0.238934	0.358969
AC114324.1	7.3736	0.440577	0.844383	0.521773	0.601828	0.712769
AC114402.1	0.890431	0	3.31509	0	1	NA
AC114402.2	2.63683	-2.39759	2.51838	-0.952038	0.341078	0.472719
AC114490.2	31.357	-0.387022	1.08412	-0.356992	0.721098	0.809519
AC114491.1	59.0847	0.649858	1.6209	0.400925	0.688475	0.784965
AC114495.2	7.33622	-1.64314	1.33424	-1.23151	0.218131	0.334188
AC114728.1	29.4272	0.634769	0.517339	1.22699	0.219827	0.336008
AC114744.1	3.44945	1.50473	1.02459	1.46861	0.14194	0.237487
AC114936.1	628.327	-0.712545	0.267342	-2.6653	0.00769196	0.0206996
AC114947.1	15.172	1.19805	0.552255	2.16938	0.0300535	0.0656841
AC114964.1	1.0303	-1.46072	2.28567	-0.639075	0.522774	NA
AC115223.1	184.344	0.0453318	0.182178	0.248833	0.80349	0.869695
AC115285.1	2.05188	1.6931	1.9826	0.853984	0.393114	NA
AC115621.1	0.737169	0	4.5241	0	1	NA
AC115837.1	7.1291	-1.17626	0.85641	-1.37348	0.169603	0.274077
AC116049.1	1.02185	-2.06948	2.46527	-0.839456	0.401214	NA
AC116347.1	2.41595	-1.14054	1.336	-0.853694	0.393274	0.526225
AC116533.1	3037.17	1.07818	0.607905	1.7736	0.0761293	0.142696
AC116553.1	1.23102	-0.531683	2.31203	-0.229963	0.81812	NA
AC116562.1	2.85271	0.246159	1.5349	0.160375	0.872586	0.918886
AC117382.1	5.20586	-2.01059	1.3833	-1.45347	0.146093	0.243193
AC117409.1	8.09338	0.233949	0.773301	0.302532	0.762246	0.840169
AC117498.2	0.974468	-2.31042	2.13734	-1.08098	0.279705	NA
AC117522.3	1.97153	-1.50185	1.72642	-0.869921	0.384344	NA
AC117529.1	29.361	0.00436797	0.699429	0.00624505	0.995017	1
AC117529.2	20.5624	0.576969	0.619606	0.931187	0.351757	0.483391
AC118459.2	55.1794	-0.759566	1.19741	-0.634338	0.52586	0.648286
AC118469.1	11.7063	1.75089	0.584689	2.99457	0.00274835	0.00843221
AC118549.1	2052.96	-0.595229	0.18515	-3.21485	0.00130514	0.00437188
AC118942.1	3.03604	-1.07745	1.52817	-0.70506	0.480773	0.608756
AC119044.1	1.99945	-0.375891	1.62464	-0.231369	0.817028	NA
AC119396.1	1.47854	2.29255	2.21827	1.03348	0.301377	NA
AC119427.2	2.39718	3.37973	4.75992	0.710038	0.477681	0.605493
AC119751.2	2.44199	0	2.27182	0	1	1
AC120036.1	1.28028	1.27273	2.2845	0.557116	0.577448	NA
AC120057.2	96.6638	-17.0865	2.98214	-5.72961	1.00662e-08	1.01762e-07
AC120114.4	25.095	1.87602	0.7189	2.60957	0.0090657	0.0238538
AC121334.1	1.76027	0.843114	1.50071	0.56181	0.574245	NA
AC121758.2	37.9926	-0.541791	0.462909	-1.17041	0.241838	0.362355
AC122714.1	0.995277	0	3.28961	0	1	NA
AC122718.1	8.08404	0.653538	1.26743	0.515641	0.606105	0.716832
AC122718.2	3.90276	-0.669152	2.53553	-0.26391	0.791849	0.86168
AC123912.3	3.76565	0	1.96728	0	1	1
AC124068.1	117.634	-0.934844	0.387808	-2.41058	0.015927	0.0386291
AC124242.2	7.36314	0.700522	0.721687	0.970673	0.331711	0.462674
AC124283.4	1.93457	-2.34578	2.23704	-1.04861	0.294357	NA
AC124312.1	480.713	-0.336058	0.296632	-1.13291	0.257252	0.380246
AC124312.4	3.69394	1.27273	2.01733	0.630898	0.528107	0.650149
AC124856.1	9.69265	0.809165	0.957782	0.844832	0.398205	0.531374
AC124916.1	5.96771	1.06082	0.927685	1.14351	0.252827	0.375109
AC124944.1	29.3097	-1.24554	0.650846	-1.91373	0.0556543	0.110061
AC124947.2	3.77466	0.693596	1.11323	0.623046	0.533254	0.654911
AC125232.1	1822.67	-0.379016	0.136637	-2.77389	0.005539	0.0155645
AC125604.1	5.08771	-0.828515	0.885507	-0.935638	0.349459	0.480904
AC125611.1	1.95501	-1.09752	1.83738	-0.597329	0.550288	NA
AC125611.2	3.77393	-3.70961	1.72751	-2.14737	0.0317638	0.0688394
AC125612.1	0.759712	0	4.443	0	1	NA
AC125807.1	16.3885	1.5765	0.539191	2.92382	0.00345762	0.0102864
AC126120.1	14.5578	0.24673	0.540094	0.456827	0.647795	0.751887
AC126177.5	18.1422	-1.44329	0.645844	-2.23473	0.0254352	0.0572569
AC126177.6	20.8596	-2.04896	0.746287	-2.74554	0.00604118	0.0167885
AC126323.1	2.74725	-2.4475	1.7532	-1.39602	0.162707	0.265283
AC126365.2	3.27019	0.792954	1.06746	0.742838	0.45758	0.587148
AC126389.1	1.99507	1.31228	2.12831	0.616581	0.537511	NA
AC126603.1	1.6939	1.16075	2.0066	0.578466	0.562949	NA
AC126615.1	3.42395	0.491353	1.22926	0.399714	0.689367	0.785643
AC126755.1	610.226	-2.34421	0.282102	-8.30981	9.58531e-17	2.54041e-15
AC126773.5	2.52955	1.52088	2.35018	0.647133	0.517546	0.642125
AC127024.1	13.4905	1.35108	0.644099	2.09762	0.0359384	0.0764165
AC127032.1	1.66358	-3.95587	2.90835	-1.36018	0.173774	NA
AC127032.2	5.8986	0	2.04264	0	1	1
AC127502.1	19.7028	0.0821883	0.554453	0.148233	0.882159	0.92469
AC128688.1	3.48016	-0.644789	1.9033	-0.338774	0.73478	0.819839
AC129492.3	3.38942	0	4.85678	0	NA	NA
AC129492.6	16.6405	-0.90329	0.907096	-0.995804	0.319345	0.449631
AC129492.7	8.47255	-0.662863	2.15377	-0.307769	0.758258	0.836818
AC129507.5	2.50324	-0.770769	1.23137	-0.625945	0.531351	0.65323
AC129507.6	2.50324	-0.770769	1.23137	-0.625945	0.531351	0.65323
AC129778.1	1.32131	0.259844	2.54705	0.102018	0.918743	NA
AC130472.1	0.827252	1.27273	3.36364	0.378377	0.70515	NA
AC130689.1	2.36697	-2.27034	2.01562	-1.12637	0.260008	0.383501
AC131206.1	27.0702	-1.38442	0.627839	-2.20506	0.0274501	0.0609746
AC131235.1	45.7429	0.992881	0.400864	2.47685	0.0132547	0.0329904
AC131392.1	66.0157	0.377833	0.499188	0.756896	0.449112	0.57909
AC131392.2	35.1415	0.648893	1.17348	0.552967	0.580286	0.695306
AC132008.1	1.10257	-1.17803	1.9597	-0.601125	0.547757	NA
AC132008.2	516.736	-0.122328	0.161813	-0.755984	0.449659	0.579548
AC132812.1	41.8077	-0.731781	0.335854	-2.17887	0.0293417	0.0644208
AC132825.1	3.69353	0.658831	0.873926	0.753876	0.450924	0.580784
AC132942.1	16.906	0.48457	0.65324	0.741794	0.458212	0.587817
AC133134.1	15.5441	1.04363	0.616477	1.69289	0.0904755	0.164387
AC133435.1	9.3384	0.959667	0.6786	1.41419	0.157307	0.258034
AC133473.1	1.86791	2.59507	1.87465	1.38429	0.166269	NA
AC133548.2	7.17634	-0.606412	0.903642	-0.671075	0.502173	0.627861
AC133552.1	8.68044	-0.138522	0.81633	-0.169689	0.865255	0.913786
AC133552.2	46.3528	0.849771	0.356167	2.38588	0.0170383	0.040912
AC133552.3	1.96871	0.0913703	1.63259	0.0559666	0.955368	NA
AC133552.4	2.67013	-0.642179	2.09314	-0.306802	0.758994	0.8375
AC133555.3	10.4847	1.1333	0.85139	1.33112	0.183151	0.291544
AC133561.1	1.46176	-0.782302	1.9694	-0.397228	0.6912	NA
AC134050.1	1.25403	-1.49417	2.42023	-0.617368	0.536992	NA
AC134349.2	1.70739	0	2.95998	0	1	NA
AC134349.3	1.70739	0	2.95998	0	1	NA
AC134669.1	1.07422	1.33382	2.7763	0.480431	0.630921	NA
AC135050.2	39.342	-1.41564	0.478362	-2.95935	0.0030829	0.00930626
AC135068.6	3.58284	0.754113	0.895161	0.842433	0.399546	0.532627
AC135178.3	69.2661	0.0837519	0.472353	0.177308	0.859266	0.9092
AC135178.7	15.6518	0.136763	0.525148	0.260427	0.794534	0.863222
AC135279.2	5.20697	1.23285	1.72618	0.714211	0.475097	0.603229
AC135352.1	15.0291	0.216961	0.713411	0.304118	0.761038	0.839187
AC135506.1	60.2032	-0.355768	0.309024	-1.15127	0.249623	0.371397
AC135586.2	13.1197	0.155496	0.653212	0.238048	0.811844	0.875381
AC135628.1	4.217	0.885432	1.0476	0.845199	0.398	0.531235
AC135721.1	15.2399	-0.893967	0.708823	-1.2612	0.207237	0.321545
AC135731.1	0.930041	-2.33831	4.77718	-0.489476	0.624505	NA
AC135731.2	1.10806	-3.76175	2.83767	-1.32565	0.184956	NA
AC135977.1	292.526	-3.14031	1.28333	-2.447	NA	NA
AC135983.2	38.6221	-2.28404	0.760423	-3.00364	0.00266767	0.00821442
AC135983.3	6.73078	-1.13997	0.719109	-1.58526	0.112908	0.197288
AC135983.4	1.48251	-0.748095	1.82037	-0.410957	0.681104	NA
AC136352.1	1.33794	-2.14875	2.14248	-1.00293	0.315895	NA
AC136475.10	5.26841	-1.31616	1.26653	-1.03918	0.29872	0.427297
AC136604.1	1.1023	1.2161	1.94879	0.62403	0.532608	NA
AC136616.1	1.41791	2.71863	2.73019	0.995764	0.319365	NA
AC136628.3	31.988	0.21134	0.377391	0.560003	0.575477	0.690912
AC136632.1	41.7419	0.151901	0.395753	0.383827	0.701107	0.794405
AC136632.2	35.6834	0.813473	0.381089	2.1346	0.0327935	0.0706158
AC136687.1	2.99083	0.600665	1.26594	0.474479	0.635158	0.741707
AC136944.3	1.41584	0.294059	2.48707	0.118235	0.905881	NA
AC137055.1	5.19241	0.280924	1.20909	0.232343	0.816272	0.878902
AC137695.1	1.09371	-0.288514	2.55228	-0.113042	0.909998	NA
AC137695.2	18.7312	-1.24993	0.535784	-2.33289	0.0196537	0.0461405
AC137834.1	13.1795	-0.880032	0.837429	-1.05087	0.293316	0.421089
AC138207.6	6.60304	-0.85348	1.31948	-0.646831	0.517741	0.642125
AC138207.8	48.4987	1.54121	0.358517	4.29884	1.71691e-05	9.23244e-05
AC138207.9	12.6746	0.232035	0.697035	0.332889	0.739218	0.82277
AC138356.2	1.91657	0	2.14709	0	1	NA
AC138393.1	1770.98	0.258963	0.155754	1.66264	0.0963845	0.173278
AC138409.1	97.6812	2.52115	1.17006	2.15472	0.0311839	0.0678121
AC138409.2	904.128	0.150479	0.205563	0.732034	0.464148	0.59346
AC138696.1	2.45266	-1.78433	2.96262	-0.602281	0.546987	0.666072
AC138747.4	5.62564	-0.0252681	1.39443	-0.0181208	0.985542	0.996732
AC138749.6	3.83586	-1.88162	1.86504	-1.00889	0.313028	0.442561
AC138749.7	8.14841	-0.795192	3.00315	-0.264786	0.791174	0.861162
AC138811.2	227.419	-2.58778	1.27523	-2.02927	0.0424309	0.0878488
AC138827.1	2.13957	-1.40163	1.80504	-0.776509	0.437448	0.568517
AC138827.3	4.36832	0	4.85678	0	NA	NA
AC138866.1	139.216	0.545304	0.303398	1.79732	0.072285	0.136719
AC138866.2	22.7193	0	1.82357	0	1	1
AC138894.1	8.60795	-0.239751	1.62686	-0.147371	0.882839	0.925015
AC138932.1	275.477	-1.0869	1.11117	-0.978159	0.327996	0.458761
AC138932.3	28.557	-1.28552	0.443511	-2.8985	0.00374953	0.0110416
AC138951.1	15.0078	3.07501	1.40562	2.18766	0.0286944	0.06317
AC138969.1	1371.37	-0.401591	0.195691	-2.05217	0.040153	0.0839516
AC138969.2	83.2617	-2.1422	0.502317	-4.26464	2.00229e-05	0.00010593
AC139085.1	2.27341	2.59735	1.53603	1.69095	0.0908469	0.16489
AC139143.1	1.27904	-0.26104	1.63089	-0.16006	0.872834	NA
AC139426.3	1.28083	-1.27413	2.33199	-0.546372	0.58481	NA
AC139491.5	24.7404	0.919077	0.662974	1.38629	0.165657	0.269036
AC139491.7	6.82004	1.59335	1.14574	1.39068	0.164323	0.267284
AC139494.1	621.833	-0.322047	0.42911	-0.750501	0.452953	0.582825
AC139494.5	18.8176	0.908661	0.456217	1.99173	0.0464006	0.0943881
AC139495.1	15.5151	0.377433	0.766171	0.492622	0.62228	0.730447
AC139495.2	33.9892	0.0309114	1.08661	0.0284475	0.977305	0.99173
AC139495.3	65.5271	0.438863	0.820027	0.535182	0.592524	0.705102
AC139530.2	20.1289	-1.4149	0.927777	-1.52504	0.127249	0.217273
AC139677.1	69.2414	-0.952881	0.562732	-1.69331	0.0903958	0.164283
AC139677.2	101.79	-0.044274	0.857745	-0.0516167	0.958834	0.979085
AC139677.3	5.8986	0	2.04264	0	1	1
AC139677.4	98.1003	-1.02631	0.466083	-2.20199	0.0276663	0.0613596
AC139677.5	168.041	-0.465044	0.291278	-1.59656	0.110363	0.193721
AC139769.1	895.066	0.486907	0.184617	2.6374	0.00835447	0.0222198
AC139769.3	1.27269	-2.14369	2.28508	-0.938123	0.348181	NA
AC139795.1	35.2297	-0.223893	0.478415	-0.467989	0.639793	0.745478
AC140076.1	4.56587	1.39371	1.19066	1.17054	0.241784	0.3623
AC140479.2	7.14056	-0.647259	1.77337	-0.364987	0.715121	0.80499
AC140481.3	21.3957	0.912385	0.563167	1.6201	0.105212	0.186331
AC141557.1	58.8414	0.982702	0.318479	3.08561	0.00203135	0.00647049
AC141557.2	9.7651	-0.336693	0.871547	-0.386316	0.699262	0.792994
AC141586.1	226.68	0.263711	0.267041	0.987529	0.323383	0.453929
AC142086.6	12.622	-4.35017	1.36918	-3.1772	0.00148704	0.00491028
AC142381.3	17.2924	-3.66066	1.34652	-2.71861	0.00655564	0.0180172
AC144530.1	71.27	1.1782	0.290154	4.06061	4.89454e-05	0.000237069
AC144568.1	1.968	-0.506933	1.2609	-0.402041	0.687654	NA
AC145138.1	5.74544	0	4.85678	0	1	1
AC145285.1	14.1026	1.09517	0.670953	1.63225	0.102626	0.182669
AC146335.1	34.1147	0.359135	0.538222	0.667262	0.504605	0.630005
AC146335.2	2.72412	-2.45134	4.7723	-0.513659	NA	NA
AC146507.1	2.45335	0.423476	1.27557	0.331989	0.739898	0.823163
AC146507.2	1.6601	2.27366	2.61698	0.86881	0.384951	NA
AC146944.1	28.3923	0.316373	1.01693	0.311108	0.755719	0.834712
AC146944.2	24.6984	0.624718	0.626834	0.996624	0.318947	0.44928
AC171558.7	3.58284	0.754113	0.895161	0.842433	0.399546	0.532627
AC209007.1	20.6733	-0.121321	0.465157	-0.260817	0.794234	0.863028
AC209234.1	1.21178	-1.46389	2.14354	-0.68293	0.494651	NA
AC211429.1	3.2454	3.88322	2.05561	1.88908	0.0588808	0.115396
AC211476.1	1.78071	-2.45218	2.19437	-1.11749	0.263787	NA
AC211476.3	21.3458	-0.849801	2.84178	-0.299038	0.764911	0.842085
AC211476.4	16.6017	1.86446	4.12258	0.452254	0.651086	0.75444
AC211485.1	15.2056	0.689539	0.633642	1.08822	0.2765	0.401726
AC211486.1	20.9675	-0.515082	0.426583	-1.20746	0.227255	0.344898
AC213203.2	20.5143	-0.566665	0.559809	-1.01225	0.31142	0.440759
AC217769.1	4.7755	0	4.85678	0	NA	NA
AC217785.1	16.5899	-2.98825	0.985121	-3.03338	0.00241828	0.00753968
AC225613.1	1.11038	-0.719252	2.42495	-0.296605	0.766768	NA
AC226119.2	124.351	0.614037	0.20535	2.9902	0.00278795	0.00854121
AC226770.1	2.86945	0	2.4408	0	1	1
AC231533.2	5.98201	0.810808	0.835347	0.970625	0.331735	0.462677
AC233699.1	1.96413	0	3.99807	0	1	NA
AC233964.1	17.2871	-0.966276	0.685985	-1.4086	0.158955	0.260226
AC233968.1	194.157	0.97148	1.07758	0.901536	0.367303	0.499519
AC233992.2	2.54411	2.93096	1.68063	1.74396	0.0811653	0.15032
AC234644.1	1.02087	1.27273	2.55048	0.499016	0.617768	NA
AC234771.4	3.83451	-3.24349	1.50904	-2.14938	0.0316045	0.0685785
AC234775.2	1.9714	-0.351982	2.04648	-0.171994	0.863443	NA
AC234778.1	1.6611	0.590663	1.43247	0.412338	0.680092	NA
AC234781.5	85.1715	-0.467413	0.376118	-1.24273	0.213967	0.329597
AC234782.1	0.885315	0	2.98249	0	1	NA
AC234782.2	1.03251	0.592925	2.55625	0.231951	0.816576	NA
AC234782.3	2.75846	0	2.25993	0	1	1
AC234783.1	40.8178	-1.41631	0.387581	-3.65422	0.000257961	0.00103126
AC235565.2	29.2434	-3.28198	0.692242	-4.74108	2.12578e-06	1.39065e-05
AC239600.2	9.90953	1.04933	0.611597	1.71573	0.0862119	0.157899
AC239798.1	58.2044	4.39792	0.449703	9.77961	1.37737e-22	5.9525e-21
AC239798.2	1.09461	0	3.1717	0	1	NA
AC239800.1	17.6328	-0.395304	0.571914	-0.691195	0.489443	0.616718
AC239800.3	6.1155	1.03471	0.821772	1.25911	0.207989	0.322523
AC239809.2	2.11126	-2.47734	1.75554	-1.41116	0.158199	0.259209
AC239859.5	1.88016	-2.80058	1.88187	-1.48819	0.136701	NA
AC239860.1	0.912223	-0.680271	3.92862	-0.173158	0.862528	NA
AC240274.1	851.029	-0.796478	0.221145	-3.6016	0.000316262	0.00123953
AC240720.1	1.2203	-3.81914	2.99597	-1.27476	0.202394	NA
AC241377.3	4.89231	0.969265	3.17021	0.305742	0.759801	0.838172
AC241520.1	2.81342	0	2.47053	0	1	1
AC241584.1	3.31412	-0.228569	1.36303	-0.167692	0.866826	0.914776
AC241585.1	0.935671	0	2.9547	0	1	NA
AC241585.2	496.054	0.212517	0.174377	1.21872	0.22295	0.339556
AC241952.1	86.4878	-1.94232	0.669348	-2.9018	0.00371023	0.0109395
AC242308.2	4.36815	-0.0215667	1.32486	-0.0162785	0.987012	0.997753
AC242376.1	1.07062	-2.85605	3.35476	-0.851341	0.39458	NA
AC242376.2	38.6277	-1.57443	0.48047	-3.27686	0.0010497	0.00360033
AC242842.3	65.9519	-1.0058	0.311952	-3.22422	0.00126315	0.00424713
AC243547.3	6.46801	-2.31756	1.13529	-2.04137	0.0412138	0.0858154
AC243562.2	2.56518	-0.246569	1.20764	-0.204173	0.838218	0.894798
AC243587.1	174.321	0	3.46916	0	1	1
AC243654.2	3.47634	0.130229	1.17886	0.11047	0.912037	0.945756
AC243732.1	10.6419	-0.938073	0.801114	-1.17096	0.241615	0.362174
AC243734.1	56.1003	-3.40381	0.555508	-6.12737	8.93442e-10	1.08795e-08
AC243791.1	28.557	-1.28552	0.443511	-2.8985	0.00374953	0.0110416
AC243919.1	7551.5	0.864647	0.83287	1.03815	0.299199	0.42775
AC243960.2	1.55348	-0.641611	2.14511	-0.299104	0.764861	NA
AC243960.6	1.55348	-0.641611	2.14511	-0.299104	0.764861	NA
AC244033.1	1.94826	3.60473	1.87854	1.9189	0.0549971	NA
AC244034.1	10.7643	-0.245432	0.727403	-0.337408	0.735809	0.820188
AC244093.1	8.72419	0.152835	0.750746	0.203577	0.838684	0.894979
AC244093.2	3.86524	1.36831	1.05762	1.29376	0.195749	0.307187
AC244102.2	4.76445	2.76048	1.22087	2.26107	0.0237551	0.0541018
AC244154.1	88.9351	-6.58084	1.27193	-5.17391	2.2925e-07	1.83099e-06
AC244197.3	168.419	-2.4832	0.943211	-2.6327	0.00847084	0.0224898
AC244230.2	2.40965	0.704459	1.31686	0.534954	0.592682	0.705143
AC244255.1	3.70202	0.838601	1.08411	0.773535	0.439206	0.569926
AC244260.1	65.2489	-1.92627	0.782607	-2.46135	0.0138416	0.034244
AC244394.1	1.11871	-0.6682	2.46813	-0.270731	0.786598	NA
AC244489.1	153.472	0.35509	0.264379	1.34311	0.179236	0.28654
AC244489.2	44.1889	1.0813	2.04961	0.527563	0.597802	0.70931
AC244517.3	5.82972	-0.6193	0.998439	-0.620268	0.535081	0.65667
AC244517.6	6.82993	-4.6135	1.35111	-3.4146	0.000638748	0.00232208
AC244636.2	15.2145	1.28445	0.528486	2.43042	0.0150812	0.0368776
AC244669.1	1093.43	1.05106	0.206779	5.08303	3.71458e-07	2.85e-06
AC245033.3	92.1936	0.513646	1.19011	0.431597	0.666035	0.766977
AC245033.4	64.7345	0.280186	0.412329	0.679521	0.496808	0.623145
AC245060.4	678.112	-0.279436	0.113769	-2.45616	0.0140429	0.0346599
AC245096.1	7.22885	-0.269171	1.06614	-0.252473	0.800676	0.867579
AC245100.2	18.7706	-0.308838	0.803118	-0.384549	0.700572	0.794054
AC245100.3	2.05962	-4.78728	1.62317	-2.94935	0.00318447	NA
AC245100.5	1.04121	0.321126	2.24302	0.143167	0.886158	NA
AC245100.7	461.705	0.387856	0.199439	1.94473	0.0518072	0.103605
AC245297.1	5.89421	-3.26343	1.47091	-2.21865	0.0265106	0.0592825
AC245452.2	0.884178	0	3.98238	0	1	NA
AC245690.2	2.80218	0	2.42861	0	1	1
AC245884.3	2.03491	-0.395534	1.74253	-0.226988	0.820433	NA
AC246785.2	70.4147	0.858995	0.292059	2.94116	0.00326981	0.00979925
AC246787.1	359.972	0.998425	0.232108	4.30154	1.69612e-05	9.13685e-05
AC253536.5	5.88519	2.7715	1.20261	2.30458	0.0211899	0.0492068
AC253536.7	51.2284	3.73504	0.847012	4.40967	1.03527e-05	5.86332e-05
AC253572.1	28.2887	-0.890743	0.427538	-2.08343	0.0372125	0.0787932
AC254560.1	2.55736	-3.1613	2.49716	-1.26596	0.205528	0.319408
ACAA1	1228.26	0.1236	0.134225	0.920848	0.35713	0.489202
ACAA2	9900.64	-0.172697	0.10905	-1.58365	0.113273	0.197749
ACACA	8444.47	-0.0903917	0.12904	-0.700495	0.483618	0.611226
ACACB	460.361	0.668312	0.239764	2.78737	0.00531376	0.0149972
ACAD10	1473.57	0.282971	0.138969	2.03621	0.0417291	0.0866925
ACAD11	1163.81	0.528886	0.175223	3.01836	0.00254148	0.00787048
ACAD8	1666.44	0.5715	0.109102	5.23822	1.62133e-07	1.33178e-06
ACAD9	1700.15	0.172658	0.118873	1.45246	0.146374	0.243527
ACADL	38.9325	0.78881	0.440509	1.79068	0.073345	0.138343
ACADM	1820.7	-1.14821	0.417885	-2.74768	0.0060019	0.016688
ACADS	488.068	1.10161	0.192363	5.72674	1.0238e-08	1.03287e-07
ACADSB	791.416	1.04009	0.175902	5.91289	3.36165e-09	3.71343e-08
ACADVL	6174.39	0.405806	0.152812	2.6556	0.00791684	0.0212211
ACAN	70.8925	-1.28114	0.351915	-3.64048	0.000272128	0.00108401
ACAP1	913.766	2.29128	0.261981	8.74595	2.21156e-18	6.9587e-17
ACAP2	1889.45	-1.02935	0.561506	-1.8332	0.0667729	0.128113
ACAP3	1164.77	-0.70764	0.21704	-3.26042	0.00111249	0.00378929
ACAT1	2780.19	1.13936	0.206041	5.52976	3.20678e-08	2.97968e-07
ACAT2	13111.8	-0.329667	0.145457	-2.26642	0.0234256	0.0535068
ACBD3	2515.59	-1.37585	0.331088	-4.15555	3.2451e-05	0.000163693
ACBD4	562.179	0.961741	0.158979	6.04949	1.45307e-09	1.69907e-08
ACBD5	876.79	-0.94068	0.285902	-3.29021	0.00100111	0.00344989
ACBD6	3886.26	0.837819	0.165531	5.06141	4.16165e-07	3.16548e-06
ACBD7	235.599	-0.427591	0.356355	-1.1999	0.230177	0.348383
ACCS	231.8	1.27933	0.249303	5.13163	2.87243e-07	2.25567e-06
ACD	1649.97	0.908923	0.207759	4.37488	1.21497e-05	6.78668e-05
ACE	286.581	-1.09377	0.195884	-5.5838	2.35323e-08	2.24468e-07
ACE2	36.7281	-1.01161	0.42066	-2.40481	0.016181	0.039151
ACER1	2.35311	-0.319773	1.18029	-0.270928	0.786446	0.857438
ACER2	79.4441	-1.3657	0.604314	-2.25992	0.0238259	0.0542339
ACER3	1003.41	-0.0320359	0.114313	-0.280248	0.779287	0.852347
ACHE	848.953	0.790713	0.192215	4.1137	3.89365e-05	0.00019296
ACIN1	12461.1	-0.336055	0.118332	-2.83994	0.00451221	0.0129718
ACKR1	22.0497	-0.844081	0.450261	-1.87465	0.0608413	0.118569
ACKR2	24.7104	0.282962	0.573789	0.493147	0.621909	0.7301
ACKR3	163.359	-1.23753	0.305441	-4.05162	5.08649e-05	0.000245133
ACKR4	10.0883	-0.350159	1.13266	-0.309148	0.757209	0.836004
ACLY	22438.1	-0.647546	0.16077	-4.02777	5.63083e-05	0.000267952
ACMSD	29.1365	0.66276	0.379983	1.74418	0.0811275	0.150263
ACO1	4116.79	-0.043835	0.130609	-0.335621	0.737157	0.821408
ACO2	5622.93	-0.0351259	0.125476	-0.27994	0.779524	0.852556
ACOT1	144.941	-0.859554	0.309812	-2.77444	0.00552976	0.0155406
ACOT11	922.666	0.320997	0.176064	1.82318	0.0682767	0.130455
ACOT12	11.2684	-1.1221	0.618477	-1.81429	0.0696324	0.132598
ACOT13	3751.65	0.593568	0.15636	3.79616	0.000146955	0.000628415
ACOT2	306.715	0.132672	0.207345	0.639859	0.522264	0.645432
ACOT4	59.3586	0.914352	0.276576	3.30597	0.000946475	0.0032862
ACOT6	15.1053	2.2252	0.77209	2.88205	0.00395098	0.0115613
ACOT7	6453.12	0.795329	0.136959	5.80708	6.35733e-09	6.68767e-08
ACOT8	1648.51	0.79517	0.20433	3.8916	9.95874e-05	0.000446131
ACOT9	2343.34	0.341061	0.153932	2.21566	0.0267147	0.059649
ACOX1	1111.79	0.599523	0.236957	2.53009	0.0114032	0.0290968
ACOX2	137.379	0.461942	0.26688	1.7309	0.0834696	0.153742
ACOX3	1711.67	0.168163	0.230038	0.731024	0.464764	0.593956
ACOXL	386.334	1.01578	0.261914	3.87831	0.000105185	0.00046804
ACP1	7154.76	-0.0457343	0.105677	-0.432774	0.665179	0.7662
ACP2	1212.32	-0.0837921	0.145313	-0.57663	0.564189	0.680849
ACP4	5.94249	0.509358	0.780627	0.652498	0.51408	0.638923
ACP5	97.6279	2.41639	0.554602	4.35698	1.31867e-05	7.30237e-05
ACP6	880.246	1.17174	0.159959	7.32522	2.38509e-13	4.4343e-12
ACP7	22.5151	0.798544	0.565422	1.4123	0.157862	0.258738
ACPP	214.725	-1.35054	0.275669	-4.89915	9.62529e-07	6.79644e-06
ACR	12.7459	-0.34171	0.67324	-0.50756	0.611762	0.721855
ACRBP	57.8594	1.05043	0.375158	2.79997	0.00511069	0.0144859
ACRV1	62.3691	1.1946	0.521002	2.29288	0.0218548	0.0504521
ACSBG1	112.968	-0.512769	0.348435	-1.47163	0.14112	0.236514
ACSBG2	3.63425	-2.55445	1.74556	-1.46339	0.14336	0.239339
ACSF2	1816.95	0.124489	0.165823	0.750735	0.452812	0.582745
ACSF3	1535.92	0.690277	0.164896	4.18615	2.83731e-05	0.000144953
ACSL1	295.866	0.122833	0.277151	0.443197	0.657623	0.759486
ACSL3	6160.63	-1.12389	0.19893	-5.64969	1.60734e-08	1.57798e-07
ACSL4	2699.55	-0.769	0.364913	-2.10735	0.0350873	0.0748171
ACSL5	17.0374	-1.77855	0.751402	-2.36697	0.0179344	0.0427631
ACSL6	70.4206	0.205389	0.345896	0.593789	0.552653	0.670735
ACSM1	13.3957	1.00188	0.867241	1.15525	0.247989	0.369584
ACSM2A	154.335	-2.16533	0.326882	-6.62419	3.49151e-11	5.12734e-10
ACSM2B	46.7241	1.3093	0.529074	2.4747	0.0133347	0.0331661
ACSM3	398.896	1.27661	0.210855	6.05445	1.40894e-09	1.65021e-08
ACSM4	38.4955	5.24766	0.586213	8.9518	3.4974e-19	1.16083e-17
ACSM5	4.27568	2.09849	0.972051	2.15883	0.0308636	0.0672383
ACSM6	17.2554	0.949917	0.651141	1.45885	0.144606	0.241135
ACSS1	69.5278	0.823496	0.277028	2.97261	0.00295279	0.00896334
ACSS2	4324.71	-0.479749	0.151383	-3.16911	0.00152906	0.00503488
ACSS3	2503.55	-0.0735013	0.127179	-0.577938	0.563306	0.680155
ACTA1	1450.06	0.386732	0.198592	1.94737	0.05149	0.103087
ACTA2	196.263	-1.48788	0.397131	-3.74657	0.000179268	0.000750084
ACTB	61276.7	1.43209	0.361828	3.95793	7.56024e-05	0.000348261
ACTBP1	2.51062	0.012883	1.37926	0.00934052	0.992547	1
ACTBP11	6.17277	0.771319	1.12423	0.686086	0.492659	0.619302
ACTBP13	3.36388	-3.8549	1.65456	-2.32987	0.0198133	0.0464533
ACTBP14	1.03596	1.17974	2.35828	0.500254	0.616896	NA
ACTBP2	14.6103	-0.963123	0.623136	-1.54561	0.1222	0.210246
ACTBP7	3.00715	-0.230144	1.20287	-0.19133	0.848267	0.901727
ACTBP8	4.50883	0.654772	1.11884	0.585221	0.558399	0.676025
ACTBP9	2.39869	-3.61422	1.66709	-2.16798	0.0301599	0.0658962
ACTC1	11052.2	-2.95175	0.221966	-13.2982	2.37048e-40	3.00582e-38
ACTG1	113603	0.177209	0.183689	0.96472	0.334685	0.465901
ACTG1P1	9.04444	-2.24639	0.916871	-2.45006	0.0142833	0.0351743
ACTG1P10	16.145	0.986795	0.749915	1.31587	0.188216	0.29768
ACTG1P11	1.17769	-0.506521	1.98762	-0.254838	0.798848	NA
ACTG1P12	5.31158	-0.904912	1.02552	-0.882392	0.377565	0.510013
ACTG1P14	11.1011	-0.21583	0.683113	-0.315951	0.75204	0.831863
ACTG1P15	3.85438	0.288756	1.34331	0.214959	0.8298	0.888768
ACTG1P16	1.71024	-1.08912	1.51234	-0.720154	0.47143	NA
ACTG1P17	98.2831	0.211636	0.333299	0.634973	0.525446	0.647965
ACTG1P18	1.52195	2.07856	1.9928	1.04303	0.296933	NA
ACTG1P19	1.0371	1.13573	2.20127	0.515946	0.605892	NA
ACTG1P2	1.17769	-0.506521	1.98762	-0.254838	0.798848	NA
ACTG1P20	6.04971	-0.0442889	1.18185	-0.0374742	0.970107	0.9866
ACTG1P21	7.17189	-0.722865	0.9272	-0.779621	0.435614	0.566968
ACTG1P23	3.05269	-0.874667	1.28216	-0.682183	0.495123	0.621723
ACTG1P24	3.76534	1.43761	1.31312	1.0948	0.273603	0.398584
ACTG1P3	6.92158	-2.01554	1.27272	-1.58365	0.113274	0.197749
ACTG1P4	1.33622	-1.78671	2.59958	-0.687307	0.491889	NA
ACTG1P9	61.9847	0.082093	0.318763	0.257536	0.796765	0.864727
ACTG2	260.826	-1.84925	0.293978	-6.29044	3.16566e-10	4.09756e-09
ACTL10	24.7715	-0.145805	0.462008	-0.31559	0.752314	0.832036
ACTL6A	3887.68	-0.23197	0.120593	-1.92358	0.0544072	0.107998
ACTL6B	37.1934	5.16368	0.681435	7.57767	3.51827e-14	7.23328e-13
ACTL8	8.70525	0.901369	1.10874	0.81297	0.416235	0.548317
ACTN1	13986.5	-0.898855	0.200721	-4.47814	7.52952e-06	4.407e-05
ACTN2	83.7331	0.487354	0.323651	1.5058	0.132118	0.223979
ACTN3	1649.21	-1.02779	0.15902	-6.46328	1.0246e-10	1.41625e-09
ACTN4	19072.3	0.167749	0.177717	0.94391	0.345216	0.476488
ACTN4P1	1.67721	-0.446521	1.79152	-0.249242	0.803174	NA
ACTR10	2182.61	-0.119249	0.174387	-0.683819	0.49409	0.620646
ACTR1A	9131.92	-0.422481	0.138242	-3.05609	0.00224241	0.00705157
ACTR1B	3081.91	-0.617539	0.135655	-4.55226	5.30726e-06	3.1928e-05
ACTR2	9840.86	-1.34568	0.370008	-3.63691	0.000275926	0.00109728
ACTR3	9617.46	-1.39335	0.213343	-6.531	6.53309e-11	9.24147e-10
ACTR3B	1450.48	-0.219273	0.134262	-1.63317	0.102433	0.182401
ACTR3C	9.51894	-1.68346	1.12948	-1.49048	0.136099	0.229717
ACTR5	1016.8	0.698303	0.142526	4.89947	9.60961e-07	6.78964e-06
ACTR6	1516.55	-0.804297	0.324037	-2.48212	0.0130605	0.0325796
ACTR8	1228.81	0.471898	0.205539	2.29591	0.021681	0.0501536
ACTRT3	65.782	0.777815	0.26339	2.95309	0.00314611	0.00946739
ACVR1	1052.02	-1.93199	0.256343	-7.53672	4.81926e-14	9.76581e-13
ACVR1B	1404.29	-0.387761	0.170635	-2.27246	0.0230586	0.0527881
ACVR1C	83.9058	-1.55018	0.446277	-3.47359	0.000513552	0.00190655
ACVR2A	755.21	-0.900676	0.119559	-7.53332	4.94655e-14	9.99505e-13
ACVR2B	6582.01	-0.127321	0.206026	-0.617983	0.536587	0.657529
ACVRL1	221.581	-2.38761	0.346919	-6.88233	5.88833e-12	9.39648e-11
ACY1	2147.65	0.40934	0.158346	2.58509	0.00973539	0.0253981
ACY3	3.72255	2.97038	1.21118	2.45247	0.014188	0.0349739
ACYP1	811.493	-0.369788	0.180196	-2.05214	0.0401561	0.0839516
ACYP2	573.456	0.438109	0.133525	3.28109	0.00103407	0.00355305
AD000091.1	6.62036	0.213005	1.02306	0.208204	0.83507	0.892877
AD000671.1	226.651	-0.225582	0.291351	-0.774261	0.438777	0.569648
AD000671.2	9.23044	4.67737	1.84163	2.5398	0.0110916	0.0283976
ADA	2092.12	-0.375626	0.162289	-2.31456	0.0206372	0.0480974
ADA2	2303.13	0.322461	0.148316	2.17415	0.0296939	0.0650594
ADAD2	21.4024	3.81338	0.701233	5.4381	5.38513e-08	4.79141e-07
ADAL	748.684	0.136128	0.132456	1.02772	0.30408	0.432887
ADAM10	6652.28	-1.3961	0.276661	-5.04624	4.50591e-07	3.40411e-06
ADAM11	193.108	0.477183	0.247647	1.92687	0.0539964	0.107354
ADAM12	27.5112	-2.30265	0.569919	-4.04032	5.33786e-05	0.000255503
ADAM15	2038.3	0.694759	0.179729	3.86559	0.000110822	0.000490647
ADAM17	1296.82	-2.28513	0.242083	-9.43947	3.74672e-21	1.43473e-19
ADAM18	3.19304	-2.83351	1.25317	-2.26107	0.0237549	0.0541018
ADAM19	4189.84	-1.32441	0.178987	-7.3995	1.36693e-13	2.61483e-12
ADAM1A	9.68716	0	4.85678	0	NA	NA
ADAM1B	10.7722	-0.805291	0.76664	-1.05042	0.293527	0.421319
ADAM20	5.16473	0.693054	1.73619	0.399182	0.689759	0.785951
ADAM21	9.88397	0.661824	0.792172	0.835455	0.403461	0.536496
ADAM22	708.379	0.387014	0.208717	1.85425	0.0637032	0.123361
ADAM23	900.376	0.56803	0.151781	3.74243	0.00018225	0.00076061
ADAM28	43.2894	-0.743451	0.491441	-1.5128	0.130331	0.221464
ADAM29	21.285	-0.365205	0.471266	-0.774944	0.438373	0.569299
ADAM32	222.316	-0.036888	0.512093	-0.0720338	0.942575	0.967031
ADAM33	184.809	-1.05937	0.249684	-4.24285	2.20695e-05	0.000115708
ADAM3A	28.4352	-0.0996513	0.596809	-0.166974	0.867391	0.915219
ADAM5	1.56813	0.858597	2.20099	0.390097	0.696465	NA
ADAM8	94.9661	0.64631	0.299454	2.1583	0.0309049	0.0673017
ADAM9	1234.22	-1.36655	0.545643	-2.50447	0.0122635	0.0309746
ADAMTS1	3077.29	-0.913035	0.175242	-5.21015	1.88691e-07	1.53034e-06
ADAMTS10	568.551	-0.788632	0.234383	-3.36471	0.000766234	0.00273004
ADAMTS12	1046.23	-1.10581	0.111281	-9.93712	2.87018e-23	1.29317e-21
ADAMTS13	608.141	-0.837642	0.185974	-4.50407	6.66641e-06	3.93994e-05
ADAMTS14	103.088	0.737469	0.265274	2.78002	0.00543548	0.015298
ADAMTS15	2089.7	-2.21219	0.159015	-13.9118	5.36848e-44	7.94985e-42
ADAMTS16	607.891	2.68934	0.300572	8.9474	3.63949e-19	1.20234e-17
ADAMTS17	71.5465	-0.543257	0.459803	-1.1815	0.237404	0.357101
ADAMTS18	81.7706	-0.460807	0.434365	-1.06087	0.288747	0.416009
ADAMTS19	2150.03	0.672135	0.182753	3.67783	0.000235225	0.000952778
ADAMTS2	547.687	-1.25517	0.215351	-5.82847	5.5937e-09	5.94602e-08
ADAMTS20	169.957	-1.54108	0.366982	-4.19933	2.67702e-05	0.000137962
ADAMTS3	934.876	-1.85874	0.304673	-6.10079	1.05542e-09	1.26269e-08
ADAMTS4	987.779	-1.06029	0.260919	-4.06365	4.83104e-05	0.00023453
ADAMTS5	71.4152	-1.90901	0.34522	-5.52983	3.20543e-08	2.97968e-07
ADAMTS6	141.012	-2.34814	0.370733	-6.33378	2.39228e-10	3.13677e-09
ADAMTS7	3315.34	-0.680575	0.187314	-3.63333	0.00027979	0.00110952
ADAMTS7P1	38.9428	-0.23183	0.376918	-0.615068	0.53851	0.659085
ADAMTS7P3	41.3186	-0.449437	0.336439	-1.33586	0.181594	0.289609
ADAMTS7P4	16.7108	0.940493	0.502277	1.87246	0.0611435	0.119082
ADAMTS8	137.769	-2.51108	0.249203	-10.0764	7.02201e-24	3.33404e-22
ADAMTS9	1144.16	-1.72458	0.301844	-5.71348	1.10689e-08	1.11193e-07
ADAMTSL1	18.0908	-0.557892	0.591398	-0.943343	0.345505	0.476795
ADAMTSL2	831.728	-3.79928	0.192426	-19.7441	9.02072e-87	9.09632e-84
ADAMTSL3	647.995	0.206912	0.601283	0.344118	0.730758	0.817072
ADAMTSL4	366.907	-0.457879	0.210392	-2.17631	0.0295318	0.0647711
ADAMTSL5	69.9826	-1.81912	0.379439	-4.79424	1.63289e-06	1.09266e-05
ADAP1	286.556	1.30179	0.191196	6.80866	9.85117e-12	1.53126e-10
ADAP2	37.0933	1.44225	0.53644	2.68855	0.00717625	0.0194751
ADAR	13830.4	-0.103642	0.136768	-0.757793	0.448575	0.578503
ADARB1	854.764	0.0265523	0.145844	0.182059	0.855536	0.906703
ADARB2	99.6695	-0.534537	0.434417	-1.23047	0.218521	0.334495
ADAT1	436.077	-0.283382	0.132892	-2.13243	0.0329717	0.0709417
ADAT2	740.277	0.221395	0.14059	1.57475	0.115315	0.200583
ADAT3	223.563	0.0121747	0.346186	0.035168	0.971946	0.987948
ADCK1	555.616	0.593252	0.159937	3.70929	0.000207838	0.00085377
ADCK2	712.234	0.313871	0.237167	1.32342	0.185696	0.294554
ADCK5	343.811	0.0604139	0.211167	0.286096	0.774805	0.849413
ADCY1	860.649	0.371324	0.167826	2.21255	0.026929	0.0600387
ADCY10	10.4884	-2.47264	1.01534	-2.43528	0.0148802	0.0364619
ADCY10P1	577.458	0.15545	0.171377	0.907065	0.364373	0.496682
ADCY2	730.528	-1.78935	0.360078	-4.96933	6.71849e-07	4.89239e-06
ADCY3	1865.72	-0.794612	0.139403	-5.70011	1.19732e-08	1.19653e-07
ADCY4	51.0988	0.0676851	0.412058	0.164261	0.869526	0.916407
ADCY5	807.63	0.431546	0.252812	1.70698	0.087825	0.16035
ADCY6	1351.43	-1.36679	0.140915	-9.69938	3.03348e-22	1.26451e-20
ADCY7	289.065	0.154353	0.284111	0.543284	0.586934	0.700457
ADCY8	412.35	-0.515704	0.233982	-2.20403	0.0275222	0.0611105
ADCY9	477.268	0.232282	0.254972	0.911012	0.362289	0.494479
ADCYAP1	2.93388	-1.88701	1.69745	-1.11167	0.26628	0.390494
ADCYAP1R1	611.116	1.06933	0.176127	6.07132	1.26863e-09	1.49413e-08
ADD1	8587	-0.0590908	0.122024	-0.484255	0.628205	0.735778
ADD2	6852.68	1.80354	0.165765	10.8801	1.43375e-27	8.60085e-26
ADD3	4098.01	-1.02968	0.278545	-3.69663	0.00021848	0.000893154
ADGB	40.7124	0.193137	0.709632	0.272165	0.785495	0.856899
ADGRA1	14.4739	-2.48695	0.606425	-4.10101	4.1135e-05	0.000203095
ADGRA2	252.488	-5.38676	0.445809	-12.0831	1.29713e-33	1.10313e-31
ADGRA3	3433.37	-0.0351561	0.127773	-0.275145	0.783205	0.855124
ADGRB1	503.947	-1.32012	0.298046	-4.42925	9.45603e-06	5.40607e-05
ADGRB2	1427.84	-0.629563	0.194499	-3.23684	0.00120861	0.00408137
ADGRB3	49.026	-0.41578	0.422082	-0.985067	0.324591	0.455111
ADGRD1	256.593	-1.27905	0.349122	-3.66362	0.000248677	0.000999238
ADGRD2	38.4864	0.537979	0.504171	1.06706	0.285945	0.412731
ADGRE1	1.07217	-1.35184	2.18122	-0.619762	0.535415	NA
ADGRE2	127.726	1.68561	0.343981	4.90029	9.56949e-07	6.7638e-06
ADGRE4P	7.89477	0.644894	0.869929	0.741318	0.458501	0.588081
ADGRE5	281.911	0.0620461	0.196333	0.316025	0.751983	0.831845
ADGRF1	39.727	0.864466	0.703893	1.22812	0.219401	0.335575
ADGRF2	29.8141	-2.8327	0.494416	-5.72938	1.00799e-08	1.01838e-07
ADGRF3	35.673	0.321732	0.538232	0.597756	0.550003	0.668291
ADGRF4	16.7549	-2.30198	0.526618	-4.37125	1.2354e-05	6.88985e-05
ADGRF5	8.79832	-0.615691	0.851675	-0.722917	0.469731	0.598353
ADGRF5P1	35.8182	0.439484	0.439488	0.99999	0.317315	0.447726
ADGRG1	227.959	-1.24912	0.233959	-5.33903	9.34431e-08	8.0079e-07
ADGRG2	490.739	2.03712	0.274494	7.42137	1.15911e-13	2.24981e-12
ADGRG3	335.146	-0.187232	0.238659	-0.784518	0.432736	0.564054
ADGRG5	429.502	0.883859	0.143979	6.13882	8.31355e-10	1.01703e-08
ADGRG6	401.388	-1.89402	0.399988	-4.73519	2.18853e-06	1.42774e-05
ADGRG7	5.97799	-2.50444	0.94544	-2.64897	0.00807378	0.0215545
ADGRL1	7257.46	0.488494	0.156015	3.13108	0.00174165	0.0056419
ADGRL2	7163.57	-0.670463	0.184497	-3.63402	0.000279044	0.00110781
ADGRL3	738.019	0.191266	0.268218	0.713098	0.475785	0.603886
ADGRL4	51.1503	-1.84562	0.41322	-4.46644	7.95319e-06	4.62938e-05
ADGRV1	1422.52	0.19562	0.210082	0.931164	0.351769	0.483391
ADH1A	4.16659	-3.09881	1.50985	-2.05239	0.0401315	0.0839168
ADH1B	9.88156	1.0523	0.736475	1.42884	0.153051	0.252395
ADH4	23.9655	0.225767	0.618764	0.364868	0.71521	0.80499
ADH5	19092.8	-0.059786	0.108622	-0.550403	0.582043	0.696701
ADH5P3	1.05671	0.294818	2.38716	0.123502	0.90171	NA
ADH5P4	6.65376	0.626935	0.872708	0.718379	0.472524	0.600754
ADH6	26.6378	-0.396187	0.405879	-0.976121	0.329004	0.459855
ADHFE1	152.974	0.0398943	0.325738	0.122473	0.902524	0.938757
ADI1	2927.42	0.0679303	0.123101	0.551826	0.581068	0.695787
ADIPOQ	15.1482	0.667933	0.65051	1.02678	0.304522	0.433283
ADIPOR1	5088.64	-0.512874	0.113253	-4.52855	5.93904e-06	3.54468e-05
ADIPOR2	3508.32	-0.558652	0.0971992	-5.74749	9.05754e-09	9.23014e-08
ADIRF	39.9499	-0.866551	0.391499	-2.21342	0.0268687	0.0599233
ADK	2010.63	0.0321288	0.160214	0.200537	0.841061	0.896329
ADM	2067.33	0.776643	0.126184	6.15484	7.5153e-10	9.27413e-09
ADM2	1357.45	-0.0456371	0.194152	-0.235058	0.814164	0.877123
ADM5	110.702	0.030782	0.231728	0.132837	0.894322	0.932823
ADNP	8758.37	-0.185499	0.144909	-1.28011	0.200507	0.313213
ADNP2	3119.74	-1.30763	0.254777	-5.13247	2.85959e-07	2.24776e-06
ADO	2173.63	-0.000298525	0.225278	-0.00132514	0.998943	1
ADORA1	382.508	-0.893711	0.188995	-4.72875	2.25904e-06	1.46921e-05
ADORA2A	416.918	0.0479872	0.21914	0.21898	0.826666	0.886225
ADORA2B	249.412	0.532076	0.213135	2.49642	0.0125453	0.0315098
ADPGK	1907.54	-0.378454	0.137447	-2.75345	0.00589702	0.0164305
ADPRH	199.15	1.25181	0.194616	6.4322	1.25767e-10	1.72155e-09
ADPRHL1	28.1796	0.29261	0.488367	0.59916	0.549066	0.66765
ADPRHL2	1471.13	0.026784	0.135205	0.198099	0.842968	0.897786
ADPRM	411.494	0.277204	0.149929	1.84891	0.0644711	0.124452
ADRA1A	23.4847	0.647147	0.532223	1.21593	0.22401	0.340975
ADRA1B	3.56694	-2.2693	1.53714	-1.47631	0.139861	0.23472
ADRA1D	18.1076	-0.356097	0.625716	-0.569104	0.569286	0.685383
ADRA2A	88.0506	2.19253	0.406471	5.39406	6.88823e-08	6.025e-07
ADRA2B	356.966	-0.784148	0.153649	-5.1035	3.33437e-07	2.58924e-06
ADRA2C	5310.02	0.251342	0.195199	1.28762	0.197877	0.309957
ADRB1	9.64096	-0.386764	0.723438	-0.53462	0.592913	0.705287
ADRB2	198.34	-3.61564	0.199865	-18.0904	3.79378e-73	1.95944e-70
ADRM1	7804	0.506896	0.181151	2.7982	0.00513883	0.0145539
ADSL	7622.21	0.939322	0.177607	5.28876	1.23147e-07	1.034e-06
ADSS	4157.12	0.144948	0.250489	0.578657	0.56282	0.679686
ADSSL1	745.605	0.591087	0.13113	4.50764	6.55539e-06	3.87974e-05
ADTRP	26.213	-0.476127	0.417974	-1.13913	0.254649	0.377437
AEBP1	5087.59	-0.583526	0.189249	-3.08338	0.00204663	0.00650899
AEBP2	1578.45	-0.485221	0.263443	-1.84184	0.0654986	0.12611
AEN	6594.88	0.36278	0.123991	2.92585	0.00343517	0.0102354
AF107885.1	7.74208	1.44276	0.917232	1.57295	0.11573	0.20119
AF131215.1	2.62287	0	2.20835	0	1	1
AF131216.2	7.66245	-0.10691	0.948506	-0.112714	0.910257	0.944466
AF131216.4	9.38739	1.20758	0.691376	1.74664	0.0807002	0.149642
AF186192.2	2.26566	-0.563262	1.64666	-0.342064	0.732303	0.818077
AF186192.6	7.09227	-0.0922106	0.704684	-0.130854	0.895891	0.933753
AF201337.1	2.28228	-0.178802	1.632	-0.10956	0.912758	0.946102
AF279873.1	2.58789	-0.271403	1.40377	-0.19334	0.846693	0.900531
AF279873.2	2.92222	2.037	1.29156	1.57716	0.114758	0.199755
AFAP1	1139.46	-0.229444	0.165237	-1.38858	0.164962	0.268174
AFAP1L1	516.578	-0.326481	0.18565	-1.75858	0.0786488	0.146569
AFAP1L2	509.478	-1.991	0.172783	-11.5232	1.0085e-30	7.33883e-29
AFDN	8161.51	-0.822144	0.217554	-3.77903	0.000157439	0.000667722
AFF1	2972.41	-0.246491	0.219116	-1.12493	0.260618	0.38408
AFF2	317.184	-0.959289	0.240651	-3.98622	6.71341e-05	0.000313687
AFF3	125.781	-0.515119	0.338894	-1.52	0.128511	0.218899
AFF4	3481.14	-1.31118	0.372795	-3.51717	0.00043618	0.00165174
AFG1L	344.207	0.343649	0.150237	2.28738	0.0221736	0.0510877
AFG3L1P	630.164	0.39111	0.140228	2.78911	0.00528532	0.0149209
AFG3L2	5093.24	-0.206913	0.121327	-1.70542	0.0881169	0.160762
AFMID	1332.8	-0.237858	0.112976	-2.10538	0.035258	0.0751509
AFP	46.3324	-1.80809	0.438815	-4.12039	3.78232e-05	0.000188103
AFTPH	727.078	-0.203384	0.234875	-0.865924	0.386532	0.519629
AGA	469.342	0.149337	0.203812	0.732719	0.46373	0.593146
AGAP1	1734.08	-0.229796	0.168971	-1.35997	0.173838	0.279472
AGAP10P	129.029	0.271191	0.189208	1.43329	0.151774	0.25071
AGAP12P	88.5816	-0.491487	0.393834	-1.24795	0.212048	0.327382
AGAP13P	14.8562	-1.76594	0.744684	-2.37139	0.0177213	0.0423312
AGAP14P	4.68524	-1.61629	1.33396	-1.21165	0.225645	0.342897
AGAP2	90.9507	-0.442714	0.297823	-1.4865	0.137148	0.231155
AGAP3	3756.63	-0.21518	0.153431	-1.40246	0.160778	0.262501
AGAP4	746.329	0.380905	0.200327	1.90141	0.0572481	0.112573
AGAP5	346.511	-0.407996	0.194783	-2.09462	0.0362051	0.0769141
AGAP6	1062.09	-0.314799	0.147047	-2.1408	0.0322903	0.0697323
AGAP7P	394.85	-0.528058	0.294645	-1.79218	0.0731036	0.137969
AGAP9	479.598	-1.38226	0.381645	-3.62185	0.000292509	0.0011552
AGBL2	97.304	1.12527	0.356644	3.15515	0.00160417	0.00525119
[truncated: 20,987 more rows]
