# Supplementary material for: Selective activation of FZD2 and FZD7 reveals non-redundant function during mesoderm differentiation
Source: Stem Cell Reports. 2025 Jan 16;20(2):102391. doi: 10.1016/j.stemcr.2024.102391 (PMC11864152; doi:10.1016/j.stemcr.2024.102391)
Supplement: Table S3. Primer, gRNA, and antibody details [file mmc4.xlsx]

## Sheet: qPCR primers
Gene	Species	Forward sequence	Reverse Sequence
Brachyury	Human	TGCTTCCCTGAGACCCAGTT	GATCACTTCTTTCCTTTGCATCAAG
TBX6	Human	AAGTACCAACCCCGCATACA	TAGGCTGTCACGGAGATGAA
MSGN1	Human	CGGAATTACCTGCCACCTGT	GGTCTGTGAGTTCCCCGATG
ISL1	Human	AGATTATATCAGGTTGTACGGGATCA	ACACAGCGGAAACACTCGAT
HAND1	Human	GTGCGTCCTTTAATCCTCTTC	GTGAGAGCAAGCGGAAAAG
SP5	Human	TCGGACATAGGGACCCAGTT	CTGACGGTGGGAACGGTTTA
Cyclo	Human	GGAGATGGCACAGGAGGAA	GCCCGTAGTGCTTCAGCTT

## Sheet: sgRNA sequence
Cell Line	Gene gRNA	Sequence gRNA
FZD2 KO	FZD2 gRNA	GTGCAACGAGCGCTTCTCCG
FZD7 KO	FZD7 gRNA	GTCGCACAGAGAACGACACGG
AAVS1 KO	AAVS1 gRNA	TACGACCCAGAGCTCCGGGA
CTNNB1 KO	CTNNB1 gRNA	ATGGCAGTGCGTTTAGCTGG
F2CRDF7TM Chimera H1 hESCs	FZD7 gRNA1	GCCCAGTTCCACGGGGAGAA
F2CRDF7TM Chimera H1 hESCs	FZD7 gRNA2	CCGCGCCGCCGCCGGGACTG
Cell Line	Target	Sequence primers
H1 AXIN2-Citrine reporter cell line	Left homology arm	AAAGCGGCCGCTCAAATCTGAGTTGGGGAGG
H1 AXIN2-Citrine reporter cell line	Nickase guides	CCACTGAGTCTGGGAATTTTTCTTCT
H1 AXIN2-Citrine reporter cell line	Right homology arm	AAATTAATTAAATGAGTAGCGCTATGTTGGTG
SP5-mCherry H1 line	5' Homology arm	TTTACGTCAAGACTCACCAGAATAAGAAGCTCAAAGTCGCTGAGGCtGGaGTcAAaCGGGAGGACGCGCGGGacctg
SP5-mCherry H1 line	3' Homology arm	TTAAGCGGGAGGACGCGCGGGACCTGTGAGCCCTCCCGGAGGTGGACC
SP5-mCherry H1 line	5' Universal gRNA	GGGAGGCGTTCGGGCCACAGCGG
SP5-mCherry H1 line	3' Universal gRNA	CCGCTGTGGCCCGAACGCCTCCC
F2CRDF7TM Chimera H1 hESCs	5' Homology arm	CCTGGTGCTGGCGCTGCTGGGCGCACTGTCCGCGGGCGCCGGGGCGCAaCCcTAtCAtGGcGAaAAGGGCATCTCCGTGCCG
F2CRDF7TM Chimera H1 hESCs	3' Homology arm	GGGGGCCCAGGaGGaGGaCCtACcGCtTACCCTACCGCGCCCTACCTGCCGGACCTGCCCTTCACCGCGCTGCCC
F2CRDF7TM Chimera H1 hESCs	5' Universal gRNA	GGGAGGCGTTCGGGCCACAGCGG
F2CRDF7TM Chimera H1 hESCs	3' Universal gRNA	CCGCTGTGGCCCGAACGCCTCCC
Cell Line	Target	Sequencing primers
AXIN2.integ.rev	3’ Integration PCR	CTGTCAGTCTCTGCAGCACA
TNT-NKX-sF10	Random integration PCR	ACCGCGCCACATAGCAGA
AXIN2.rand.integ.rev	Random integration PCR	ACAGTTGCGCAGCCTGAATG
F2CRDF7TM Chimera H1 hESCs	FZD2 CRD Specific 5' integration PCR	GAAGCGCAGTTCGGGCGAG
F2CRDF7TM Chimera H1 hESCs	FZD2 CRD Specific 3' integration PCR	GCCCGAACTGCGCTTCTTCCTG
F2CRDF7TM Chimera H1 hESCs	FZD7 gene FWD PCR	CAGGGGTTCTCCTAGCGGG
F2CRDF7TM Chimera H1 hESCs	FZD7 gene REV PCR	CGGCCACCATGAAGTAGCAG
SP5-mCherry H1 line	SP5 5' integration primer	CACCTGCGGACTCACACG
SP5-mCherry H1 line	SP5 3' integration primer	CATTTTGGGAGGCAGGCAAC
SP5-mCherry H1 line	mCherry 5' integration primer	TTCAGCTTGGCGGTCTGG

## Sheet: Antibody
Antibody	Company	Source	Catalogue #	Flow dilution	IF dilution	WB dilution
OCT4-PE	BD Biosciences	Mouse	561556	1:100
OCT3/4	Santa Cruz	Mouse	sc5279		1:100	1:1000
SOX17	Cell Signaling Technology	Rabbit	D1T8M		1:100	1:1000
Brachyury	R&D Systems	Goat	AF285		1:100	1:1000
TBX6	R&D Systems	Goat	AF4744		1:100
HAND1	ThermoFisher Scientific	Mouse	MA5-25494		1:100
GAPDH	ThermoFisher Scientific	Mouse	AM4300			1:1000
NKX2.5	Cell Signaling Technology	Rabbit	8792S		1:100
Cardiac Troponin T	ThermoFisher Scientific	Mouse	MA5-12960		1:100
eFluor Viability dye 450	ThermoFisher Scientific		65-0863-14	1:1000
eFluor Viability dye 780	ThermoFisher Scientific		65-0863-18	1:1000
